# Supplementary material for: Functional specialization of different PI3K isoforms for the control of neuronal architecture, synaptic plasticity, and cognition
Source: Sci Adv. 2022 Nov 23;8(47):eabq8109. doi: 10.1126/sciadv.abq8109 (PMC9683729; doi:10.1126/sciadv.abq8109)
Supplement: Supplementary file 2 — Data S1 [file sciadv.abq8109_data_s1.zip]

Archive with 1 entries (1 files):
- sciadv.abq8109_data_s1.xlsx
