# Supplementary material for: Functional specialization of different PI3K isoforms for the control of neuronal architecture, synaptic plasticity, and cognition
Source: Sci Adv. 2022 Nov 23;8(47):eabq8109. doi: 10.1126/sciadv.abq8109 (PMC9683729; doi:10.1126/sciadv.abq8109)
Supplement: Supplementary file 2 — Data S1 [file sciadv.abq8109_data_s1.zip › sciadv.abq8109_data_s1.xlsx]

## Sheet: ALL
					wt1	wt2	wt3	a1	a3	a4	b2	b3	b4
					126t	127_N	127_C	128_N	129_N	129_C	130_C	131_N	131_C
fasta	protein	description	converted_alias	name	Zq	Zq	Zq	Zq	Zq	Zq	Zq	Zq	Zq		Fold change (Alpha vs WT)	T-t_A	[logA]		Fold change (Beta vs WT)	T-t_B	[logA]		Fold change (Beta vs ALFA)	T-t_A	[logA]
Q8CJG1	AGO1_MOUSE	AGO1_MOUSE Protein argonaute-1 OS=Mus musculus OX=10090 GN=Ago1 PE=1 SV=2	ENSMUSG00000041530	ago1	0.797015	0.179519	-1.029	-0.234208	0.324654	0.612716	0.459267	-0.414502	0.980794		0.145135	0.691945	0.159929		0.279748	0.621795	0.206353		0.134613	0.832779	0.07947
Q8CJG0	AGO2_MOUSE	AGO2_MOUSE Protein argonaute-2 OS=Mus musculus OX=10090 GN=Ago2 PE=1 SV=3	ENSMUSG00000036698	ago2	-0.917781	0.424614	0.558203	1.64231	0.719763	0.0736835	0.0816657	0.568222	0.719851		0.295149	0.294244	0.531292		0.143607	0.441112	0.355451		-0.151541	0.511889	0.290824
Q8CJF9	AGO3_MOUSE	AGO3_MOUSE Protein argonaute-3 OS=Mus musculus OX=10090 GN=Ago3 PE=2 SV=2	ENSMUSG00000028842	ago3	0.443759	0.492343	-0.837544	-0.181159	0.127038	0.41934	-0.295851	-0.27167	0.255137		-0.316721	0.858812	0.0661017		-0.715428	0.78567	0.10476		-0.398707	0.416935	0.379932
Q9Z1S5	SEPT3_MOUSE	SEPT3_MOUSE Neuronal-specific septin-3 OS=Mus musculus OX=10090 GN=Sept3 PE=1 SV=2	ENSMUSG00000022456	sept3	1.5498	-1.61333	-0.0108601	1.06829	2.06837	3.31341	1.4885	0.367711	0.723802		2.07923	0.124246	0.905718		0.734662	0.413792	0.383218		-1.34457	0.151395	0.819888
P28661	SEPT4_MOUSE	SEPT4_MOUSE Septin-4 OS=Mus musculus OX=10090 GN=Sept4 PE=1 SV=1	ENSMUSG00000020486	sept4	2.07739	-2.61406	0.255975	-0.0884438	0.158563	0.305219	0.600247	-0.523001	0.7973		-0.0974127	0.880948	0.0550497		0.344272	0.800502	0.0966375		0.441684	0.716588	0.144731
Q9Z2Q6	SEPT5_MOUSE	SEPT5_MOUSE Septin-5 OS=Mus musculus OX=10090 GN=Sept5 PE=1 SV=2	ENSMUSG00000072214	sept5	-0.164637	-0.788857	0.471117	0.98108	-0.289642	1.26208	3.01036	2.07465	0.233242		1.14572	0.24748	0.606459		2.23929	0.096373	1.01604		1.09357	0.301032	0.521388
A0A338P769	A0A338P769_MOUSE	A0A338P769_MOUSE Septin-5 OS=Mus musculus OX=10090 GN=Sept5 PE=1 SV=1	ENSMUSG00000072214	sept5	1.26324	-1.46562	0.191582	-0.106204	0.135038	1.29608	1.01509	0.277591	1.14268		-0.0565441	0.648206	0.188287		0.82351	0.385805	0.413632		0.880054	0.508134	0.294022
Q9R1T4	SEPT6_MOUSE	SEPT6_MOUSE Septin-6 OS=Mus musculus OX=10090 GN=Sept6 PE=1 SV=4	ENSMUSG00000050379	sept6	1.26597	-1.36771	-0.0624035	1.5705	0.0280916	2.43175	3.74131	1.7985	0.777894		1.6329	0.248308	0.605009		1.8609	0.134668	0.870735		0.228005	0.532673	0.273539
E9Q1G8	E9Q1G8_MOUSE	E9Q1G8_MOUSE Septin-7 OS=Mus musculus OX=10090 GN=Sept7 PE=1 SV=2	ENSMUSG00000001833	sept7	2.31772	-3.51936	1.10138	0.760153	-0.122112	0.0211504	2.70037	0.502592	0.693022		-1.08023	0.894888	0.0482314		-0.408362	0.524344	0.280384		0.671871	0.225835	0.64621
B1AQZ0	B1AQZ0_MOUSE	B1AQZ0_MOUSE Septin-8 OS=Mus musculus OX=10090 GN=Sept8 PE=1 SV=1	ENSMUSG00000018398	sept8	-1.3935	-0.951222	1.95762	0.196994	-1.7103	0.0666646	3.17298	2.34084	-0.162899		1.01789	0.786236	0.104447		3.29206	0.25828	0.58791		2.27417	0.126332	0.898486
Q8CHH9	SEPT8_MOUSE	SEPT8_MOUSE Septin-8 OS=Mus musculus OX=10090 GN=Sept8 PE=1 SV=4	ENSMUSG00000018398	sept8	0.586319	-1.52725	0.933357	-0.150893	-0.615083	0.742154	0.149731	-0.0981864	-0.531584		-0.737212	0.995311	0.00204141		-0.684505	0.852497	0.0693069		0.052707	0.749887	0.125004
Q80UG5	SEPT9_MOUSE	SEPT9_MOUSE Septin-9 OS=Mus musculus OX=10090 GN=Sept9 PE=1 SV=1	ENSMUSG00000059248	sept9	0.854523	0.697532	-2.20752	1.44097	0.252266	1.55492	1.58871	0.217368	0.534582		0.743436	0.29436	0.531121		-0.162949	0.406805	0.390614		-0.906386	0.63384	0.198021
Q9DA97	SEP14_MOUSE	SEP14_MOUSE Septin-14 OS=Mus musculus OX=10090 GN=Sept14 PE=1 SV=3	ENSMUSG00000034219	sept14	-0.734098	-0.396969	0.994629	-0.869722	-1.36515	-0.489337	1.66219	1.70777	0.580697		-0.472754	0.215445	0.666664		2.05915	0.102111	0.990926		-10.6595	0.000110454	3.95682
Q68FF0	K1841_MOUSE	K1841_MOUSE Uncharacterized protein KIAA1841 OS=Mus musculus OX=10090 GN=Kiaa1841 PE=1 SV=2	ENSMUSG00000042208	0610010F05Rik	0.351277	0.91473	-1.21021	0.0558804	0.700257	0.609114	-0.175813	0.775092	-0.195663		0.257837	0.548398	0.260904		-0.52709	0.878498	0.0562593		-0.784927	0.44458	0.35205
Q149G0	CB068_MOUSE	CB068_MOUSE UPF0561 protein C2orf68 homolog OS=Mus musculus OX=10090 PE=2 SV=1	ENSMUSG00000058706	0610030E20Rik	-0.873389	0.990328	-0.0713977	-0.975473	-0.122859	0.81854	-0.141135	0.607041	0.251693		-0.0514612	0.891763	0.0497505		0.323091	0.719616	0.142899		0.374552	0.585534	0.232448
Q9R0P4	SMAP_MOUSE	SMAP_MOUSE Small acidic protein OS=Mus musculus OX=10090 GN=Smap PE=1 SV=1	ENSMUSG00000030663	1110004F10Rik	-0.557313	-0.0175309	0.716654	1.96782	0.471955	0.348631	0.648681	0.131196	-0.553611		0.489486	0.238953	0.621687		0.148727	0.958421	0.0184436		-0.340758	0.244279	0.612114
P58686	CI016_MOUSE	CI016_MOUSE UPF0184 protein C9orf16 homolog OS=Mus musculus OX=10090 PE=3 SV=1	ENSMUSG00000039195	1110008P14Rik	-0.0145475	0.185777	-0.0724009	0.712909	0.426273	1.34879	-0.56131	0.874252	0.445231		0.727457	0.0484073	1.31509		0.459779	0.638135	0.195087		-0.267678	0.317488	0.498272
P0C913	OCC1_MOUSE	OCC1_MOUSE Overexpressed in colon carcinoma 1 protein homolog OS=Mus musculus OX=10090 PE=3 SV=1	ENSMUSG00000087651	1500009L16Rik	0.937126	-0.804792	-0.0630775	0.198696	0.559227	0.514945	-0.366591	-0.108366	0.419789		0.578022	0.481301	0.317583		-0.045288	0.94404	0.0250095		-0.623311	0.161046	0.793051
Q8WUR0	CS012_MOUSE	CS012_MOUSE Protein C19orf12 homolog OS=Mus musculus OX=10090 PE=1 SV=1	ENSMUSG00000054676	1600014C10Rik	-0.713281	0.783165	0.00079994	-1.01523	0.360352	-0.591001	-0.607786	-0.990365	-0.37186		-0.591801	0.500632	0.300481		-0.608585	0.219923	0.657729		-0.0167848	0.616212	0.21027
Q3TTN6	Q3TTN6_MOUSE	Q3TTN6_MOUSE RIKEN cDNA 1700010I14 gene OS=Mus musculus OX=10090 GN=1700010I14Rik PE=2 SV=1	ENSMUSG00000023873	1700010I14Rik	0.67375	-0.586037	-0.0440812	0.53464	2.31408	1.77342	-1.06721	-3.7197	1.06295		1.8175	0.075827	1.12018		-1.02313	0.429609	0.366926		-2.84063	0.133368	0.874949
J3QMS2	J3QMS2_MOUSE	J3QMS2_MOUSE MCG148436 OS=Mus musculus OX=10090 GN=1700014D04Rik PE=4 SV=1	ENSMUSG00000051054	1700014D04Rik	-0.284745	0.144972	0.250093	1.04138	-0.393712	1.53768	-0.312457	0.281523	-0.77119		0.896407	0.314427	0.50248		-0.457429	0.428851	0.367693		-1.35384	0.202709	0.693127
Q9DAA3	CD036_MOUSE	CD036_MOUSE Uncharacterized protein C4orf36 homolog OS=Mus musculus OX=10090 PE=4 SV=1	ENSMUSG00000029320	1700016H13Rik	-0.916944	0.555398	0.417907	-0.0555942	1.40311	-0.31726	0.174802	0.820428	-0.672572		-0.473501	0.672079	0.17258		-0.243104	0.89611	0.0476389		0.230397	0.748983	0.125528
Q9CPS8	SMAKA_MOUSE	SMAKA_MOUSE Small membrane A-kinase anchor protein OS=Mus musculus OX=10090 PE=1 SV=1	ENSMUSG00000043629	1700019D03Rik	-2.58967	2.38094	-0.000398082	-1.78406	0.291041	-1.75233	-0.996986	-0.583465	-0.586775		-1.75193	0.559279	0.252371		-0.586377	0.674247	0.171181		1.16556	0.634763	0.197388
D3Z316	D3Z316_MOUSE	D3Z316_MOUSE Protein 1700021F05Rik OS=Mus musculus OX=10090 GN=1700021F05Rik PE=1 SV=2	ENSMUSG00000019797	1700021F05Rik	-0.698838	-0.208112	1.11707	2.244	1.02033	2.19605	1.55255	0.896221	0.472129		2.40416	0.0602599	1.21997		1.10433	0.22288	0.651929		-1.29983	0.17151	0.765711
Q8K207	CA021_MOUSE	CA021_MOUSE Uncharacterized protein C1orf21 homolog OS=Mus musculus OX=10090 PE=1 SV=1	ENSMUSG00000032666	1700025G04Rik	0.399263	-0.496501	0.237858	0.504784	0.517474	1.47309	0.338027	0.473797	-0.140269		0.279617	0.137009	0.863252		0.100169	0.622902	0.20558		-0.179447	0.176477	0.753312
Q9D1K7	CT027_MOUSE	CT027_MOUSE UPF0687 protein C20orf27 homolog OS=Mus musculus OX=10090 PE=1 SV=3	ENSMUSG00000027327	1700037H04Rik	-2.27673	-1.54498	2.76276	1.24076	1.98761	1.24789	1.48663	1.16251	0.885076		2.79286	0.310823	0.507487		2.70748	0.387872	0.411312		-0.0853801	0.358102	0.445993
A0A2R8VHI7	A0A2R8VHI7_MOUSE	A0A2R8VHI7_MOUSE RIKEN cDNA 1810013L24 gene (Fragment) OS=Mus musculus OX=10090 GN=1810013L24Rik PE=1 SV=1	ENSMUSG00000022507	1810013L24Rik	1.61239	-1.73965	0.00325524	-0.125218	0.525689	-0.436891	0.0108178	-0.488621	-0.222026		-0.128473	0.978294	0.00953069		-0.225281	0.854064	0.0685096		-0.0968086	0.525292	0.279599
Q8BWE1	Q8BWE1_MOUSE	Q8BWE1_MOUSE RIKEN cDNA 1810024B03 gene OS=Mus musculus OX=10090 GN=1810024B03Rik PE=2 SV=1	ENSMUSG00000044145	1810024B03Rik	1.53267	-0.444066	-1.12276	0.0111314	0.604918	-0.254721	-0.00776482	-0.192743	1.38423		0.455198	0.882347	0.0543605		0.436301	0.687851	0.162505		-0.0188963	0.649433	0.187466
E9Q3M9	E9Q3M9_MOUSE	E9Q3M9_MOUSE RIKEN cDNA 2010300C02 gene OS=Mus musculus OX=10090 GN=2010300C02Rik PE=1 SV=1	ENSMUSG00000026090	2010300C02Rik	-0.528976	0.319415	0.33424	-1.23583	-0.673554	-0.961123	0.0280366	-0.654248	-2.63363		-1.28054	0.0383426	1.41632		-0.973663	0.254002	0.595162		0.306875	0.88113	0.05496
F7B0R9	F7B0R9_MOUSE	F7B0R9_MOUSE RIKEN cDNA 2010300C02 gene (Fragment) OS=Mus musculus OX=10090 GN=2010300C02Rik PE=1 SV=1	ENSMUSG00000026090	2010300C02Rik	2.20638	-0.716706	-1.66804	0.534605	0.782693	-0.591347	1.77371	0.435014	1.61218		1.25131	0.819893	0.0862427		2.32888	0.342774	0.464993		1.07757	0.15919	0.798083
Q9CPN9	Q9CPN9_MOUSE	Q9CPN9_MOUSE RIKEN cDNA 2210010C04 gene OS=Mus musculus OX=10090 GN=2210010C04Rik PE=1 SV=1	ENSMUSG00000029882	2210010C04Rik	-0.246135	2.16143	-2.35528	-1.1746	-0.63837	0.64431	-0.01407	0.318128	-0.121886		-0.392235	0.871773	0.0595967		0.232065	0.882019	0.0545219		0.6243	0.463167	0.334263
G3X8U3	G3X8U3_MOUSE	G3X8U3_MOUSE Queuosine salvage protein OS=Mus musculus OX=10090 GN=2210016F16Rik PE=1 SV=1	ENSMUSG00000021550	2210016F16Rik	-0.381092	0.517806	-0.15775	1.42517	0.451045	0.606038	0.459278	0.0112349	-1.09794		0.763788	0.108659	0.963933		0.168985	0.725219	0.139531		-0.594803	0.134018	0.872838
Q0VG49	CO061_MOUSE	CO061_MOUSE Uncharacterized protein C15orf61 homolog OS=Mus musculus OX=10090 PE=2 SV=2	ENSMUSG00000032403	2300009A05Rik	-0.364908	0.738154	-0.298716	-0.50742	-0.0108917	0.314383	-0.291876	-0.143827	0.855686		0.287824	0.839557	0.0759497		0.154889	0.831592	0.0800896		-0.132935	0.655669	0.183315
Q9D7E4	CS025_MOUSE	CS025_MOUSE UPF0449 protein C19orf25 homolog OS=Mus musculus OX=10090 PE=1 SV=1	ENSMUSG00000020133	2310011J03Rik	-0.82513	0.600326	0.376921	-1.00158	-0.313959	-1.09865	-1.04441	-0.589707	-1.03628		-1.3785	0.166754	0.777925		-1.4132	0.11444	0.941422		-0.0346974	0.782375	0.106585
A0A087WRI8	A0A087WRI8_MOUSE	A0A087WRI8_MOUSE RIKEN cDNA 2310022A10 gene OS=Mus musculus OX=10090 GN=2310022A10Rik PE=1 SV=1	ENSMUSG00000049643	2310022A10Rik	1.04959	-0.875282	-0.208127	0.148514	0.244434	-0.24369	2.25109	0.744565	1.75763		0.356641	0.921771	0.035377		1.96575	0.0902732	1.04444		-7.01481	0.0265446	1.57602
Q8C3W1	CA198_MOUSE	CA198_MOUSE Uncharacterized protein C1orf198 homolog OS=Mus musculus OX=10090 PE=1 SV=1	ENSMUSG00000031983	2310022B05Rik	-0.62242	0.027081	0.838604	0.767013	2.2751	1.7692	-0.195008	-0.944622	-0.160167		1.74212	0.0677309	1.16921		-0.222089	0.356617	0.447798		-6.73844	0.0102662	1.98859
F6W3U3	F6W3U3_MOUSE	F6W3U3_MOUSE RIKEN cDNA 2310061I04 gene (Fragment) OS=Mus musculus OX=10090 GN=2310061I04Rik PE=1 SV=1	ENSMUSG00000050705	2310061I04Rik	0.582754	-0.830445	0.379774	0.687433	0.0904111	1.28371	0.655648	0.0132525	1.16195		0.30766	0.314554	0.502305		0.275875	0.363222	0.439828		-0.0317847	0.880155	0.0554409
B8JJ69	B8JJ69_MOUSE	B8JJ69_MOUSE RIKEN cDNA 2310061I04 gene OS=Mus musculus OX=10090 GN=2310061I04Rik PE=1 SV=1	ENSMUSG00000050705	2310061I04Rik	1.99388	-1.38819	-0.635015	0.318678	0.20631	1.64072	0.10926	0.435101	0.599945		0.953692	0.550527	0.259221		1.07012	0.724708	0.139837		0.116424	0.519417	0.284484
Q3TE80	Q3TE80_MOUSE	Q3TE80_MOUSE RIKEN cDNA 2410002F23 gene OS=Mus musculus OX=10090 GN=2410002F23Rik PE=1 SV=1	ENSMUSG00000045411	2410002F23Rik	0.115281	0.0671633	-0.0734037	0.449322	1.30243	0.845187	1.64094	1.48736	1.5548		0.778024	0.0305251	1.51534		-8.73356	0.000350796	3.45495		0.709615	0.0500006	1.30102
Q9CWU4	CA052_MOUSE	CA052_MOUSE UPF0690 protein C1orf52 homolog OS=Mus musculus OX=10090 PE=1 SV=1	ENSMUSG00000036873	2410004B18Rik	0.364123	-1.44497	1.14321	1.91144	1.29767	1.5264	0.704735	1.169	-0.547733		1.16227	0.118983	0.924516		0.340613	0.671571	0.172908		-0.82166	0.104509	0.980846
Q3U595	CV039_MOUSE	CV039_MOUSE UPF0545 protein C22orf39 homolog OS=Mus musculus OX=10090 PE=3 SV=1	ENSMUSG00000071632	2510002D24Rik	0.97505	-1.92024	0.961216	0.64425	1.04918	0.483814	-0.0591581	-1.14711	0.44851		-0.316966	0.501973	0.29932		-1.02037	0.821639	0.085319		-0.703408	0.12192	0.913924
Q9CQD4	CH1B2_MOUSE	CH1B2_MOUSE Charged multivesicular body protein 1b-2 OS=Mus musculus OX=10090 GN=Chmp1b2 PE=2 SV=2	ENSMUSG00000031242	2610002M06Rik	0.23739	0.319308	-0.44294	0.54394	1.3419	-0.524525	-0.00137546	0.83081	0.683495		0.30655	0.521252	0.282952		0.446106	0.256123	0.591552		0.139556	0.93675	0.0283764
Q3UJP5	CH037_MOUSE	CH037_MOUSE Protein C8orf37 homolog OS=Mus musculus OX=10090 PE=1 SV=1	ENSMUSG00000059482	2610301B20Rik	-0.294955	0.567627	-0.0963497	-0.0847614	0.328999	0.0950434	-0.332335	-0.731545	-1.56474		0.191393	0.859099	0.0659568		-0.635195	0.104639	0.980307		-0.826589	0.0608247	1.21592
Q5SYL3	K0100_MOUSE	K0100_MOUSE Protein KIAA0100 OS=Mus musculus OX=10090 GN=Kiaa0100 PE=1 SV=1	ENSMUSG00000010277	2610507B11Rik	0.0394063	-0.190385	0.31901	-0.558763	0.232552	0.460791	-0.426942	0.16848	-0.216706		0.193145	0.975569	0.0107418		-0.256112	0.400703	0.397178		-0.449257	0.597325	0.223789
Q9CYS6	CB072_MOUSE	CB072_MOUSE Uncharacterized protein C2orf72 homolog OS=Mus musculus OX=10090 PE=1 SV=2	ENSMUSG00000026227	2810459M11Rik	-1.10428	0.297873	0.879133	-0.0444343	-0.846726	0.420731	1.22796	-0.0888737	-0.698187		-0.342307	0.807439	0.0928905		-0.386746	0.888045	0.0515651		-0.0444395	0.677451	0.169122
Q8BRV5	K1671_MOUSE	K1671_MOUSE Uncharacterized protein KIAA1671 OS=Mus musculus OX=10090 GN=Kiaa1671 PE=2 SV=1	ENSMUSG00000051339	2900026A02Rik	-0.302459	0.675266	-0.383981	-0.929526	-0.0243717	-0.379477	-0.710584	-1.1692	-0.885522		-0.0770176	0.363598	0.439378		-0.583063	0.0659848	1.18056		-0.506045	0.181292	0.741621
A0A1D5RLN6	A0A1D5RLN6_MOUSE	A0A1D5RLN6_MOUSE RIKEN cDNA 2900026A02 gene OS=Mus musculus OX=10090 GN=2900026A02Rik PE=1 SV=1	ENSMUSG00000051339	2900026A02Rik	0.603814	-0.599253	0.123942	0.572485	-0.849983	1.00481	-0.147107	-0.0698408	-1.15991		0.448543	0.77754	0.109277		-0.271049	0.368551	0.433503		-0.719592	0.348625	0.457642
A0A1B0GR85	A0A1B0GR85_MOUSE	A0A1B0GR85_MOUSE RIKEN cDNA 2900026A02 gene OS=Mus musculus OX=10090 GN=2900026A02Rik PE=1 SV=1	ENSMUSG00000051339	2900026A02Rik	-0.0854039	-0.688365	0.805798	-0.198248	0.0676323	-0.4732	-0.0425118	-0.257466	-0.542295		-0.112844	0.669717	0.174109		-0.172063	0.558745	0.252786		-0.0592182	0.72784	0.137964
Q9CXL3	CG050_MOUSE	CG050_MOUSE Uncharacterized protein C7orf50 homolog OS=Mus musculus OX=10090 PE=1 SV=3	ENSMUSG00000053553	3110082I17Rik	3.94157	-2.82722	-1.88281	3.46481	0.323036	0.223372	0.152913	-0.443068	1.96949		2.20584	0.538098	0.269138		2.03572	0.733814	0.134414		-0.170122	0.578747	0.237511
D3Z1D3	CEFIP_MOUSE	CEFIP_MOUSE Cardiac-enriched FHL2-interacting protein OS=Mus musculus OX=10090 GN=CEFIP PE=1 SV=1	ENSMUSG00000071540	3425401B19Rik	0.949956	-1.00997	0.132008	0.231091	1.47657	1.32911	-1.51206	-1.376	0.378181		1.19711	0.225858	0.646165		-1.50801	0.359781	0.443962		-2.70511	0.0631667	1.19951
Q9DBN4	P33MX_MOUSE	P33MX_MOUSE Putative monooxygenase p33MONOX OS=Mus musculus OX=10090 GN=P33monox PE=1 SV=1	ENSMUSG00000025871	4833439L19Rik	-0.581583	2.27871	-2.10361	0.15547	-0.742152	-0.879401	0.452834	0.086326	0.0929384		-0.160568	0.802971	0.0953001		0.674522	0.80173	0.0959719		0.83509	0.113595	0.94464
Q5SPH3	Q5SPH3_MOUSE	Q5SPH3_MOUSE Amine oxidase OS=Mus musculus OX=10090 GN=4930438A08Rik PE=3 SV=3	ENSMUSG00000069873	4930438A08Rik	0.511709	0.348425	-0.78249	-0.643953	1.78148	0.898479	-0.38279	0.0717607	-0.0811258		0.550054	0.469168	0.328671		-0.429551	0.733141	0.134812		-0.979604	0.324559	0.488706
E9QMW4	CP096_MOUSE	CP096_MOUSE Uncharacterized protein C16orf96 homolog OS=Mus musculus OX=10090 PE=2 SV=1	ENSMUSG00000022518	4930562C15Rik	-1.24793	-0.183538	1.47108	0.216616	-0.606031	-0.750407	-0.902976	-1.10564	-1.55618		-0.422493	0.666468	0.176221		-0.9221	0.214102	0.669379		-0.499607	0.0867191	1.06189
Q8CDN1	CC020_MOUSE	CC020_MOUSE Uncharacterized protein C3orf20 homolog OS=Mus musculus OX=10090 PE=2 SV=1	ENSMUSG00000034063	4930590J08Rik	-0.489063	0.226589	0.446901	-0.290986	0.488627	0.732186	-0.181023	-0.733788	-0.750564		0.262038	0.584549	0.233179		-0.960377	0.142942	0.844839		-1.22241	0.0745897	1.12732
Q91V76	CK054_MOUSE	CK054_MOUSE Ester hydrolase C11orf54 homolog OS=Mus musculus OX=10090 PE=1 SV=1	ENSMUSG00000031938	4931406C07Rik	-0.411112	-0.486024	1.02349	0.577273	0.378825	-0.962564	-0.0308414	0.886134	0.660378		0.789937	0.951868	0.0214233		1.07149	0.457199	0.339894		0.281553	0.413676	0.38334
Q8C5X1	Q8C5X1_MOUSE	Q8C5X1_MOUSE RIKEN cDNA 4931406P16 gene OS=Mus musculus OX=10090 GN=4931406P16Rik PE=1 SV=1	ENSMUSG00000066571	4931406P16Rik	2.96423	-1.84955	-1.52955	-0.216573	0.0810184	-0.310747	0.957839	-0.782933	1.1996		1.31298	0.994959	0.002195		2.48739	0.739724	0.13093		1.17441	0.393652	0.404888
A0A1W2P6U8	A0A1W2P6U8_MOUSE	A0A1W2P6U8_MOUSE RIKEN cDNA 4932415D10 gene OS=Mus musculus OX=10090 GN=4932415D10Rik PE=4 SV=1	ENSMUSG00000044581	4932415D10Rik	-1.72186	4.19248	-3.25706	-0.52694	-2.67657	-0.941413	-1.08846	-1.15832	-2.01912		0.780447	0.660568	0.180083		0.563545	0.639252	0.194328		-0.216902	0.958209	0.0185397
A2AAE1	K1109_MOUSE	K1109_MOUSE Transmembrane protein KIAA1109 OS=Mus musculus OX=10090 GN=Kiaa1109 PE=1 SV=4	ENSMUSG00000037270	4932438A13Rik	-0.111021	0.147221	0.11437	0.919286	0.379455	1.49861	0.0259797	1.94746	0.507613		0.804916	0.0570992	1.24337		0.393244	0.253475	0.596064		-0.411672	0.881093	0.0549785
Q8R092	CA043_MOUSE	CA043_MOUSE Uncharacterized protein C1orf43 homolog OS=Mus musculus OX=10090 PE=2 SV=1	ENSMUSG00000027942	4933434E20Rik	-0.867537	0.275894	0.704994	0.187324	-0.464	-0.210597	0.371788	0.628946	-0.963876		-0.486492	0.71262	0.147142		0.0958938	0.971933	0.0123635		0.582386	0.757701	0.120502
Q3UE31	K0930_MOUSE	K0930_MOUSE Uncharacterized protein KIAA0930 homolog OS=Mus musculus OX=10090 PE=1 SV=2	ENSMUSG00000036046	5031439G07Rik	0.96451	-0.332144	-0.652303	1.13743	-0.684193	-0.73684	-0.842467	-1.34677	-0.709236		-0.352049	0.916768	0.0377405		-0.510323	0.145088	0.838369		-0.158274	0.248589	0.604518
A2AFS3	K1324_MOUSE	K1324_MOUSE UPF0577 protein KIAA1324 OS=Mus musculus OX=10090 GN=Kiaa1324 PE=1 SV=1	ENSMUSG00000040412	5330417C22Rik	0.0312418	0.545071	-0.528379	0.979485	0.688135	-0.622919	0.711353	1.05479	1.83927		0.656893	0.598732	0.222767		1.02354	0.059846	1.22296		0.366651	0.224861	0.648085
Q8BP99	CA216_MOUSE	CA216_MOUSE UPF0500 protein C1orf216 homolog OS=Mus musculus OX=10090 PE=2 SV=2	ENSMUSG00000073755	5730409E04Rik	1.8146	-1.57559	-0.304763	1.89009	2.45296	1.96466	0.631621	0.35008	1.53778		2.26942	0.101908	0.991791		0.936384	0.458601	0.338565		-6.58761	0.000526789	3.27836
Q9CYI0	NJMU_MOUSE	NJMU_MOUSE Protein Njmu-R1 OS=Mus musculus OX=10090 PE=1 SV=2	ENSMUSG00000057181	5730455P16Rik	1.61671	-0.575104	-1.09961	-0.579663	-0.247415	-0.179278	-0.326966	-1.23063	-0.618136		0.327689	0.726108	0.138999		-0.0430322	0.46433	0.333173		-0.370721	0.255033	0.593403
Q8R0A7	K0513_MOUSE	K0513_MOUSE Uncharacterized protein KIAA0513 OS=Mus musculus OX=10090 GN=Kiaa0513 PE=1 SV=1	ENSMUSG00000031824	6430548M08Rik	-1.18513	-0.345153	1.75361	2.03435	2.45831	2.45229	0.894563	0.676419	-0.600333		2.79744	0.0645667	1.18999		1.02157	0.813818	0.0894726		-6.50155	0.0049545	2.305
Q0VAW6	Q0VAW6_MOUSE	Q0VAW6_MOUSE RIKEN cDNA 8030462N17 gene OS=Mus musculus OX=10090 GN=8030462N17Rik PE=1 SV=1	ENSMUSG00000047466	8030462N17Rik	-0.595178	0.750955	-0.084843	-0.993063	0.464771	-0.635803	-0.873368	-1.1792	-0.451745		-0.55096	0.522802	0.281663		-0.788525	0.126236	0.898818		-0.237565	0.410658	0.38652
Q3UZV7	K132L_MOUSE	K132L_MOUSE UPF0577 protein KIAA1324-like homolog OS=Mus musculus OX=10090 PE=1 SV=1	ENSMUSG00000056004	9330182L06Rik	-0.707844	0.113196	0.686159	0.944788	0.165232	0.225047	-0.508622	0.227583	0.267592		0.11185	0.43281	0.363703		0.114386	0.945027	0.024556		0.0025357	0.274784	0.561009
ntamin	ant_O95678	ant_O95678 SWISS-PROT:O95678 Tax_Id=9606 Gene_Symbol=KRT75 Keratin, type II cytoskeletal 75	9606	9606	0.726067	-0.487306	-0.144121	0.80344	1.16868	1.00348	0.632884	0.655168	0.180952		1.1476	0.0631427	1.19968		0.777005	0.308263	0.511079		-0.370595	0.0550186	1.25949
Q66JV7	CH058_MOUSE	CH058_MOUSE Uncharacterized protein C8orf58 homolog OS=Mus musculus OX=10090 PE=2 SV=2	ENSMUSG00000044551	9930012K11Rik	0.319816	0.165373	-0.429878	-0.125208	-0.264391	1.26209	-0.69925	-1.04912	-0.561816		-0.290581	0.639407	0.194223		-5.5615	0.0112758	1.94785		-0.574043	0.10523	0.977859
Q3UU35	OVOS_MOUSE	OVOS_MOUSE Ovostatin homolog OS=Mus musculus OX=10090 GN=Ovos PE=2 SV=2	ENSMUSG00000047228	A2ml1	-0.682087	-0.176948	1.02039	-0.845918	0.299589	-1.10242	-0.501221	-0.947269	-0.979362		-0.668971	0.41477	0.382193		-0.770322	0.177394	0.751061		-0.101351	0.600837	0.221244
P58742	AAAS_MOUSE	AAAS_MOUSE Aladin OS=Mus musculus OX=10090 GN=Aaas PE=1 SV=1	ENSMUSG00000036678	Aaas	0.405437	-0.379156	0.0955927	0.215994	0.737781	0.370922	1.21409	0.675877	-0.501588		0.275329	0.219502	0.658561		0.580284	0.489675	0.310092		0.304955	0.969956	0.0132482
Q9D2R0	AACS_MOUSE	AACS_MOUSE Acetoacetyl-CoA synthetase OS=Mus musculus OX=10090 GN=Aacs PE=1 SV=1	ENSMUSG00000029482	Aacs	0.608493	0.398343	-0.887208	-0.862868	-0.947429	-0.660671	-0.544549	-0.191389	-0.201046		-1.26121	0.143325	0.843677		-0.599389	0.505208	0.29653		-5.36232	0.000406012	3.39146
Q99PG0	AAAD_MOUSE	AAAD_MOUSE Arylacetamide deacetylase OS=Mus musculus OX=10090 GN=Aadac PE=1 SV=3	ENSMUSG00000027761	Aadac	-0.239297	-0.879758	1.2186	-0.784499	0.50909	0.155703	0.73368	0.720208	0.804282		0.395	0.925183	0.0337722		0.972977	0.311334	0.506774		0.577977	0.109859	0.959165
B1AVU6	B1AVU6_MOUSE	B1AVU6_MOUSE Predicted gene 436 OS=Mus musculus OX=10090 GN=Gm436 PE=4 SV=1	ENSMUSG00000078505	Aadacl4fm4	3.25388	-2.06398	-1.6727	0.877811	0.541818	-0.194044	-0.51413	-1.91431	2.07775		2.21452	0.759892	0.119248		1.15857	0.984065	0.00697606		-1.05595	0.686868	0.163127
Q8R2R3	AAGAB_MOUSE	AAGAB_MOUSE Alpha- and gamma-adaptin-binding protein p34 OS=Mus musculus OX=10090 GN=Aagab PE=1 SV=2	ENSMUSG00000037257	Aagab	-1.07257	0.852571	0.304167	0.245085	-0.169315	-0.546529	-0.256433	-0.53645	-0.485943		-0.473482	0.779116	0.108398		-0.790109	0.476559	0.321883		-0.316627	0.332098	0.478734
Q3UHJ0	AAK1_MOUSE	AAK1_MOUSE AP2-associated protein kinase 1 OS=Mus musculus OX=10090 GN=Aak1 PE=1 SV=2	ENSMUSG00000057230	Aak1	-0.862595	-0.00495684	0.945078	-0.556345	-0.916372	0.0013946	0.635106	0.997183	-0.0754601		-0.551388	0.428321	0.368231		0.640062	0.464047	0.333438		1.19145	0.070879	1.14948
Q8R0P4	AAMDC_MOUSE	AAMDC_MOUSE Mth938 domain-containing protein OS=Mus musculus OX=10090 GN=Aamdc PE=1 SV=1	ENSMUSG00000035642	Aamdc	0.000582694	-1.14583	1.26961	-0.18886	0.644539	0.48582	1.09841	-0.298406	0.877147		0.485237	0.732455	0.135219		0.876564	0.562756	0.24968		0.391327	0.651507	0.186081
J3QN89	J3QN89_MOUSE	J3QN89_MOUSE Angio-associated migratory protein OS=Mus musculus OX=10090 GN=Aamp PE=1 SV=1	ENSMUSG00000006299	Aamp	0.117466	-0.745398	0.831328	0.900301	1.11595	0.233409	0.642864	0.923395	1.29845		0.782835	0.265687	0.57563		0.805929	0.146847	0.833135		0.0230938	0.564164	0.248595
Q8BGQ7	SYAC_MOUSE	SYAC_MOUSE Alanine--tRNA ligase, cytoplasmic OS=Mus musculus OX=10090 GN=Aars PE=1 SV=1	ENSMUSG00000031960	Aars	0.903923	-0.869338	0.196121	-0.90913	-1.2303	-1.52041	-0.104442	-0.9018	-0.614946		-1.42642	0.0759387	1.11954		-0.811067	0.336468	0.473056		0.615349	0.0808245	1.09246
Q14CH7	SYAM_MOUSE	SYAM_MOUSE Alanine--tRNA ligase, mitochondrial OS=Mus musculus OX=10090 GN=Aars2 PE=1 SV=1	ENSMUSG00000023938	Aars2	-0.702796	1.3891	-0.67241	0.846637	0.683051	1.54897	1.96008	2.66718	2.47375		1.51905	0.240341	0.619173		-4.47634	0.00970102	2.01318		-5.22725	0.030459	1.51628
Q3THG9	AASD1_MOUSE	AASD1_MOUSE Alanyl-tRNA editing protein Aarsd1 OS=Mus musculus OX=10090 GN=Aarsd1 PE=1 SV=2	ENSMUSG00000075528	Aarsd1	1.09636	0.684676	-0.118807	1.01583	0.099947	0.607579	-0.00367606	-0.581894	0.252993		-0.0770964	0.965628	0.0151904		-0.688352	0.200181	0.698576		-0.611255	0.131377	0.88148
P61922	GABT_MOUSE	GABT_MOUSE 4-aminobutyrate aminotransferase, mitochondrial OS=Mus musculus OX=10090 GN=Abat PE=1 SV=1	ENSMUSG00000057880	Abat	-1.48879	0.725223	0.81378	0.11028	0.17229	-0.387999	1.84833	1.43386	0.807629		-0.614943	0.949761	0.0223855		0.70864	0.17246	0.763311		-5.16544	0.0476843	1.32162
P41233	ABCA1_MOUSE	ABCA1_MOUSE ATP-binding cassette sub-family A member 1 OS=Mus musculus OX=10090 GN=Abca1 PE=1 SV=4	ENSMUSG00000015243	Abca1	-0.29007	-0.587791	1.02143	0.0283048	1.10063	0.388605	1.63796	0.448252	0.824931		0.678675	0.478273	0.320324		1.115	0.202761	0.693016		0.436326	0.380472	0.419677
E9Q8F8	E9Q8F8_MOUSE	E9Q8F8_MOUSE ATP-binding cassette, sub-family A (ABC1), member 14 OS=Mus musculus OX=10090 GN=Abca14 PE=4 SV=1	ENSMUSG00000062017	Abca14	1.00199	0.828914	-1.95279	1.23592	1.17769	1.66483	-0.479949	-1.23548	0.504687		0.407011	0.222242	0.653173		-1.30886	0.754113	0.122564		-5.11881	0.00654659	2.18398
O35600	ABCA4_MOUSE	ABCA4_MOUSE Retinal-specific ATP-binding cassette transporter OS=Mus musculus OX=10090 GN=Abca4 PE=2 SV=1	ENSMUSG00000028125	Abca4	-1.25291	0.912436	0.474513	-1.12066	0.530549	-0.738195	0.853882	0.819799	0.475309		-1.21271	0.587791	0.230777		0.345286	0.374101	0.427011		1.55799	0.0869298	1.06083
Q8K448	ABCA5_MOUSE	ABCA5_MOUSE ATP-binding cassette sub-family A member 5 OS=Mus musculus OX=10090 GN=Abca5 PE=1 SV=2	ENSMUSG00000018800	Abca5	0.191324	-0.155752	0.105867	0.666068	1.32292	1.21832	0.488998	1.00379	0.691058		1.11246	0.01113	1.9535		-3.84578	0.00215373	2.66681		-0.527266	0.248613	0.604477
Q8K441	ABCA6_MOUSE	ABCA6_MOUSE ATP-binding cassette sub-family A member 6 OS=Mus musculus OX=10090 GN=Abca6 PE=1 SV=2	ENSMUSG00000044749	Abca6	1.58099	1.46011	-3.57966	-0.658795	1.26676	-0.241764	-0.839012	-0.555001	0.0335639		-1.70187	0.874945	0.0580195		-2.01511	0.881148	0.0549513		-0.313237	0.418557	0.378246
Q91V24	ABCA7_MOUSE	ABCA7_MOUSE ATP-binding cassette sub-family A member 7 OS=Mus musculus OX=10090 GN=Abca7 PE=1 SV=1	ENSMUSG00000035722	Abca7	-1.13489	2.63067	-1.72099	1.98592	1.28812	2.37507	-0.596566	0.697661	-1.16577		3.12081	0.234473	0.629907		0.538327	0.858365	0.0663278		-5.07835	0.0462329	1.33505
Q8K442	ABC8A_MOUSE	ABC8A_MOUSE ATP-binding cassette sub-family A member 8-A OS=Mus musculus OX=10090 GN=Abca8a PE=1 SV=2	ENSMUSG00000041828	Abca8a	0.377455	0.0324321	-0.293637	0.662171	-0.0614076	1.15712	0.0932402	0.180968	0.361121		0.629738	0.246446	0.608278		0.148536	0.45464	0.342332		-0.481202	0.36028	0.44336
Q9JI39	ABCBA_MOUSE	ABCBA_MOUSE ATP-binding cassette sub-family B member 10, mitochondrial OS=Mus musculus OX=10090 GN=Abcb10 PE=1 SV=1	ENSMUSG00000031974	Abcb10	-1.02035	0.750816	0.323559	0.854997	0.129317	1.68953	-0.0213744	0.250224	-0.763493		0.531438	0.279388	0.553793		-0.344933	0.765148	0.116254		-0.876371	0.120279	0.91981
P21447	MDR1A_MOUSE	MDR1A_MOUSE Multidrug resistance protein 1A OS=Mus musculus OX=10090 GN=Abcb1a PE=1 SV=3	ENSMUSG00000040584	Abcb1a	2.76265	-0.867485	-1.96307	1.36803	1.67605	1.18296	-0.923123	-0.103553	1.74767		2.23551	0.375002	0.425966		0.763932	0.879802	0.055615		-1.47158	0.219219	0.659121
P21440	MDR3_MOUSE	MDR3_MOUSE Phosphatidylcholine translocator ABCB4 OS=Mus musculus OX=10090 GN=Abcb4 PE=1 SV=2	ENSMUSG00000042476	Abcb4	1.56624	-0.644639	-0.924165	0.0866607	0.690291	0.206825	0.440157	0.812255	1.60393		0.851464	0.705252	0.151655		1.45689	0.329559	0.482066		0.605431	0.184382	0.734282
Q9DC29	ABCB6_MOUSE	ABCB6_MOUSE ATP-binding cassette sub-family B member 6, mitochondrial OS=Mus musculus OX=10090 GN=Abcb6 PE=1 SV=1	ENSMUSG00000026198	Abcb6	0.525616	0.452259	-0.888067	-0.94289	-0.304426	-0.811843	-2.21163	-1.77064	-0.986465		-1.2641	0.2245	0.648783		-3.7749	0.028286	1.54843		-0.9588	0.0761093	1.11856
Q61102	ABCB7_MOUSE	ABCB7_MOUSE ATP-binding cassette sub-family B member 7, mitochondrial OS=Mus musculus OX=10090 GN=Abcb7 PE=1 SV=3	ENSMUSG00000031333	Abcb7	0.630656	-0.430654	0.0387294	0.132736	-0.131341	0.460942	-0.203616	-1.25256	-0.439044		0.0940067	0.842484	0.0744384		-0.477774	0.182736	0.738176		-0.57178	0.0950753	1.02193
Q9CXJ4	ABCB8_MOUSE	ABCB8_MOUSE ATP-binding cassette sub-family B member 8, mitochondrial OS=Mus musculus OX=10090 GN=Abcb8 PE=1 SV=1	ENSMUSG00000028973	Abcb8	-1.27659	2.46668	-1.25222	1.03042	2.41792	2.4301	0.787944	1.13108	0.203181		3.67014	0.210096	0.677582		2.04016	0.597917	0.223359		-1.62998	0.0803953	1.09477
Q9JJ59	ABCB9_MOUSE	ABCB9_MOUSE ATP-binding cassette sub-family B member 9 OS=Mus musculus OX=10090 GN=Abcb9 PE=2 SV=1	ENSMUSG00000029408	Abcb9	1.10683	0.533757	-1.2732	0.56455	0.307547	-0.516682	-0.580337	-1.0927	-1.66626		-0.22621	0.9962	0.00165328		-1.62646	0.189599	0.722165		-1.40025	0.0528851	1.27667
O35379	MRP1_MOUSE	MRP1_MOUSE Multidrug resistance-associated protein 1 OS=Mus musculus OX=10090 GN=Abcc1 PE=1 SV=1	ENSMUSG00000023088	Abcc1	-0.405969	2.15154	-1.97146	0.959438	0.701379	0.721545	-0.828811	1.13373	0.833227		1.12751	0.51035	0.292132		1.2392	0.752802	0.123319		0.111683	0.537602	0.269539
E9Q467	E9Q467_MOUSE	E9Q467_MOUSE ATP-binding cassette, sub-family C (CFTR/MRP), member 4 OS=Mus musculus OX=10090 GN=Abcc4 PE=1 SV=1	ENSMUSG00000032849	Abcc4	1.47654	-0.0949334	-1.43144	0.756351	0.949961	-0.991389	-1.22042	-0.97817	0.600966		0.851284	0.818902	0.0867678		-0.883237	0.638323	0.19496		-1.73452	0.411216	0.38593
B2RUS7	B2RUS7_MOUSE	B2RUS7_MOUSE ATP-binding cassette, sub-family C (CFTR/MRP), member 8 OS=Mus musculus OX=10090 GN=Abcc8 PE=1 SV=1	ENSMUSG00000040136	Abcc8	0.0334837	-0.693166	0.776669	-0.968792	0.197075	-0.419031	0.810226	0.614551	0.396446		-0.452515	0.466091	0.331529		0.581067	0.266992	0.573502		-5.07152	0.0256146	1.59151
P55096	ABCD3_MOUSE	ABCD3_MOUSE ATP-binding cassette sub-family D member 3 OS=Mus musculus OX=10090 GN=Abcd3 PE=1 SV=2	ENSMUSG00000028127	Abcd3	0.80585	-0.0580738	-0.610866	-0.0193773	-0.716227	-0.151593	-0.200999	0.361098	-0.52368		-0.0935196	0.503008	0.298425		-0.142925	0.748969	0.125536		-0.0494058	0.630261	0.200479
P61222	ABCE1_MOUSE	ABCE1_MOUSE ATP-binding cassette sub-family E member 1 OS=Mus musculus OX=10090 GN=Abce1 PE=1 SV=1	ENSMUSG00000058355	Abce1	-1.17502	0.906282	-0.165636	-1.33911	-0.872284	-1.59873	-0.380346	-0.263243	-0.40256		-1.17347	0.152253	0.817434		-0.214709	0.752019	0.123771		-5.07049	0.00953549	2.02066
Q6P542	ABCF1_MOUSE	ABCF1_MOUSE ATP-binding cassette sub-family F member 1 OS=Mus musculus OX=10090 GN=Abcf1 PE=1 SV=1	ENSMUSG00000038762	Abcf1	-0.328773	0.229007	0.260829	0.145988	0.397088	-0.138539	-0.56404	-0.790167	-1.2474		-0.0830194	0.758169	0.120234		-3.359	0.0321502	1.49282		-4.96083	0.00869635	2.06066
Q99LE6	ABCF2_MOUSE	ABCF2_MOUSE ATP-binding cassette sub-family F member 2 OS=Mus musculus OX=10090 GN=Abcf2 PE=1 SV=1	ENSMUSG00000028953	Abcf2	-0.415453	0.541832	0.107036	0.0499252	-0.200621	0.390305	-1.03133	0.134104	-0.860562		-0.0571104	0.995241	0.00207154		-0.967598	0.219839	0.657894		-0.910487	0.172771	0.762528
Q8K268	ABCF3_MOUSE	ABCF3_MOUSE ATP-binding cassette sub-family F member 3 OS=Mus musculus OX=10090 GN=Abcf3 PE=1 SV=1	ENSMUSG00000003234	Abcf3	0.225201	-0.392274	0.229638	0.584729	1.3978	1.02174	-0.70411	-0.555936	-1.11432		0.796537	0.0350335	1.45552		-3.23386	0.014427	1.84083		-4.85018	0.0291245	1.53574
Q64343	ABCG1_MOUSE	ABCG1_MOUSE ATP-binding cassette sub-family G member 1 OS=Mus musculus OX=10090 GN=Abcg1 PE=1 SV=1	ENSMUSG00000024030	Abcg1	0.456656	-0.351301	-0.00132829	0.0831673	-0.336099	-0.0432085	0.164475	-0.755738	-0.012909		-0.0418802	0.640979	0.193156		-0.0115807	0.554366	0.256203		0.0302995	0.755602	0.121707
Q6PE15	ABHDA_MOUSE	ABHDA_MOUSE Mycophenolic acid acyl-glucuronide esterase, mitochondrial OS=Mus musculus OX=10090 GN=Abhd10 PE=1 SV=1	ENSMUSG00000033157	Abhd10	-0.352492	1.28199	-0.865895	0.773834	0.423212	-0.217074	-1.10155	-1.88853	-1.22143		0.775704	0.689036	0.161758		-0.868938	0.108652	0.963962		-4.7342	0.0128052	1.89261
Q8K4F5	ABHDB_MOUSE	ABHDB_MOUSE Protein ABHD11 OS=Mus musculus OX=10090 GN=Abhd11 PE=1 SV=1	ENSMUSG00000040532	Abhd11	-0.957899	-0.100207	1.30203	1.97119	0.269715	1.26629	1.23516	0.64226	-0.047663		1.3665	0.256831	0.590353		0.742467	0.522838	0.281633		-0.62403	0.416246	0.38065
Q99LR1	ABD12_MOUSE	ABD12_MOUSE Monoacylglycerol lipase ABHD12 OS=Mus musculus OX=10090 GN=Abhd12 PE=1 SV=2	ENSMUSG00000032046	Abhd12	-1.1373	-0.308669	-1.18572	-0.46982	0.0306037	-1.62601	-0.422154	0.374323	0.331485		0.667481	0.755903	0.121534		1.46879	0.0648857	1.18785		0.801304	0.230845	0.63668
A0A1L1SUX1	A0A1L1SUX1_MOUSE	A0A1L1SUX1_MOUSE Protein ABHD14B OS=Mus musculus OX=10090 GN=Abhd14b PE=1 SV=1	ENSMUSG00000042073	Abhd14b	0.709876	0.555178	-1.24364	-1.40041	-2.11354	-2.08859	-4.01483	0.395973	-0.464041		-2.64376	0.0487256	1.31224		-1.01922	0.410031	0.387184		1.62454	0.730324	0.136484
Q9Z1Q2	ABHGA_MOUSE	ABHGA_MOUSE Protein ABHD16A OS=Mus musculus OX=10090 GN=Abhd16a PE=1 SV=3	ENSMUSG00000007036	Abhd16a	0.513213	-0.59153	0.0783194	-0.276521	-1.64179	-0.115609	-0.111863	-0.338851	0.784503		-0.354841	0.308113	0.51129		-0.190183	0.824475	0.0838223		0.164658	0.25421	0.594808
Q99JW1	AB17A_MOUSE	AB17A_MOUSE Alpha/beta hydrolase domain-containing protein 17A OS=Mus musculus OX=10090 GN=Abhd17a PE=1 SV=1	ENSMUSG00000003346	Abhd17a	0.336047	-2.38512	2.11941	-0.354453	1.21702	0.777528	1.06877	1.0577	0.983935		0.441481	0.725863	0.139145		0.721653	0.482361	0.316627		0.280172	0.35488	0.449918
Q7M759	AB17B_MOUSE	AB17B_MOUSE Alpha/beta hydrolase domain-containing protein 17B OS=Mus musculus OX=10090 GN=Abhd17b PE=1 SV=1	ENSMUSG00000047368	Abhd17b	0.0713156	-2.10327	2.14095	-0.467898	0.775264	0.506161	1.0647	1.35459	1.45608		0.434846	0.863582	0.0636965		1.28327	0.365428	0.437198		0.848427	0.0612496	1.2129
Q8VCV1	AB17C_MOUSE	AB17C_MOUSE Alpha/beta hydrolase domain-containing protein 17C OS=Mus musculus OX=10090 GN=Abhd17c PE=1 SV=2	ENSMUSG00000038459	Abhd17c	0.531424	-1.10447	0.63411	0.906931	0.88078	-1.93546	2.12579	2.44227	0.775265		0.349356	0.952517	0.0211272		1.59436	0.0815786	1.08842		1.24501	0.163158	0.787391
P52760	RIDA_MOUSE	RIDA_MOUSE 2-iminobutanoate/2-iminopropanoate deaminase OS=Mus musculus OX=10090 GN=Rida PE=1 SV=3	ENSMUSG00000022323	Rida	-1.27085	-0.923768	2.39221	5.78289	6.45847	3.22106	0.660705	-2.40262	-0.95555		6.70666	0.029114	1.5359		-0.0317817	0.546028	0.262785		-4.70098	0.0289114	1.53893
Q8R2Y0	ABHD6_MOUSE	ABHD6_MOUSE Monoacylglycerol lipase ABHD6 OS=Mus musculus OX=10090 GN=Abhd6 PE=1 SV=1	ENSMUSG00000025277	Abhd6	-0.82009	0.589441	0.417788	-1.80463	-2.14866	-1.10688	-0.602674	-0.176661	-0.572994		-2.22242	0.0316118	1.50015		-0.990782	0.331486	0.479534		-4.51043	0.0170126	1.76923
Q8CBW3	ABI1_MOUSE	ABI1_MOUSE Abl interactor 1 OS=Mus musculus OX=10090 GN=Abi1 PE=1 SV=3	ENSMUSG00000058835	Abi1	-0.117427	-0.212304	0.400221	-1.39446	-0.576871	-1.14718	-1.44785	-1.2036	-1.33844		-1.02975	0.0260103	1.58485		-2.93997	0.0113335	1.94564		-0.19126	0.313552	0.50369
P62484	ABI2_MOUSE	ABI2_MOUSE Abl interactor 2 OS=Mus musculus OX=10090 GN=Abi2 PE=1 SV=1	ENSMUSG00000026782	Abi2	0.076029	-1.33467	0.85243	-1.05942	-0.13992	-1.08767	-0.333826	-0.388645	-1.36387		-1.13545	0.428202	0.368351		-0.464674	0.481422	0.317474		0.670779	0.890713	0.050262
Q8BYZ1	ABI3_MOUSE	ABI3_MOUSE ABI gene family member 3 OS=Mus musculus OX=10090 GN=Abi3 PE=1 SV=3	ENSMUSG00000018381	Abi3	0.215935	-0.179793	0.0778528	0.911224	-0.0206066	0.477801	-0.372505	-0.39411	-1.96019		0.399948	0.226884	0.644196		-0.471963	0.153376	0.814242		-0.871911	0.0819094	1.08667
P00520	ABL1_MOUSE	ABL1_MOUSE Tyrosine-protein kinase ABL1 OS=Mus musculus OX=10090 GN=Abl1 PE=1 SV=3	ENSMUSG00000026842	Abl1	-0.141608	0.450335	-0.228897	-0.150744	0.587475	-0.609276	0.515163	0.100283	-0.213359		-0.00913623	0.846975	0.0721293		0.241891	0.738439	0.131686		0.251027	0.662786	0.178627
E9Q9C7	E9Q9C7_MOUSE	E9Q9C7_MOUSE Actin-binding LIM protein 1 OS=Mus musculus OX=10090 GN=Ablim1 PE=1 SV=1	ENSMUSG00000025085	Ablim1	1.75654	-2.05162	0.107319	-0.929651	0.71188	1.6797	1.02387	0.228435	1.16602		0.604561	0.702573	0.153309		0.91655	0.4887	0.310958		0.311989	0.715796	0.145211
E9Q030	E9Q030_MOUSE	E9Q030_MOUSE Actin-binding LIM protein 1 OS=Mus musculus OX=10090 GN=Ablim1 PE=1 SV=1	ENSMUSG00000025085	Ablim1	-1.43381	-0.744845	2.15041	-0.91227	0.112786	0.352775	0.736256	-0.249836	0.0768072		0.857631	0.910436	0.0407506		0.821652	0.870614	0.0601741		-0.0359791	0.525285	0.279605
Q8K4G5	ABLM1_MOUSE	ABLM1_MOUSE Actin-binding LIM protein 1 OS=Mus musculus OX=10090 GN=Ablim1 PE=1 SV=1	ENSMUSG00000025085	Ablim1	0.453908	-0.937665	0.649161	1.22867	1.18101	1.91722	0.943713	-0.0240321	-0.219437		0.774759	0.0662713	1.17867		-0.47794	0.786494	0.104305		-4.42201	0.0111052	1.95447
Q8BL65	ABLM2_MOUSE	ABLM2_MOUSE Actin-binding LIM protein 2 OS=Mus musculus OX=10090 GN=Ablim2 PE=1 SV=1	ENSMUSG00000029095	Ablim2	0.56973	-0.146494	0.464861	0.494099	0.0386161	-0.337013	-0.614355	-0.108471	-0.610348		-0.426245	0.520504	0.283576		-1.07521	0.0570006	1.24412		-0.648964	0.15715	0.803687
F6UI99	F6UI99_MOUSE	F6UI99_MOUSE Actin-binding LIM protein 2 (Fragment) OS=Mus musculus OX=10090 GN=Ablim2 PE=1 SV=1	ENSMUSG00000029095	Ablim2	0.0339425	-0.393849	0.509519	1.54028	1.24998	-0.290218	0.395827	-0.00783314	0.299878		1.21603	0.278306	0.555477		0.265936	0.566942	0.246462		-0.950097	0.357128	0.447176
E9Q0W6	E9Q0W6_MOUSE	E9Q0W6_MOUSE Actin-binding LIM protein 2 OS=Mus musculus OX=10090 GN=Ablim2 PE=1 SV=1	ENSMUSG00000029095	Ablim2	-1.0772	0.414953	0.705774	-1.43207	-0.794071	0.937747	0.121259	2.17753	-0.938217		-1.20902	0.646911	0.189155		-0.293695	0.702214	0.153531		0.915329	0.487764	0.311791
F6VVW4	F6VVW4_MOUSE	F6VVW4_MOUSE Actin-binding LIM protein 2 (Fragment) OS=Mus musculus OX=10090 GN=Ablim2 PE=1 SV=1	ENSMUSG00000029095	Ablim2	-0.10414	-1.36975	1.65649	0.00482059	-0.724137	0.388024	0.409255	0.0156734	0.232527		0.108961	0.863712	0.0636311		0.336667	0.866724	0.062119		0.227706	0.394101	0.404392
Q69ZX8	ABLM3_MOUSE	ABLM3_MOUSE Actin-binding LIM protein 3 OS=Mus musculus OX=10090 GN=Ablim3 PE=1 SV=2	ENSMUSG00000032735	Ablim3	0.709374	-1.38382	0.845647	-0.902354	0.987294	0.24531	-0.538995	-1.35759	0.0834761		-0.464064	0.956193	0.0194547		-1.24837	0.471865	0.326182		-0.784305	0.359027	0.444873
Q5SSL4	ABR_MOUSE	ABR_MOUSE Active breakpoint cluster region-related protein OS=Mus musculus OX=10090 GN=Abr PE=1 SV=1	ENSMUSG00000017631	Abr	0.113066	-1.09779	1.20197	-0.673678	-0.397713	-0.364201	0.225889	-0.529375	-1.26837		-0.510778	0.457959	0.339173		-0.64244	0.493337	0.306857		-0.131662	0.923163	0.0347215
Q4KML4	ABRAL_MOUSE	ABRAL_MOUSE Costars family protein ABRACL OS=Mus musculus OX=10090 GN=Abracl PE=1 SV=1	Abracl	Abracl	0.208089	0.601477	-0.749074	-0.26909	-0.344906	-0.386256	0.927045	0.384686	0.599162		-0.552995	0.429293	0.367246		0.391073	0.225587	0.646687		-4.35712	0.0300274	1.52248
Q3TCJ1	ABRX2_MOUSE	ABRX2_MOUSE BRISC complex subunit Abraxas 2 OS=Mus musculus OX=10090 GN=Abraxas2 PE=1 SV=1	Abraxas2	Abraxas2	0.540497	-0.646707	0.0721162	-1.41831	-1.41552	-0.895817	-1.1718	-0.524411	-0.619729		-1.48764	0.0333007	1.47755		-0.691845	0.129935	0.886274		0.795793	0.151464	0.81969
Q921H8	THIKA_MOUSE	THIKA_MOUSE 3-ketoacyl-CoA thiolase A, peroxisomal OS=Mus musculus OX=10090 GN=Acaa1a PE=1 SV=1	ENSMUSG00000036138	Acaa1a	0.271063	-0.180999	0.0120987	0.808145	2.12283	0.475181	1.08372	1.68579	1.59577		0.796046	0.101465	0.993683		-2.63415	0.0124195	1.90589		0.787621	0.583516	0.233947
H3BKL5	H3BKL5_MOUSE	H3BKL5_MOUSE 3-ketoacyl-CoA thiolase A, peroxisomal OS=Mus musculus OX=10090 GN=Acaa1a PE=1 SV=1	ENSMUSG00000036138	Acaa1a	-0.815078	-0.592066	1.59553	1.1105	0.986617	1.52681	1.7115	2.54277	0.856998		1.70256	0.218962	0.659632		2.30356	0.145722	0.836474		0.601003	0.388846	0.410222
Q8BWT1	THIM_MOUSE	THIM_MOUSE 3-ketoacyl-CoA thiolase, mitochondrial OS=Mus musculus OX=10090 GN=Acaa2 PE=1 SV=3	ENSMUSG00000036880	Acaa2	-1.15567	3.52403	-2.53815	-0.856631	-1.49181	-1.41793	-0.782222	4.00623	-0.657352		-0.262266	0.551295	0.258616		0.498317	0.725178	0.139555		0.760583	0.254598	0.594145
Q5SWU9	ACACA_MOUSE	ACACA_MOUSE Acetyl-CoA carboxylase 1 OS=Mus musculus OX=10090 GN=Acaca PE=1 SV=1	ENSMUSG00000020532	Acaca	0.388194	0.276757	-0.467476	-0.931043	-1.31463	-0.173528	-0.874369	0.125279	-0.440398		-1.2078	0.112154	0.950185		-0.717155	0.306624	0.513394		0.490644	0.407076	0.390324
E9Q4Z2	ACACB_MOUSE	ACACB_MOUSE Acetyl-CoA carboxylase 2 OS=Mus musculus OX=10090 GN=Acacb PE=1 SV=1	ENSMUSG00000042010	Acacb	-0.936152	1.48831	-0.461572	-1.0412	-1.38496	-0.908502	-1.08309	-0.891673	-0.530023		-0.579628	0.205147	0.687934		-0.430101	0.318166	0.497346		0.149526	0.268628	0.570849
Q8K370	ACD10_MOUSE	ACD10_MOUSE Acyl-CoA dehydrogenase family member 10 OS=Mus musculus OX=10090 GN=Acad10 PE=1 SV=1	ENSMUSG00000029456	Acad10	-0.0560946	-0.358173	0.525683	0.899911	0.418253	-0.906873	-1.14391	-1.87837	-0.409363		0.474348	0.875611	0.0576888		-1.08782	0.0763341	1.11728		-1.56217	0.135572	0.86783
D3YTT4	D3YTT4_MOUSE	D3YTT4_MOUSE Isobutyryl-CoA dehydrogenase, mitochondrial OS=Mus musculus OX=10090 GN=Acad8 PE=1 SV=1	ENSMUSG00000031969	Acad8	-0.287471	0.726381	-0.392259	0.940248	0.438616	0.734696	0.813136	0.985366	-0.18364		1.02217	0.148247	0.829014		1.10061	0.363231	0.439817		0.0784398	0.69361	0.158885
Q8JZN5	ACAD9_MOUSE	ACAD9_MOUSE Acyl-CoA dehydrogenase family member 9, mitochondrial OS=Mus musculus OX=10090 GN=Acad9 PE=1 SV=2	ENSMUSG00000027710	Acad9	0.575936	-0.764455	-0.0378897	-0.776056	-0.834895	-0.930072	-0.207067	-0.146533	-0.4538		-0.797005	0.119021	0.924376		-0.169177	0.652503	0.185417		-4.30487	0.0127257	1.89532
A0A0R4J083	A0A0R4J083_MOUSE	A0A0R4J083_MOUSE Long-chain-specific acyl-CoA dehydrogenase, mitochondrial OS=Mus musculus OX=10090 GN=Acadl PE=1 SV=1	ENSMUSG00000026003	Acadl	0.497715	-0.560709	0.258537	-0.0175574	-0.0988324	-0.111139	0.766415	0.522942	0.707518		-0.357369	0.683857	0.165035		0.448982	0.141817	0.848273		-4.27186	0.0261103	1.58319
P45952	ACADM_MOUSE	ACADM_MOUSE Medium-chain specific acyl-CoA dehydrogenase, mitochondrial OS=Mus musculus OX=10090 GN=Acadm PE=1 SV=1	ENSMUSG00000062908	Acadm	0.0919073	0.371516	-0.414696	0.491185	0.339587	-0.421061	-0.437416	1.35482	0.316026		0.24768	0.757646	0.120534		0.224119	0.525331	0.279567		-0.0235611	0.666523	0.176185
Q07417	ACADS_MOUSE	ACADS_MOUSE Short-chain specific acyl-CoA dehydrogenase, mitochondrial OS=Mus musculus OX=10090 GN=Acads PE=1 SV=2	ENSMUSG00000029545	Acads	0.901914	1.60611	-2.62697	-0.439998	0.176949	0.295838	-0.811813	0.636881	-0.656635		-0.724965	0.971471	0.0125703		-1.55855	0.872398	0.0592854		-0.833584	0.604163	0.218846
Q9DBL1	ACDSB_MOUSE	ACDSB_MOUSE Short/branched chain specific acyl-CoA dehydrogenase, mitochondrial OS=Mus musculus OX=10090 GN=Acadsb PE=1 SV=1	ENSMUSG00000030861	Acadsb	1.42125	0.611041	-2.18031	0.330519	0.751439	0.643212	-0.531443	0.868533	0.902478		0.0321712	0.600031	0.221826		0.257491	0.717038	0.144458		0.22532	0.757238	0.120768
E9Q5L3	E9Q5L3_MOUSE	E9Q5L3_MOUSE Short/branched chain-specific acyl-CoA dehydrogenase, mitochondrial OS=Mus musculus OX=10090 GN=Acadsb PE=1 SV=1	ENSMUSG00000030861	Acadsb	0.70723	0.390024	-1.11339	-0.190227	0.719542	0.474504	-0.581132	0.23048	0.281821		0.0844792	0.614724	0.21132		-0.159545	0.979001	0.00921693		-0.244024	0.410955	0.386206
P50544	ACADV_MOUSE	ACADV_MOUSE Very long-chain specific acyl-CoA dehydrogenase, mitochondrial OS=Mus musculus OX=10090 GN=Acadvl PE=1 SV=3	ENSMUSG00000018574	Acadvl	-0.446551	1.60336	-1.16087	1.33274	1.25396	-0.135557	-0.19831	2.01064	0.834967		1.70051	0.440152	0.356397		1.28152	0.445609	0.351046		-0.418991	0.938528	0.027553
Q61282	PGCA_MOUSE	PGCA_MOUSE Aggrecan core protein OS=Mus musculus OX=10090 GN=Acan PE=1 SV=2	ENSMUSG00000030607	Acan	-2.4344	2.7847	-0.252642	3.56803	3.78589	1.50052	0.935635	-1.55425	-1.13294		3.82067	0.157199	0.803551		-0.880302	0.73492	0.13376		-4.24289	0.000779336	3.10828
A0A338P6P6	A0A338P6P6_MOUSE	A0A338P6P6_MOUSE Arf-GAP with coiled-coil, ANK repeat and PH domain-containing protein 2 OS=Mus musculus OX=10090 GN=Acap2 PE=1 SV=1	ENSMUSG00000049076	Acap2	0.117281	-1.19778	1.3163	0.229012	1.26944	0.275194	1.58392	-0.0583783	0.706397		0.157913	0.557204	0.253986		0.589116	0.485748	0.313589		0.431203	0.806347	0.093478
Q6ZQK5	ACAP2_MOUSE	ACAP2_MOUSE Arf-GAP with coiled-coil, ANK repeat and PH domain-containing protein 2 OS=Mus musculus OX=10090 GN=Acap2 PE=1 SV=2	ENSMUSG00000049076	Acap2	-0.565858	-0.598855	0.390817	-0.0920506	0.417671	0.807394	1.64471	-0.700379	-1.36695		0.98353	0.201324	0.696103		-0.134521	0.909668	0.041117		-1.11805	0.614083	0.211773
A2ADA6	A2ADA6_MOUSE	A2ADA6_MOUSE ArfGAP with coiled-coil, ankyrin repeat and PH domains 3 OS=Mus musculus OX=10090 GN=Acap3 PE=1 SV=1	ENSMUSG00000029033	Acap3	1.57134	-1.02885	-0.494501	-0.336245	-0.809374	-1.24686	-0.749232	0.414873	1.39509		-0.314873	0.385251	0.414256		0.909373	0.754135	0.122551		1.22425	0.162489	0.789175
Q8QZT1	THIL_MOUSE	THIL_MOUSE Acetyl-CoA acetyltransferase, mitochondrial OS=Mus musculus OX=10090 GN=Acat1 PE=1 SV=1	ENSMUSG00000032047	Acat1	0.842919	-1.65188	0.767665	0.620436	0.419887	0.116103	1.69638	1.1787	1.49462		-0.347779	0.656523	0.18275		0.72696	0.152337	0.817196		-4.1936	0.0308869	1.51023
Q8CAY6	THIC_MOUSE	THIC_MOUSE Acetyl-CoA acetyltransferase, cytosolic OS=Mus musculus OX=10090 GN=Acat2 PE=1 SV=2	ENSMUSG00000023832	Acat2	0.434377	-0.863904	0.520584	-1.37632	-1.04821	-0.729674	-0.305692	0.495241	0.46469		-1.48259	0.0896474	1.04746		0.0303139	0.735794	0.133244		-4.1906	0.00771858	2.11246
Q5XG73	ACBD5_MOUSE	ACBD5_MOUSE Acyl-CoA-binding domain-containing protein 5 OS=Mus musculus OX=10090 GN=Acbd5 PE=1 SV=1	ENSMUSG00000026781	Acbd5	-0.0262261	-0.321191	0.387123	0.288635	0.263125	0.918597	-0.73801	-0.833954	-0.908195		0.314861	0.183505	0.736352		-2.57056	0.044109	1.35547		-4.1824	0.0134765	1.87042
Q9D061	ACBD6_MOUSE	ACBD6_MOUSE Acyl-CoA-binding domain-containing protein 6 OS=Mus musculus OX=10090 GN=Acbd6 PE=1 SV=2	ENSMUSG00000033701	Acbd6	-0.0534345	-0.058915	0.357364	0.936317	0.344875	0.999843	0.973514	0.810798	-0.262126		0.989751	0.0532713	1.27351		0.864233	0.359214	0.444647		-0.125519	0.596282	0.224548
Q3UX83	1A1L2_MOUSE	1A1L2_MOUSE Probable inactive 1-aminocyclopropane-1-carboxylate synthase-like protein 2 OS=Mus musculus OX=10090 GN=Accsl PE=2 SV=1	ENSMUSG00000075023	Accsl	-1.17975	0.897134	0.288648	-0.320387	1.16999	-0.465706	-0.418374	-0.348206	0.480257		-0.609035	0.883704	0.0536933		-0.636854	0.893075	0.0491123		-0.0278191	0.727262	0.138309
P09470	ACE_MOUSE	ACE_MOUSE Angiotensin-converting enzyme OS=Mus musculus OX=10090 GN=Ace PE=1 SV=3	ENSMUSG00000020681	Ace	-0.96102	4.24476	-3.99471	0.287587	0.321376	0.288119	-1.71646	5.5836	-2.05664		1.24914	0.834614	0.0785143		-0.755438	0.820215	0.0860725		-2.00458	0.908649	0.0416039
P21836	ACES_MOUSE	ACES_MOUSE Acetylcholinesterase OS=Mus musculus OX=10090 GN=Ache PE=1 SV=1	ENSMUSG00000023328	Ache	-0.554637	1.20506	-0.706985	0.955551	0.315636	0.0311392	-0.300408	-0.0991656	-0.247623		0.870274	0.537036	0.269997		0.307014	0.765441	0.116088		-0.56326	0.0809936	1.09155
Q9JIX8	ACINU_MOUSE	ACINU_MOUSE Apoptotic chromatin condensation inducer in the nucleus OS=Mus musculus OX=10090 GN=Acin1 PE=1 SV=3	ENSMUSG00000022185	Acin1	0.0686343	-0.254685	0.2626	1.25741	1.06477	0.439716	1.37794	0.832562	0.306425		0.996134	0.0364179	1.43868		0.763928	0.0773636	1.11146		-0.232206	0.846603	0.07232
Q3V117	Q3V117_MOUSE	Q3V117_MOUSE ATP-citrate synthase OS=Mus musculus OX=10090 GN=Acly PE=1 SV=1	ENSMUSG00000020917	Acly	1.23936	-1.32581	0.0821226	-0.333609	2.01901	0.702111	2.28649	0.334442	1.81661		0.619988	0.472712	0.325404		1.73449	0.192838	0.714808		1.1145	0.489833	0.309952
Q91V92	ACLY_MOUSE	ACLY_MOUSE ATP-citrate synthase OS=Mus musculus OX=10090 GN=Acly PE=1 SV=1	ENSMUSG00000020917	Acly	-0.357846	-0.0854903	0.575692	-0.473571	-0.849381	-0.588095	1.01701	-0.585601	-0.526634		-0.502605	0.0847201	1.07201		-0.441144	0.90444	0.04362		0.0614609	0.322175	0.491908
P28271	ACOC_MOUSE	ACOC_MOUSE Cytoplasmic aconitate hydratase OS=Mus musculus OX=10090 GN=Aco1 PE=1 SV=3	ENSMUSG00000028405	Aco1	0.0512814	0.490982	-0.448891	-0.54525	-0.83363	-1.24896	-0.173204	0.105008	1.10584		-0.884911	0.0558164	1.25324		0.053727	0.542874	0.265301		-4.17353	0.00928998	2.03199
Q99KI0	ACON_MOUSE	ACON_MOUSE Aconitate hydratase, mitochondrial OS=Mus musculus OX=10090 GN=Aco2 PE=1 SV=1	ENSMUSG00000022477	Aco2	0.0695913	-0.703594	0.790303	-0.729794	-0.554709	-0.958281	0.701812	0.760006	0.0961416		-0.799385	0.148039	0.829625		0.63222	0.386141	0.413254		-4.14868	0.0258354	1.58779
O55137	ACOT1_MOUSE	ACOT1_MOUSE Acyl-coenzyme A thioesterase 1 OS=Mus musculus OX=10090 GN=Acot1 PE=1 SV=1	ENSMUSG00000072949	Acot1	-0.916582	1.36682	-0.40705	1.38113	1.33244	1.19365	-0.44468	-1.09968	0.197713		1.73949	0.137174	0.86273		-0.0376298	0.587665	0.23087		-4.1303	0.00126664	2.89735
Q8VHQ9	ACO11_MOUSE	ACO11_MOUSE Acyl-coenzyme A thioesterase 11 OS=Mus musculus OX=10090 GN=Acot11 PE=1 SV=1	ENSMUSG00000034853	Acot11	-0.463725	0.410982	0.217372	0.444647	1.3478	0.399069	-0.242271	-1.94259	-1.73397		0.227275	0.172398	0.763469		-1.95134	0.0849687	1.07074		-4.09511	0.011386	1.94363
Q9CQR4	ACO13_MOUSE	ACO13_MOUSE Acyl-coenzyme A thioesterase 13 OS=Mus musculus OX=10090 GN=Acot13 PE=1 SV=1	ENSMUSG00000006717	Acot13	1.54487	-0.72111	-0.725503	-1.02429	-1.67899	-1.38112	-1.25473	-0.903716	-1.23348		-0.660014	0.148146	0.82931		-0.512373	0.202743	0.693054		0.147641	0.354742	0.450088
Q9QYR9	ACOT2_MOUSE	ACOT2_MOUSE Acyl-coenzyme A thioesterase 2, mitochondrial OS=Mus musculus OX=10090 GN=Acot2 PE=1 SV=2	ENSMUSG00000021226	Acot2	0.644443	0.322978	-0.886499	1.7006	1.56668	0.890148	-0.541174	-0.565169	0.738744		1.2437	0.0621533	1.20654		-0.864153	0.82532	0.0833777		-3.89765	0.00923234	2.03469
A0A1Y7VMZ4	A0A1Y7VMZ4_MOUSE	A0A1Y7VMZ4_MOUSE Acyl-coenzyme A thioesterase 3 OS=Mus musculus OX=10090 GN=Acot3 PE=1 SV=1	ENSMUSG00000021228	Acot3	-1.18784	0.172766	1.09818	1.45555	1.31906	1.45859	-0.39961	0.88504	0.920095		1.28278	0.106176	0.973975		0.712274	0.608038	0.216069		-0.570507	0.0970182	1.01315
Q91YQ6	Q91YQ6_MOUSE	Q91YQ6_MOUSE Acot5 protein OS=Mus musculus OX=10090 GN=Acot5 PE=2 SV=1	ENSMUSG00000042540	Acot5	-1.18784	0.172766	1.09818	1.45555	1.31906	1.45859	-0.39961	0.88504	0.920095		1.28278	0.106176	0.973975		0.712274	0.608038	0.216069		-0.570507	0.0970182	1.01315
Q91V12	BACH_MOUSE	BACH_MOUSE Cytosolic acyl coenzyme A thioester hydrolase OS=Mus musculus OX=10090 GN=Acot7 PE=1 SV=2	ENSMUSG00000028937	Acot7	-1.28405	1.02701	0.404687	-0.140967	-2.46457	-0.585108	1.07044	-0.13159	-0.127329		-0.989796	0.324708	0.488507		-0.532016	0.795261	0.0994905		0.457779	0.177741	0.750211
P58137	ACOT8_MOUSE	ACOT8_MOUSE Acyl-coenzyme A thioesterase 8 OS=Mus musculus OX=10090 GN=Acot8 PE=1 SV=1	ENSMUSG00000017307	Acot8	-0.366036	-0.565398	1.04742	0.469148	1.277	-0.197019	-0.360991	-1.10696	-0.0225686		0.835184	0.510946	0.291625		0.0050447	0.42275	0.373917		-0.830139	0.130161	0.885518
Q9R0X4	ACOT9_MOUSE	ACOT9_MOUSE Acyl-coenzyme A thioesterase 9, mitochondrial OS=Mus musculus OX=10090 GN=Acot9 PE=1 SV=1	ENSMUSG00000025287	Acot9	0.127763	-0.080856	-0.574699	-0.161926	0.706652	-0.307274	-0.811951	-1.19749	-1.68129		-0.0810704	0.537726	0.269439		-2.56564	0.0148249	1.82901		-3.87141	0.0232881	1.63287
Q9R0H0	ACOX1_MOUSE	ACOX1_MOUSE Peroxisomal acyl-coenzyme A oxidase 1 OS=Mus musculus OX=10090 GN=Acox1 PE=1 SV=5	ENSMUSG00000020777	Acox1	-0.665899	0.520638	0.435373	0.446618	0.648388	0.506227	0.474542	0.539572	1.08103		0.0708532	0.321638	0.492633		0.104198	0.232262	0.634023		0.033345	0.459441	0.33777
Q9EPL9	ACOX3_MOUSE	ACOX3_MOUSE Peroxisomal acyl-coenzyme A oxidase 3 OS=Mus musculus OX=10090 GN=Acox3 PE=1 SV=2	ENSMUSG00000029098	Acox3	-1.07586	-0.542172	1.6099	0.443618	0.122647	-0.229429	-0.761456	1.02316	1.19949		0.664818	0.898162	0.0466453		1.56533	0.659994	0.18046		0.900516	0.598242	0.223123
Q9D358	PPAC_MOUSE	PPAC_MOUSE Low molecular weight phosphotyrosine protein phosphatase OS=Mus musculus OX=10090 GN=Acp1 PE=1 SV=3	ENSMUSG00000044573	Acp1	-0.708998	0.00777708	0.961944	0.912013	1.12271	1.29876	1.50044	1.75486	0.434138		1.11493	0.108204	0.965755		1.49266	0.144238	0.84092		0.377728	0.79144	0.101582
Q561M1	Q561M1_MOUSE	Q561M1_MOUSE Acp1 protein OS=Mus musculus OX=10090 GN=Acp1 PE=1 SV=1	ENSMUSG00000044573	Acp1	-2.20166	2.46605	-0.404177	0.289451	-1.25827	-0.527746	0.0765559	0.0147548	-1.0176		-0.123569	0.767754	0.114778		0.418932	0.861039	0.064977		0.5425	0.755821	0.121581
P24638	PPAL_MOUSE	PPAL_MOUSE Lysosomal acid phosphatase OS=Mus musculus OX=10090 GN=Acp2 PE=1 SV=2	ENSMUSG00000002103	Acp2	-1.33663	1.16759	0.287137	-0.167974	-0.136149	-1.64	0.0706581	0.285674	0.532427		-0.455111	0.480897	0.317948		-0.00146299	0.747757	0.12624		0.453648	0.139881	0.854241
P48036	ANXA5_MOUSE	ANXA5_MOUSE Annexin A5 OS=Mus musculus OX=10090 GN=Anxa5 PE=1 SV=1	ENSMUSG00000027712	Anxa5	0.226932	0.50495	-0.71834	6.38839	5.34471	5.78676	-0.800852	-1.67439	0.297577		5.55983	0.000258603	3.58737		-1.02778	0.343306	0.464318		-3.86236	0.0438553	1.35798
Q3V140	ACRBP_MOUSE	ACRBP_MOUSE Acrosin-binding protein OS=Mus musculus OX=10090 GN=Acrbp PE=1 SV=1	ENSMUSG00000072770	Acrbp	1.18209	-0.484225	-0.658835	0.668467	-0.46108	0.378225	-0.209989	-1.88664	-0.528205		0.86245	0.801276	0.0962181		-0.0439808	0.318558	0.496811		-0.906431	0.157157	0.803665
Q99PU5	ACBG1_MOUSE	ACBG1_MOUSE Long-chain-fatty-acid--CoA ligase ACSBG1 OS=Mus musculus OX=10090 GN=Acsbg1 PE=1 SV=1	ENSMUSG00000032281	Acsbg1	-1.15589	1.05669	0.0693353	-0.0647479	0.035041	0.406242	0.943365	-1.16617	-1.10843		-0.0342944	0.846437	0.0724054		-1.17777	0.66967	0.174139		-1.14347	0.466677	0.330984
Q8VCW8	ACSF2_MOUSE	ACSF2_MOUSE Acyl-CoA synthetase family member 2, mitochondrial OS=Mus musculus OX=10090 GN=Acsf2 PE=1 SV=1	ENSMUSG00000076435	Acsf2	-0.743349	0.507049	0.321041	2.20326	0.102679	1.26527	-0.666159	0.0407886	0.462268		0.944229	0.182612	0.738471		-0.280252	0.879168	0.0559282		-1.22448	0.146	0.835648
Q3URE1	ACSF3_MOUSE	ACSF3_MOUSE Acyl-CoA synthetase family member 3, mitochondrial OS=Mus musculus OX=10090 GN=Acsf3 PE=1 SV=2	ENSMUSG00000015016	Acsf3	-0.729791	1.25196	-0.345976	0.39786	-0.112577	0.576987	1.06301	0.621985	0.431889		0.743836	0.739292	0.131184		0.967961	0.365902	0.436635		0.224125	0.207726	0.682509
P41216	ACSL1_MOUSE	ACSL1_MOUSE Long-chain-fatty-acid--CoA ligase 1 OS=Mus musculus OX=10090 GN=Acsl1 PE=1 SV=2	ENSMUSG00000018796	Acsl1	0.242785	0.793793	-1.04594	-1.49694	-1.58397	-1.18316	0.0795543	-0.557476	-0.355188		-1.73972	0.064041	1.19354		-0.597973	0.658777	0.181262		-3.85532	0.0199461	1.70014
Q9CZW4	ACSL3_MOUSE	ACSL3_MOUSE Long-chain-fatty-acid--CoA ligase 3 OS=Mus musculus OX=10090 GN=Acsl3 PE=1 SV=2	ENSMUSG00000032883	Acsl3	-0.157241	1.33819	-1.16808	2.46314	1.43971	1.6097	0.821147	0.328182	-0.746279		1.76694	0.0821021	1.08565		0.485423	0.887452	0.0518553		-3.75787	0.04435	1.35311
Q9QUJ7	ACSL4_MOUSE	ACSL4_MOUSE Long-chain-fatty-acid--CoA ligase 4 OS=Mus musculus OX=10090 GN=Acsl4 PE=1 SV=2	ENSMUSG00000031278	Acsl4	-1.61432	0.963986	0.601367	-1.19181	-1.36859	-0.614317	-0.501363	0.0519731	-0.685463		-1.79318	0.28134	0.550769		-1.10273	0.68727	0.162873		0.690445	0.0991112	1.00388
Q8JZR0	ACSL5_MOUSE	ACSL5_MOUSE Long-chain-fatty-acid--CoA ligase 5 OS=Mus musculus OX=10090 GN=Acsl5 PE=1 SV=1	ENSMUSG00000024981	Acsl5	-1.53914	1.67251	-0.292129	0.800868	-0.492095	0.187761	1.16043	-0.271783	-1.65801		0.47989	0.838831	0.0763253		0.0203458	0.877515	0.0567456		-0.459545	0.661956	0.179171
Q91WC3	ACSL6_MOUSE	ACSL6_MOUSE Long-chain-fatty-acid--CoA ligase 6 OS=Mus musculus OX=10090 GN=Acsl6 PE=1 SV=1	ENSMUSG00000020333	Acsl6	-0.43539	-0.366958	1.03572	-0.630011	-0.153695	0.316449	1.07335	-0.0816733	-0.553262		0.213263	0.69387	0.158722		0.285285	0.924841	0.0339328		0.0720214	0.615425	0.210825
Q8K0L3	ACSM2_MOUSE	ACSM2_MOUSE Acyl-coenzyme A synthetase ACSM2, mitochondrial OS=Mus musculus OX=10090 GN=Acsm2 PE=1 SV=1	ENSMUSG00000030945	Acsm2	-2.72379	1.41265	1.06606	-1.91817	-2.2542	-2.3281	0.487827	0.372732	0.166786		-3.32026	0.192227	0.716186		-0.693325	0.765445	0.116086		-3.73613	0.000489008	3.31068
Q99NB1	ACS2L_MOUSE	ACS2L_MOUSE Acetyl-coenzyme A synthetase 2-like, mitochondrial OS=Mus musculus OX=10090 GN=Acss1 PE=1 SV=1	ENSMUSG00000027452	Acss1	0.29491	0.0809389	-0.288632	-0.456128	0.564048	1.2034	-0.364417	0.66019	0.775866		0.483109	0.470456	0.327481		0.579251	0.458545	0.338618		0.0961416	0.901157	0.0451994
Q9QXG4	ACSA_MOUSE	ACSA_MOUSE Acetyl-coenzyme A synthetase, cytoplasmic OS=Mus musculus OX=10090 GN=Acss2 PE=1 SV=2	ENSMUSG00000027605	Acss2	-2.87229	1.34007	1.63588	-0.80126	-1.98179	-0.801684	1.61887	2.38237	0.0748781		-2.14175	0.460707	0.336575		0.278803	0.456071	0.340968		-3.69311	0.00745662	2.12746
P68134	ACTS_MOUSE	ACTS_MOUSE Actin, alpha skeletal muscle OS=Mus musculus OX=10090 GN=Acta1 PE=1 SV=1	ENSMUSG00000031972	Acta1	0.319125	1.00654	-1.42786	-1.4692	-1.31154	-0.999418	-0.637338	-2.04623	-1.6745		-1.63067	0.171835	0.764889		-1.99363	0.165855	0.780271		-0.362959	0.686495	0.163363
E9Q5F4	E9Q5F4_MOUSE	E9Q5F4_MOUSE Actin, cytoplasmic 1 (Fragment) OS=Mus musculus OX=10090 GN=Actb PE=1 SV=1	ENSMUSG00000029580	Actb	0.950951	-0.904163	-0.112039	2.24049	0.441078	1.52091	-0.387883	-2.10553	-0.353114		1.63295	0.130663	0.883848		-0.275844	0.305456	0.515051		-3.6694	0.0128172	1.89221
Q8BFZ3	ACTBL_MOUSE	ACTBL_MOUSE Beta-actin-like protein 2 OS=Mus musculus OX=10090 GN=Actbl2 PE=1 SV=1	ENSMUSG00000055194	Actbl2	0.454692	-1.03116	-0.114489	-1.53643	-1.12044	-1.17548	0.399281	-0.255354	0.789725		-1.06099	0.0814598	1.08906		0.513769	0.36419	0.438672		-3.65414	0.000865534	3.06272
P63260	ACTG_MOUSE	ACTG_MOUSE Actin, cytoplasmic 2 OS=Mus musculus OX=10090 GN=Actg1 PE=1 SV=1	ENSMUSG00000062825	Actg1	-0.356391	-0.510274	0.966373	-2.97864	-2.20168	-1.98849	-0.0443687	0.525825	-1.04315		-1.84529	0.0121549	1.91525		0.312022	0.753584	0.122868		-3.64041	0.0254176	1.59486
P63268	ACTH_MOUSE	ACTH_MOUSE Actin, gamma-enteric smooth muscle OS=Mus musculus OX=10090 GN=Actg2 PE=1 SV=1	ENSMUSG00000059430	Actg2	1.88955	-0.808482	-0.335289	-2.721	-2.25795	-1.98244	-0.0595417	-0.398347	-0.42458		-1.92266	0.04034	1.39426		-0.0630586	0.553413	0.25695		-3.63922	0.00147312	2.83176
Q9Z2N8	ACL6A_MOUSE	ACL6A_MOUSE Actin-like protein 6A OS=Mus musculus OX=10090 GN=Actl6a PE=1 SV=2	ENSMUSG00000027671	Actl6a	-1.09972	0.743734	0.479641	-0.0874901	0.00223512	0.294875	-0.25977	-0.437247	0.142653		-0.477406	0.963404	0.0161914		-0.739411	0.725789	0.13919		-0.262005	0.285561	0.544301
Q99MR0	ACL6B_MOUSE	ACL6B_MOUSE Actin-like protein 6B OS=Mus musculus OX=10090 GN=Actl6b PE=1 SV=1	ENSMUSG00000029712	Actl6b	-0.880679	0.259858	0.782955	0.0756033	0.778744	-0.0331107	0.0874809	0.796369	0.682383		-0.184254	0.711513	0.147817		0.422525	0.433482	0.363029		0.606779	0.501138	0.300042
Q7TPR4	ACTN1_MOUSE	ACTN1_MOUSE Alpha-actinin-1 OS=Mus musculus OX=10090 GN=Actn1 PE=1 SV=1	ENSMUSG00000015143	Actn1	0.675323	-0.0431187	-0.337467	-3.80204	-2.9306	-2.31839	-0.841797	0.201646	-0.478511		-2.88749	0.00404748	2.39282		-0.435392	0.333724	0.476613		-3.63251	0.0465225	1.33234
A1BN54	A1BN54_MOUSE	A1BN54_MOUSE Alpha actinin 1a OS=Mus musculus OX=10090 GN=Actn1 PE=1 SV=1	ENSMUSG00000015143	Actn1	-0.991859	1.84958	-1.13646	-2.60023	-2.39019	-2.34476	-0.176113	0.131015	-0.394727		-1.39833	0.0734223	1.13417		0.815746	0.959101	0.0181354		-3.61344	0.000862108	3.06444
Q9JI91	ACTN2_MOUSE	ACTN2_MOUSE Alpha-actinin-2 OS=Mus musculus OX=10090 GN=Actn2 PE=1 SV=2	ENSMUSG00000052374	Actn2	-4.45339	3.60272	0.229916	-1.45173	0.307947	-0.868505	-1.25034	0.335041	1.14562		-1.09842	0.85572	0.0676681		0.105125	0.913027	0.0395163		1.20355	0.440314	0.356238
P57780	ACTN4_MOUSE	ACTN4_MOUSE Alpha-actinin-4 OS=Mus musculus OX=10090 GN=Actn4 PE=1 SV=1	ENSMUSG00000054808	Actn4	0.749586	-0.187938	-0.630285	-2.67797	-2.55822	-2.20967	-0.652958	-0.565453	-1.25733		-2.37029	0.0046403	2.33345		-0.46502	0.156952	0.804234		-3.56989	0.00151889	2.81847
A0A1L1SVJ6	A0A1L1SVJ6_MOUSE	A0A1L1SVJ6_MOUSE Alpha-actinin-4 (Fragment) OS=Mus musculus OX=10090 GN=Actn4 PE=1 SV=1	ENSMUSG00000054808	Actn4	-1.9308	1.2863	0.598883	-1.51151	-0.06492	-1.85984	0.762409	-0.202816	-0.208098		-2.1104	0.370742	0.430929		-0.801699	0.903943	0.0438591		1.3087	0.118618	0.925849
E9Q2W9	E9Q2W9_MOUSE	E9Q2W9_MOUSE Alpha-actinin-4 (Fragment) OS=Mus musculus OX=10090 GN=Actn4 PE=1 SV=1	ENSMUSG00000054808	Actn4	-0.722952	0.551259	0.373892	0.471034	-0.127495	0.645343	0.2935	-0.158262	-0.928487		0.0971417	0.600746	0.221309		-0.532154	0.568584	0.245206		-0.629296	0.236226	0.626673
Q9QZB7	ARP10_MOUSE	ARP10_MOUSE Actin-related protein 10 OS=Mus musculus OX=10090 GN=Actr10 PE=1 SV=2	ENSMUSG00000021076	Actr10	0.407387	-0.212237	0.0203654	0.0811675	-0.975617	-0.00161207	0.756686	0.153119	0.236404		-0.0219775	0.389711	0.409257		0.216038	0.30094	0.52152		0.238016	0.154459	0.811187
P61164	ACTZ_MOUSE	ACTZ_MOUSE Alpha-centractin OS=Mus musculus OX=10090 GN=Actr1a PE=1 SV=1	ENSMUSG00000025228	Actr1a	0.416048	-0.253023	0.00135406	-0.335972	-0.325762	0.274919	0.12904	-0.44959	0.148096		-0.327116	0.54851	0.260815		0.127686	0.705538	0.151479		0.454802	0.812148	0.0903646
Q8R5C5	ACTY_MOUSE	ACTY_MOUSE Beta-centractin OS=Mus musculus OX=10090 GN=Actr1b PE=1 SV=1	ENSMUSG00000037351	Actr1b	-1.41694	1.6082	-1.76806	0.414201	-1.04463	-0.471472	1.30133	1.28893	-0.422723		0.945469	0.897401	0.0470134		2.70587	0.362391	0.440822		1.7604	0.200973	0.696863
P61161	ARP2_MOUSE	ARP2_MOUSE Actin-related protein 2 OS=Mus musculus OX=10090 GN=Actr2 PE=1 SV=1	ENSMUSG00000020152	Actr2	1.16668	-1.28448	0.183712	-2.00116	-1.64914	-0.530872	0.485327	-0.152657	0.498111		-1.83285	0.166751	0.777931		0.301615	0.749053	0.125487		-3.56982	0.00158673	2.7995
Q99JY9	ARP3_MOUSE	ARP3_MOUSE Actin-related protein 3 OS=Mus musculus OX=10090 GN=Actr3 PE=1 SV=3	ENSMUSG00000026341	Actr3	0.0106241	-1.27035	1.03167	-2.4609	-3.21747	-2.11007	0.840199	1.62694	0.477029		-2.47153	0.0273439	1.56314		0.829574	0.230064	0.638151		-3.56583	0.00548675	2.26069
Q641P0	ARP3B_MOUSE	ARP3B_MOUSE Actin-related protein 3B OS=Mus musculus OX=10090 GN=Actr3b PE=1 SV=1	ENSMUSG00000056367	Actr3b	0.232601	0.429438	-0.590086	-0.237173	-1.09105	-0.325134	0.531414	0.172734	-0.860992		-0.557734	0.236705	0.625793		-0.0598668	0.890756	0.050241		0.497868	0.37296	0.428338
Q9D9J3	ACTT1_MOUSE	ACTT1_MOUSE Actin-related protein T1 OS=Mus musculus OX=10090 GN=Actrt1 PE=2 SV=1	ENSMUSG00000046615	Actrt1	1.9662	-1.43882	-0.603969	1.25159	-0.045178	0.940558	-1.58177	-2.00853	-1.45341		1.54453	0.536182	0.270688		-0.977802	0.186008	0.730469		-3.5632	0.0272159	1.56518
P37172	ACVR1_MOUSE	ACVR1_MOUSE Activin receptor type-1 OS=Mus musculus OX=10090 GN=Acvr1 PE=2 SV=2	ENSMUSG00000026836	Acvr1	-1.24561	0.107182	1.29018	0.362151	0.606983	0.42256	0.799197	0.918341	-0.696289		0.315379	0.604504	0.218601		0.692015	0.763065	0.117438		0.376636	0.825499	0.0832835
I7HPW8	I7HPW8_MOUSE	I7HPW8_MOUSE Myosin XVB OS=Mus musculus OX=10090 GN=Myo15b PE=1 SV=2	ENSMUSG00000034427	Myo15b	1.36319	-0.768808	-0.557814	3.22585	4.25699	4.27452	-1.33345	-1.10533	-0.394824		4.81481	0.00684234	2.1648		-0.547511	0.262811	0.580356		-3.46723	0.0306977	1.51289
Q99JW2	ACY1_MOUSE	ACY1_MOUSE Aminoacylase-1 OS=Mus musculus OX=10090 GN=Acy1 PE=1 SV=1	ACY1	ACY1	-0.102271	0.226184	0.080748	-0.183602	1.00132	-0.372563	-1.27957	-1.54995	-1.50881		-0.26435	0.86439	0.0632905		-2.44717	0.00570066	2.24407		-3.45939	0.00194859	2.71028
P56376	ACYP1_MOUSE	ACYP1_MOUSE Acylphosphatase-1 OS=Mus musculus OX=10090 GN=Acyp1 PE=1 SV=2	ENSMUSG00000008822	Acyp1	0.993295	-1.43645	0.579755	-0.292829	-0.963342	-1.05619	0.759429	1.36755	1.0582		-1.5431	0.358818	0.445125		0.478449	0.257808	0.588704		-3.38762	0.00630379	2.2004
P56375	ACYP2_MOUSE	ACYP2_MOUSE Acylphosphatase-2 OS=Mus musculus OX=10090 GN=Acyp2 PE=1 SV=2	ENSMUSG00000060923	Acyp2	-0.846922	0.241702	0.770955	-1.92511	-0.978983	-0.682547	0.423984	-0.744257	-0.527487		-1.22068	0.10795	0.966776		-0.769189	0.601285	0.22092		0.451496	0.153238	0.814632
P03958	ADA_MOUSE	ADA_MOUSE Adenosine deaminase OS=Mus musculus OX=10090 GN=Ada PE=1 SV=3	ENSMUSG00000017697	Ada	-1.67079	0.956794	0.683502	1.04278	1.7911	0.590702	-0.630411	1.57396	0.723889		0.359283	0.271889	0.565609		0.0403872	0.619259	0.208128		-0.318896	0.467938	0.329812
Q80SY6	ADAL_MOUSE	ADAL_MOUSE Adenosine deaminase-like protein OS=Mus musculus OX=10090 GN=Adal PE=2 SV=1	ENSMUSG00000027259	Adal	-0.72207	-0.467968	1.32332	0.450864	0.456123	0.713573	-0.191345	-0.020973	-0.365262		0.924091	0.487793	0.311765		0.276623	0.734398	0.134069		-3.33666	0.0443138	1.35346
O35598	ADA10_MOUSE	ADA10_MOUSE Disintegrin and metalloproteinase domain-containing protein 10 OS=Mus musculus OX=10090 GN=Adam10 PE=1 SV=2	ENSMUSG00000054693	Adam10	1.60379	-2.01201	0.421472	0.557829	1.93043	0.742093	-0.378332	-2.12799	0.768938		0.320621	0.403139	0.394545		-0.799804	0.689408	0.161524		-1.12042	0.154852	0.810082
Q9R1V4	ADA11_MOUSE	ADA11_MOUSE Disintegrin and metalloproteinase domain-containing protein 11 OS=Mus musculus OX=10090 GN=Adam11 PE=1 SV=2	ENSMUSG00000020926	Adam11	-0.552094	-1.40973	2.15028	-1.43268	-1.04829	-0.0427488	-0.940718	0.621293	0.550969		-0.496194	0.475726	0.322643		1.10306	0.990929	0.00395763		1.59926	0.234459	0.629933
Q61824	ADA12_MOUSE	ADA12_MOUSE Disintegrin and metalloproteinase domain-containing protein 12 OS=Mus musculus OX=10090 GN=Adam12 PE=1 SV=2	ENSMUSG00000054555	Adam12	2.95087	-2.43566	-0.907062	-0.572359	0.0793821	-1.6935	-3.21821	-4.23476	0.114656		0.334704	0.740393	0.130538		-2.31115	0.326408	0.48624		-2.64585	0.290745	0.536487
J3QMF2	J3QMF2_MOUSE	J3QMF2_MOUSE A disintegrin and metallopeptidase domain 17, isoform CRA_b OS=Mus musculus OX=10090 GN=Adam17 PE=1 SV=1	ENSMUSG00000052593	Adam17	-0.577586	0.2265	0.500364	-1.0277	-0.710817	-0.744174	-0.980926	-0.383524	0.426005		-0.970674	0.060688	1.2169		-0.610025	0.524365	0.280366		0.360649	0.287472	0.541404
F7DAP1	F7DAP1_MOUSE	F7DAP1_MOUSE Disintegrin and metalloproteinase domain-containing protein 22 (Fragment) OS=Mus musculus OX=10090 GN=Adam22 PE=1 SV=1	ENSMUSG00000040537	Adam22	0.953207	-1.12368	0.172976	1.07403	0.566962	2.18627	1.80284	-0.126107	-0.706996		0.901059	0.173867	0.759782		-0.299082	0.75646	0.121214		-1.20014	0.348014	0.458404
Q9R1V6	ADA22_MOUSE	ADA22_MOUSE Disintegrin and metalloproteinase domain-containing protein 22 OS=Mus musculus OX=10090 GN=Adam22 PE=1 SV=2	ENSMUSG00000040537	Adam22	1.02955	-1.45475	0.480822	-0.0227805	0.511709	1.22519	1.71765	-0.0433481	-0.46122		0.0308866	0.544448	0.264043		-0.52417	0.721036	0.142043		-0.555057	0.836656	0.0774532
P08226	APOE_MOUSE	APOE_MOUSE Apolipoprotein E OS=Mus musculus OX=10090 GN=Apoe PE=1 SV=2	ENSMUSG00000002985	Apoe	-0.196802	0.0479422	-0.244467	4.55501	4.43932	4.95072	0.581831	-1.17159	0.424704		4.75181	1.17934e-05	4.92836		0.621506	0.899798	0.0458551		-3.30308	0.00873529	2.05872
Q9R1V7	ADA23_MOUSE	ADA23_MOUSE Disintegrin and metalloproteinase domain-containing protein 23 OS=Mus musculus OX=10090 GN=Adam23 PE=1 SV=1	ENSMUSG00000025964	Adam23	1.24139	-1.32908	0.265491	-0.497292	0.150892	-0.138314	0.394384	-0.836119	-0.591575		-0.403805	0.789105	0.102865		-0.857066	0.655257	0.183588		-0.453261	0.6859	0.163739
Q8K410	ADA32_MOUSE	ADA32_MOUSE Disintegrin and metalloproteinase domain-containing protein 32 OS=Mus musculus OX=10090 GN=Adam32 PE=1 SV=3	ENSMUSG00000037437	Adam32	1.32116	-1.02455	-0.297204	-0.00560976	0.665446	0.932662	-0.37277	-1.14498	0.105103		0.96265	0.516575	0.286866		-0.0755661	0.580195	0.236426		-1.03822	0.0944069	1.025
Q61072	ADAM9_MOUSE	ADAM9_MOUSE Disintegrin and metalloproteinase domain-containing protein 9 OS=Mus musculus OX=10090 GN=Adam9 PE=1 SV=2	ENSMUSG00000031555	Adam9	-0.206335	-0.664796	0.974846	-0.678004	-0.80117	-1.04917	0.0341634	-0.388056	-1.44026		-0.594835	0.154455	0.811197		-0.181721	0.38967	0.409303		0.413114	0.61678	0.20987
P59384	ATS15_MOUSE	ATS15_MOUSE A disintegrin and metalloproteinase with thrombospondin motifs 15 OS=Mus musculus OX=10090 GN=Adamts15 PE=2 SV=2	ENSMUSG00000033453	Adamts15	-0.00235694	1.01274	-0.999461	0.354209	0.147085	-0.203501	0.531234	0.745051	-0.0713796		0.149442	0.881732	0.0546635		0.533591	0.561987	0.250274		0.384149	0.361357	0.442064
E9PY16	E9PY16_MOUSE	E9PY16_MOUSE ArfGAP with dual PH domains 1 OS=Mus musculus OX=10090 GN=Adap1 PE=1 SV=1	ENSMUSG00000056413	Adap1	1.50694	-1.19707	-1.28774	-1.73555	-0.881785	-0.396245	-0.0629116	0.409476	-1.03322		0.315281	0.533436	0.272918		1.13415	0.928084	0.0324128		0.818873	0.250426	0.601321
Q99MU3	DSRAD_MOUSE	DSRAD_MOUSE Double-stranded RNA-specific adenosine deaminase OS=Mus musculus OX=10090 GN=Adar PE=1 SV=2	ENSMUSG00000027951	Adar	1.33186	-0.860336	-0.371868	0.786013	0.885296	-0.433813	0.129677	-1.22197	0.358769		1.15788	0.655548	0.183396		0.501545	0.754016	0.122619		-0.656335	0.36961	0.432257
Q91ZS8	RED1_MOUSE	RED1_MOUSE Double-stranded RNA-specific editase 1 OS=Mus musculus OX=10090 GN=Adarb1 PE=1 SV=1	ENSMUSG00000020262	Adarb1	1.11189	-1.57402	0.48951	0.722679	1.85637	0.626266	0.102091	0.17798	1.01284		0.233169	0.305699	0.514705		-0.311531	0.6504	0.186819		-0.5447	0.263999	0.578398
Q9D0L4	ADCK1_MOUSE	ADCK1_MOUSE Uncharacterized aarF domain-containing protein kinase 1 OS=Mus musculus OX=10090 GN=Adck1 PE=1 SV=1	ENSMUSG00000021044	Adck1	-1.49834	1.50962	0.038397	1.42824	-0.515265	0.271246	0.733134	0.529285	-0.609163		0.232849	0.733491	0.134605		0.490888	0.844809	0.0732417		0.258039	0.813408	0.0896916
O88444	ADCY1_MOUSE	ADCY1_MOUSE Adenylate cyclase type 1 OS=Mus musculus OX=10090 GN=Adcy1 PE=1 SV=2	ENSMUSG00000020431	Adcy1	0.179961	-0.993638	0.880696	-0.683721	0.0997199	-0.401548	1.25636	-2.09528	1.38893		-0.581509	0.585797	0.232253		1.0764	0.904815	0.0434402		1.65791	0.682525	0.165882
Q8VHH7	ADCY3_MOUSE	ADCY3_MOUSE Adenylate cyclase type 3 OS=Mus musculus OX=10090 GN=Adcy3 PE=1 SV=2	ENSMUSG00000020654	Adcy3	0.822466	0.757908	-1.60611	0.964696	1.77703	1.70821	-0.273109	-0.896644	-0.0400099		0.950298	0.150464	0.822567		-1.03102	0.66253	0.178794		-3.30037	0.0334443	1.47568
P84309	ADCY5_MOUSE	ADCY5_MOUSE Adenylate cyclase type 5 OS=Mus musculus OX=10090 GN=Adcy5 PE=1 SV=2	ENSMUSG00000022840	Adcy5	2.34499	-1.92029	-0.494894	-0.330895	-0.400411	-1.04497	0.340843	-0.482044	1.87994		0.0944834	0.678441	0.168488		0.835737	0.695352	0.157795		0.741254	0.183085	0.737346
P51829	ADCY7_MOUSE	ADCY7_MOUSE Adenylate cyclase type 7 OS=Mus musculus OX=10090 GN=Adcy7 PE=1 SV=2	ENSMUSG00000031659	Adcy7	1.14875	-1.29425	0.224274	0.070653	-0.201491	0.0977225	2.28691	1.38703	2.70981		-0.153621	0.961092	0.0172349		2.06264	0.0607887	1.21618		-3.2595	0.0277357	1.55696
P51830	ADCY9_MOUSE	ADCY9_MOUSE Adenylate cyclase type 9 OS=Mus musculus OX=10090 GN=Adcy9 PE=1 SV=1	ENSMUSG00000005580	Adcy9	-0.414648	0.230872	0.38388	-0.149868	-0.417406	-0.332785	0.325082	-1.24934	-1.89078		-0.563657	0.226937	0.644096		-1.48022	0.225654	0.646557		-0.91656	0.390183	0.408732
O70176	PACA_MOUSE	PACA_MOUSE Pituitary adenylate cyclase-activating polypeptide OS=Mus musculus OX=10090 GN=Adcyap1 PE=2 SV=1	ENSMUSG00000024256	Adcyap1	-0.229589	1.59225	-1.44832	-0.151981	-0.503865	-0.34414	-0.811166	-0.547003	0.252339		-0.114551	0.74907	0.125478		-0.317414	0.735709	0.133294		-0.202863	0.921311	0.0355939
P70205	PACR_MOUSE	PACR_MOUSE Pituitary adenylate cyclase-activating polypeptide type I receptor OS=Mus musculus OX=10090 GN=Adcyap1r1 PE=1 SV=1	ENSMUSG00000029778	Adcyap1r1	-1.58982	3.96028	-1.48107	-0.194338	-0.169736	0.571642	-1.27766	-0.991765	-1.3074		1.31133	0.908118	0.0418578		0.203408	0.462693	0.334707		-3.22529	0.0465053	1.3325
Q9QYC0	ADDA_MOUSE	ADDA_MOUSE Alpha-adducin OS=Mus musculus OX=10090 GN=Add1 PE=1 SV=2	ENSMUSG00000029106	Add1	0.761863	-1.6236	0.83152	1.16529	1.21088	0.645786	0.58393	0.23836	0.259199		0.403423	0.286076	0.543518		-0.502664	0.67282	0.172101		-3.20929	0.00303675	2.51759
Q9QYB8	ADDB_MOUSE	ADDB_MOUSE Beta-adducin OS=Mus musculus OX=10090 GN=Add2 PE=1 SV=4	ENSMUSG00000030000	Add2	0.844776	-1.04534	0.378863	-0.825959	-0.283041	-0.00727887	0.42839	0.238895	-0.946168		-0.661904	0.523029	0.281475		-0.139968	0.841179	0.0751117		0.521937	0.601353	0.220871
Q9QYB5	ADDG_MOUSE	ADDG_MOUSE Gamma-adducin OS=Mus musculus OX=10090 GN=Add3 PE=1 SV=2	ENSMUSG00000025026	Add3	0.838608	-0.590835	-0.133931	0.51697	0.832815	1.0848	-0.634858	-0.879753	0.65088		0.966746	0.162433	0.789326		-0.500927	0.634785	0.197374		-1.46767	0.0938199	1.02771
Q8C4G9	AGRA1_MOUSE	AGRA1_MOUSE Adhesion G protein-coupled receptor A1 OS=Mus musculus OX=10090 GN=Adgra1 PE=2 SV=1	ENSMUSG00000025475	Adgra1	-0.728753	-0.121038	0.989589	0.538163	0.67397	-0.36635	0.288998	0.913906	-1.28529		0.659201	0.714784	0.145825		0.410037	0.93281	0.0302066		-0.249165	0.693968	0.158661
Q3UHD1	AGRB1_MOUSE	AGRB1_MOUSE Adhesion G protein-coupled receptor B1 OS=Mus musculus OX=10090 GN=Adgrb1 PE=1 SV=1	ENSMUSG00000034730	Adgrb1	-0.0457139	-0.165789	0.372214	0.803062	-0.105014	0.315799	1.16654	1.51945	-1.16597		0.361513	0.409359	0.387895		1.21225	0.625428	0.203823		0.850739	0.857676	0.066677
Q8CGM1	AGRB2_MOUSE	AGRB2_MOUSE Adhesion G protein-coupled receptor B2 OS=Mus musculus OX=10090 GN=Adgrb2 PE=1 SV=2	ENSMUSG00000028782	Adgrb2	1.10069	-0.877529	-0.0422219	0.0418718	-0.436236	0.132492	-0.552755	0.390254	-0.703757		0.0840937	0.817753	0.0873776		-0.510533	0.628772	0.201507		-0.594626	0.628501	0.201694
Q80ZF8	AGRB3_MOUSE	AGRB3_MOUSE Adhesion G protein-coupled receptor B3 OS=Mus musculus OX=10090 GN=Adgrb3 PE=1 SV=2	ENSMUSG00000033569	Adgrb3	1.57846	-0.0749031	-1.43309	0.0897091	-0.691233	-1.15932	-1.80553	-0.566172	-1.71453		-0.61633	0.553048	0.257237		-1.63963	0.221523	0.654581		-1.0233	0.224618	0.648556
Q91ZE5	AGRE4_MOUSE	AGRE4_MOUSE Adhesion G protein-coupled receptor E4 OS=Mus musculus OX=10090 GN=Adgre4 PE=1 SV=1	ENSMUSG00000032915	Adgre4	0.0484779	1.02729	-1.06989	-0.843309	-1.03754	-1.12896	-1.94165	-2.2293	-1.76904		-1.08602	0.175644	0.755366		-2.44683	0.00856265	2.06739		-3.20564	0.0406691	1.39074
G5E8Q8	AGRF5_MOUSE	AGRF5_MOUSE Adhesion G protein-coupled receptor F5 OS=Mus musculus OX=10090 GN=Adgrf5 PE=1 SV=1	ENSMUSG00000056492	Adgrf5	0.764273	0.0731658	-0.787158	0.0254682	-0.61106	0.256028	-0.842225	-0.388716	-0.576425		-0.0476976	0.819017	0.0867073		-0.649591	0.256051	0.591673		-0.601893	0.165477	0.781262
B7ZCC9	AGRG4_MOUSE	AGRG4_MOUSE Adhesion G-protein coupled receptor G4 OS=Mus musculus OX=10090 GN=Adgrg4 PE=3 SV=1	ENSMUSG00000053852	Adgrg4	1.87213	-0.0137262	-2.02769	0.765411	0.624889	2.77695	-2.27893	-2.02729	0.307612		0.779137	0.336046	0.473602		-2.01356	0.411943	0.385163		-2.7927	0.0649476	1.18744
Q80TR1	AGRL1_MOUSE	AGRL1_MOUSE Adhesion G protein-coupled receptor L1 OS=Mus musculus OX=10090 GN=Adgrl1 PE=1 SV=2	ENSMUSG00000013033	Adgrl1	-0.598131	0.800652	-0.0518691	0.153746	-0.947009	0.181678	0.232786	0.0520541	-1.8201		0.205615	0.668761	0.174729		0.103923	0.507086	0.294918		-0.101691	0.704004	0.152425
Q8JZZ7	AGRL2_MOUSE	AGRL2_MOUSE Adhesion G protein-coupled receptor L2 OS=Mus musculus OX=10090 GN=Adgrl2 PE=1 SV=3	ENSMUSG00000028184	Adgrl2	-0.644944	-0.248437	1.01679	1.1326	-0.774709	0.297864	1.7087	1.35156	-1.40895		0.546301	0.823562	0.0843036		1.59999	0.668871	0.174657		1.05369	0.783469	0.105978
Q80TS3	AGRL3_MOUSE	AGRL3_MOUSE Adhesion G protein-coupled receptor L3 OS=Mus musculus OX=10090 GN=Adgrl3 PE=1 SV=3	ENSMUSG00000037605	Adgrl3	0.0579099	-1.16754	1.12443	-0.0570056	-1.64457	-1.12829	1.59497	1.4156	-0.723199		-1.1862	0.307027	0.512823		1.35769	0.489471	0.310273		2.54389	0.124374	0.905271
Q8VHN7	GPR98_MOUSE	GPR98_MOUSE G-protein coupled receptor 98 OS=Mus musculus OX=10090 GN=Gpr98 PE=2 SV=1	ENSMUSG00000069170	Adgrv1	0.188961	0.937306	-1.12788	1.14673	2.56875	1.1278	0.24723	-0.130085	0.189701		0.957768	0.103798	0.983809		0.000740214	0.875325	0.0578306		-3.1765	0.00245568	2.60983
P28474	ADHX_MOUSE	ADHX_MOUSE Alcohol dehydrogenase class-3 OS=Mus musculus OX=10090 GN=Adh5 PE=1 SV=3	ENSMUSG00000028138	Adh5	0.292697	-1.24394	1.78013	-1.3518	-1.11987	-1.66299	-0.525707	-0.52661	-0.516777		-1.64449	0.135592	0.867765		-0.818404	0.411684	0.385436		-3.16597	0.0387314	1.41194
A0A1D5RMB0	A0A1D5RMB0_MOUSE	A0A1D5RMB0_MOUSE Alcohol dehydrogenase 6B (class V) OS=Mus musculus OX=10090 GN=Adh6b PE=3 SV=1	ENSMUSG00000074206	Adh6b	0.611279	-1.69275	1.18021	0.249187	0.743538	0.551999	-0.100771	-1.3039	-0.673071		-0.0592794	0.616884	0.209796		-1.28435	0.485269	0.314017		-3.16505	0.00291803	2.53491
Q64437	ADH7_MOUSE	ADH7_MOUSE Alcohol dehydrogenase class 4 mu/sigma chain OS=Mus musculus OX=10090 GN=Adh7 PE=2 SV=2	ENSMUSG00000055301	Adh7	0.98267	-0.669128	-0.258452	-1.01477	-0.497009	-0.113476	-0.91984	-1.32994	-0.23732		-0.238557	0.374578	0.426457		-0.661388	0.22426	0.649248		-0.422831	0.524026	0.280647
Q8R0N6	HOT_MOUSE	HOT_MOUSE Hydroxyacid-oxoacid transhydrogenase, mitochondrial OS=Mus musculus OX=10090 GN=Adhfe1 PE=1 SV=2	ENSMUSG00000025911	Adhfe1	-0.49935	0.167112	0.514963	-0.42524	0.0218127	1.10711	0.78905	-0.315247	-0.351869		-0.1453	0.765391	0.116117		-0.48236	0.968231	0.014021		-0.33706	0.758568	0.120006
Q99JT9	MTND_MOUSE	MTND_MOUSE 1,2-dihydroxy-3-keto-5-methylthiopentene dioxygenase OS=Mus musculus OX=10090 GN=Adi1 PE=1 SV=1	ENSMUSG00000020629	Adi1	-0.500059	0.509556	0.125923	0.320905	-0.629406	0.147266	-1.43289	0.768031	-0.0649572		0.021343	0.823229	0.0844793		-0.19088	0.703752	0.15258		-0.212223	0.801346	0.0961799
Q91VH1	PAQR1_MOUSE	PAQR1_MOUSE Adiponectin receptor protein 1 OS=Mus musculus OX=10090 GN=Adipor1 PE=1 SV=1	ENSMUSG00000026457	Adipor1	-1.08054	-0.324863	1.4425	1.96487	0.50867	0.0151247	-0.44513	-1.7328	0.693163		0.833532	0.437934	0.358591		-0.120267	0.646512	0.189423		-0.953799	0.22049	0.656611
P55264	ADK_MOUSE	ADK_MOUSE Adenosine kinase OS=Mus musculus OX=10090 GN=Adk PE=1 SV=2	ENSMUSG00000039197	Adk	-0.846128	-1.69862	2.78717	0.297385	-0.171094	0.402216	0.683778	-0.815021	-0.0293421		1.14351	0.948471	0.0229758		0.816786	0.930251	0.0313999		-0.326727	0.648825	0.187872
Q9Z103	ADNP_MOUSE	ADNP_MOUSE Activity-dependent neuroprotector homeobox protein OS=Mus musculus OX=10090 GN=Adnp PE=1 SV=2	ENSMUSG00000051149	Adnp	0.448481	-0.268879	-0.294881	0.871977	0.509231	0.102988	-0.205973	-0.0636714	0.540322		0.778111	0.181093	0.742099		0.205208	0.719828	0.142771		-0.572903	0.273373	0.563245
Q6PDY2	AEDO_MOUSE	AEDO_MOUSE 2-aminoethanethiol dioxygenase OS=Mus musculus OX=10090 GN=Ado PE=1 SV=2	ENSMUSG00000057134	Ado	0.168874	-0.184674	0.0574107	-0.380881	0.56213	0.653294	-1.14729	-1.87235	-1.80986		0.50472	0.488275	0.311336		-2.44132	0.0120202	1.92009		-3.12483	0.00816451	2.08807
P54923	ADPRH_MOUSE	ADPRH_MOUSE [Protein ADP-ribosylarginine] hydrolase OS=Mus musculus OX=10090 GN=Adprh PE=1 SV=1	ENSMUSG00000002844	Adprh	-1.54758	0.632653	1.07228	-1.51666	-0.960566	-0.685497	0.185531	0.614904	-0.400906		-1.59322	0.260981	0.583391		-0.447121	0.929881	0.0315725		-3.09651	0.0196955	1.70563
Q8CG72	ARHL2_MOUSE	ARHL2_MOUSE Poly(ADP-ribose) glycohydrolase ARH3 OS=Mus musculus OX=10090 GN=Adprhl2 PE=1 SV=1	ENSMUSG00000042558	Adprhl2	0.02314	1.02527	-1.04169	0.686675	0.133193	1.49221	-0.311454	-1.08476	-0.278106		0.663535	0.343236	0.464407		-0.334594	0.438791	0.357742		-3.08433	0.000281619	3.55034
Q9JKV1	ADRM1_MOUSE	ADRM1_MOUSE Proteasomal ubiquitin receptor ADRM1 OS=Mus musculus OX=10090 GN=Adrm1 PE=1 SV=2	ENSMUSG00000039041	Adrm1	0.217225	0.222987	-0.283604	0.262196	0.309801	-0.214404	-0.566903	-0.016874	0.0148991		0.0449712	0.791513	0.101542		-0.234099	0.39279	0.40584		-0.27907	0.288186	0.540328
P54822	PUR8_MOUSE	PUR8_MOUSE Adenylosuccinate lyase OS=Mus musculus OX=10090 GN=Adsl PE=1 SV=2	ENSMUSG00000022407	Adsl	0.631123	-0.512884	-0.319387	0.149564	0.261653	-0.602188	0.769618	0.366619	0.84252		0.468951	0.99429	0.00248707		1.089	0.130845	0.883243		0.620054	0.0792953	1.10075
P46664	PURA2_MOUSE	PURA2_MOUSE Adenylosuccinate synthetase isozyme 2 OS=Mus musculus OX=10090 GN=Adss PE=1 SV=2	ENSMUSG00000015961	Adss	-0.647149	1.60752	-0.911855	-0.305032	-0.871539	-0.196924	-0.212041	0.638986	-0.492374		0.342117	0.596901	0.224098		0.435108	0.967221	0.0144741		0.0929906	0.336254	0.473332
P28650	PURA1_MOUSE	PURA1_MOUSE Adenylosuccinate synthetase isozyme 1 OS=Mus musculus OX=10090 GN=Adssl1 PE=1 SV=2	ENSMUSG00000011148	Adssl1	1.29633	-0.390356	-0.932081	1.12166	1.77913	-0.518802	-1.34681	-2.5217	-0.0351482		1.51202	0.449092	0.347665		-0.956452	0.258809	0.58702		-2.46847	0.102071	0.991096
Q80YS6	AFAP1_MOUSE	AFAP1_MOUSE Actin filament-associated protein 1 OS=Mus musculus OX=10090 GN=Afap1 PE=1 SV=1	ENSMUSG00000029094	Afap1	0.612794	0.0739018	-0.620091	-1.08975	-0.457451	-1.03196	-0.933116	-1.29445	-0.884924		-1.10587	0.0978464	1.00946		-2.43288	0.00596629	2.2243		0.0988479	0.499401	0.301551
Q5DTU0	AF1L2_MOUSE	AF1L2_MOUSE Actin filament-associated protein 1-like 2 OS=Mus musculus OX=10090 GN=Afap1l2 PE=1 SV=2	ENSMUSG00000025083	Afap1l2	-2.59807	2.33249	-0.0704214	-0.853529	-1.23937	-0.135615	-0.950061	-1.30847	-2.59805		-0.783108	0.687907	0.16247		-1.23805	0.374474	0.426578		-0.454946	0.21543	0.666694
Q9QZQ1	AFAD_MOUSE	AFAD_MOUSE Afadin OS=Mus musculus OX=10090 GN=Afdn PE=1 SV=3	ENSMUSG00000068036	Afdn	-0.367877	0.452665	0.122488	0.482641	0.726349	0.937409	0.358379	0.502607	0.758646		0.603861	0.0764231	1.11678		0.380119	0.150938	0.821202		-0.223742	0.37481	0.426189
E9Q852	E9Q852_MOUSE	E9Q852_MOUSE Afadin OS=Mus musculus OX=10090 GN=Afdn PE=1 SV=2	ENSMUSG00000068036	Afdn	-0.499305	-0.284592	0.910284	0.243818	-0.005058	0.453703	0.114553	0.492327	-1.84835		0.52841	0.701521	0.153959		0.399145	0.619204	0.208166		-0.129266	0.43142	0.365099
Q3V384	AFG1L_MOUSE	AFG1L_MOUSE AFG1-like ATPase OS=Mus musculus OX=10090 GN=Afg1l PE=1 SV=1	ENSMUSG00000038302	Afg1l	-1.37957	1.66684	-0.367434	1.19914	0.239101	-0.413497	-0.291022	0.647785	-0.554171		0.606535	0.734032	0.134285		0.0764121	0.969706	0.0133599		-0.530123	0.530272	0.275502
Q920A7	AFG31_MOUSE	AFG31_MOUSE AFG3-like protein 1 OS=Mus musculus OX=10090 GN=Afg3l1 PE=1 SV=2	ENSMUSG00000031967	Afg3l1	-1.01848	-0.835738	1.92398	-1.72712	-1.89609	-2.16354	1.60346	1.26751	-0.398071		-1.06035	0.111837	0.951414		2.10325	0.519374	0.28452		-3.08391	0.0416336	1.38056
Q8JZQ2	AFG32_MOUSE	AFG32_MOUSE AFG3-like protein 2 OS=Mus musculus OX=10090 GN=Afg3l2 PE=1 SV=1	ENSMUSG00000024527	Afg3l2	0.295399	-0.76523	0.717336	-0.0739858	1.23177	1.07056	1.43827	0.943094	0.536509		0.775165	0.334929	0.475047		0.647695	0.157314	0.803232		-0.127471	0.661398	0.179537
O89020	AFAM_MOUSE	AFAM_MOUSE Afamin OS=Mus musculus OX=10090 GN=Afm PE=1 SV=2	ENSMUSG00000029369	Afm	1.1971	-1.30487	0.127053	1.6944	0.587379	0.45061	-0.232256	-1.21808	-0.43503		0.460326	0.334475	0.475636		-0.562083	0.463806	0.333663		-3.0822	0.00673404	2.17172
Q80WT5	AFTIN_MOUSE	AFTIN_MOUSE Aftiphilin OS=Mus musculus OX=10090 GN=Aftph PE=1 SV=2	ENSMUSG00000049659	Aftph	0.386286	-0.980423	0.722669	-0.118674	0.105997	0.12141	0.794243	0.999568	1.01082		-0.280289	0.990599	0.00410199		0.613282	0.16484	0.782936		-3.06075	0.00267699	2.57235
Q8BXK8	AGAP1_MOUSE	AGAP1_MOUSE Arf-GAP with GTPase, ANK repeat and PH domain-containing protein 1 OS=Mus musculus OX=10090 GN=Agap1 PE=1 SV=1	ENSMUSG00000055013	Agap1	0.916005	-0.0275928	-0.819286	0.573176	0.733508	0.215494	-0.140561	0.430003	1.00474		0.600768	0.407973	0.389369		0.457596	0.533967	0.272486		-0.143173	0.844963	0.0731623
Q3UHD9	AGAP2_MOUSE	AGAP2_MOUSE Arf-GAP with GTPase, ANK repeat and PH domain-containing protein 2 OS=Mus musculus OX=10090 GN=Agap2 PE=1 SV=1	ENSMUSG00000025422	Agap2	-0.362782	0.20973	0.305124	-1.06732	-0.611417	-1.36319	-0.639018	0.0990444	-1.34203		-1.27705	0.0243749	1.61306		-0.848748	0.218873	0.659807		0.428306	0.456926	0.340155
A0A0G2JDW1	A0A0G2JDW1_MOUSE	A0A0G2JDW1_MOUSE Arf-GAP with GTPase, ANK repeat and PH domain-containing protein 3 OS=Mus musculus OX=10090 GN=Agap3 PE=1 SV=1	ENSMUSG00000023353	Agap3	1.2139	-1.33809	0.194493	-0.881526	-0.608354	-0.33447	-1.05873	0.395482	0.698092		-0.802847	0.451754	0.345098		0.200988	0.990353	0.00421004		1.00384	0.334136	0.476077
Q09M05	CBPC4_MOUSE	CBPC4_MOUSE Cytosolic carboxypeptidase 4 OS=Mus musculus OX=10090 GN=Agbl1 PE=1 SV=2	ENSMUSG00000025754	Agbl1	-1.49584	3.58928	-3.04654	2.94384	1.09397	2.68712	0.797157	-0.927761	0.0279754		4.18296	0.287126	0.541928		1.52382	0.897453	0.0469884		-3.03854	0.0103204	1.9863
Q8K2K6	AGFG1_MOUSE	AGFG1_MOUSE Arf-GAP domain and FG repeat-containing protein 1 OS=Mus musculus OX=10090 GN=Agfg1 PE=1 SV=2	ENSMUSG00000026159	Agfg1	-0.619485	0.533665	-0.328485	-0.710142	-1.09296	-1.55269	0.132732	-0.165298	-1.12664		-0.76447	0.0814734	1.08898		0.163187	0.654334	0.1842		0.927657	0.180068	0.744563
Q80WC7	AGFG2_MOUSE	AGFG2_MOUSE Arf-GAP domain and FG repeat-containing protein 2 OS=Mus musculus OX=10090 GN=Agfg2 PE=1 SV=1	ENSMUSG00000029722	Agfg2	-0.972815	-0.705251	1.81518	-0.514047	0.830361	0.0482609	0.52821	0.857775	0.134075		0.753512	0.941443	0.0262058		1.23346	0.639959	0.193848		0.479949	0.433099	0.363413
Q9ESW4	AGK_MOUSE	AGK_MOUSE Acylglycerol kinase, mitochondrial OS=Mus musculus OX=10090 GN=Agk PE=1 SV=1	ENSMUSG00000029916	Agk	-1.00334	-0.403963	1.56366	-1.23992	-0.598302	-0.382237	0.640252	-0.02751	-1.383		-0.194339	0.387083	0.412196		0.376453	0.767804	0.11475		0.570792	0.497463	0.303239
E0CYU6	E0CYU6_MOUSE	E0CYU6_MOUSE Amylo-1,6-glucosidase, 4-alpha-glucanotransferase OS=Mus musculus OX=10090 GN=Agl PE=1 SV=1	ENSMUSG00000033400	Agl	0.325025	0.0372311	-0.240853	1.22574	1.1299	1.48675	1.31953	0.519309	0.636202		1.18851	0.0031365	2.50355		0.598971	0.0581648	1.23534		-0.589535	0.16835	0.773788
Q9Z1T2	TSP4_MOUSE	TSP4_MOUSE Thrombospondin-4 OS=Mus musculus OX=10090 GN=Thbs4 PE=1 SV=1	ENSMUSG00000021702	Thbs4	0.861963	-1.3863	0.621668	6.20741	2.849	5.29538	-0.552232	-1.20617	-1.75418		4.67371	0.0181094	1.74209		-1.82784	0.20373	0.690945		-3.03844	0.00187488	2.72703
E0CX86	E0CX86_MOUSE	E0CX86_MOUSE Amylo-1,6-glucosidase, 4-alpha-glucanotransferase (Fragment) OS=Mus musculus OX=10090 GN=Agl PE=1 SV=8	ENSMUSG00000033400	Agl	0.112744	-0.595339	0.65388	-1.03663	-1.21527	-0.0575295	0.0188459	-0.00514963	-1.48823		-1.14937	0.180396	0.743773		-0.117894	0.423347	0.373303		1.03148	0.674224	0.171195
A0A0G2JGI9	A0A0G2JGI9_MOUSE	A0A0G2JGI9_MOUSE Amylo-1,6-glucosidase, 4-alpha-glucanotransferase OS=Mus musculus OX=10090 GN=Agl PE=1 SV=1	ENSMUSG00000033400	Agl	-0.387702	0.485643	-0.0194797	0.822885	0.413978	0.905035	0.0506351	0.244861	-0.441367		0.842365	0.0802521	1.09554		0.0701148	0.829442	0.0812142		-3.01869	0.011703	1.9317
F7CSZ6	F7CSZ6_MOUSE	F7CSZ6_MOUSE Amylo-1,6-glucosidase, 4-alpha-glucanotransferase (Fragment) OS=Mus musculus OX=10090 GN=Agl PE=1 SV=1	ENSMUSG00000033400	Agl	-0.784026	-0.444952	1.43745	1.41777	-0.128759	0.864483	0.98723	0.900079	-0.514514		1.30944	0.47633	0.322092		1.34503	0.669929	0.173971		0.0355956	0.715307	0.145507
O55042	SYUA_MOUSE	SYUA_MOUSE Alpha-synuclein OS=Mus musculus OX=10090 GN=Snca PE=1 SV=2	ENSMUSG00000025889	Snca	-0.144585	0.324955	-0.394636	8.74754	4.49541	2.72973	10.305	12.1421	11.63		4.64	0.0399289	1.39871		-2.34324	9.98861e-06	5.00049		-3.01076	0.0280033	1.55279
Q8K4X7	PLCD_MOUSE	PLCD_MOUSE 1-acyl-sn-glycerol-3-phosphate acyltransferase delta OS=Mus musculus OX=10090 GN=Agpat4 PE=1 SV=1	ENSMUSG00000023827	Agpat4	0.106507	0.14288	-0.207762	0.0440562	-0.242581	-0.667913	-1.478	-1.37441	-1.21828		-0.349088	0.266983	0.573517		-2.34137	0.0042341	2.37324		-2.87506	0.0218199	1.66115
Q9D1E8	PLCE_MOUSE	PLCE_MOUSE 1-acyl-sn-glycerol-3-phosphate acyltransferase epsilon OS=Mus musculus OX=10090 GN=Agpat5 PE=2 SV=2	ENSMUSG00000031467	Agpat5	0.221249	0.502802	-0.648154	0.522001	0.456459	0.880933	-0.167273	0.234788	-0.2373		0.300753	0.184013	0.735151		-0.388522	0.838382	0.076558		-2.8726	0.0203977	1.69042
M0QWP1	M0QWP1_MOUSE	M0QWP1_MOUSE Agrin OS=Mus musculus OX=10090 GN=Agrn PE=1 SV=1	ENSMUSG00000041936	Agrn	-0.0345076	0.492727	-0.366241	1.2276	0.623551	0.846649	-1.02606	-1.18915	-2.79523		0.881157	0.0469416	1.32844		-1.15465	0.0511289	1.29133		-2.84905	0.0443338	1.35327
Q52KR3	PRUN2_MOUSE	PRUN2_MOUSE Protein prune homolog 2 OS=Mus musculus OX=10090 GN=Prune2 PE=1 SV=2	ENSMUSG00000039126	Prune2	-0.511619	0.268104	0.457904	4.43745	5.11158	3.15378	0.744343	1.4131	0.0230766		4.16934	0.0029898	2.52436		0.476239	0.259396	0.586037		-2.84854	0.000968373	3.01396
Q641K1	CBPC1_MOUSE	CBPC1_MOUSE Cytosolic carboxypeptidase 1 OS=Mus musculus OX=10090 GN=Agtpbp1 PE=1 SV=2	ENSMUSG00000021557	Agtpbp1	0.237245	0.15875	-0.30355	0.093793	-0.971838	-0.65603	-0.00306901	0.134104	-0.24218		-0.81478	0.204711	0.688858		-0.161819	0.753055	0.123173		0.652961	0.229285	0.639625
P29754	AGTRA_MOUSE	AGTRA_MOUSE Type-1A angiotensin II receptor OS=Mus musculus OX=10090 GN=Agtr1a PE=1 SV=1	ENSMUSG00000049115	Agtr1a	1.25045	1.24326	-2.87837	-1.95062	0.420322	-0.925505	-0.618883	0.157635	-0.725517		-2.16876	0.676554	0.169698		-1.86214	0.858141	0.0664414		0.306622	0.59853	0.222914
Q8CJF7	ELYS_MOUSE	ELYS_MOUSE Protein ELYS OS=Mus musculus OX=10090 GN=Ahctf1 PE=1 SV=1	ENSMUSG00000026491	Ahctf1	-1.8148	1.45172	0.265121	-1.14947	-0.915659	-1.50018	-0.719006	-1.99072	-2.5422		-1.41459	0.299155	0.524104		-2.25584	0.192294	0.716033		-0.841245	0.376728	0.423972
P50247	SAHH_MOUSE	SAHH_MOUSE Adenosylhomocysteinase OS=Mus musculus OX=10090 GN=Ahcy PE=1 SV=3	ENSMUSG00000027597	Ahcy	-0.770059	0.712355	0.259886	0.231815	1.01085	0.336801	0.159474	0.215327	0.400101		0.0769154	0.412144	0.384951		-0.0445585	0.689765	0.161299		-0.121474	0.351712	0.453813
Q80SW1	SAHH2_MOUSE	SAHH2_MOUSE S-adenosylhomocysteine hydrolase-like protein 1 OS=Mus musculus OX=10090 GN=Ahcyl1 PE=1 SV=1	ENSMUSG00000027893	Ahcyl1	-1.26785	-0.369916	1.30638	-0.222436	0.727585	-0.310999	0.837338	0.81756	0.375532		0.14748	0.842105	0.0746339		1.18748	0.363972	0.438932		1.04	0.168857	0.772481
F8WGT1	F8WGT1_MOUSE	F8WGT1_MOUSE Adenosylhomocysteinase OS=Mus musculus OX=10090 GN=Ahcyl2 PE=1 SV=1	ENSMUSG00000029772	Ahcyl2	-0.0824202	-0.596515	0.842539	-0.762105	-1.08408	-1.86802	-0.400805	0.419966	0.811038		-1.00166	0.0727008	1.13846		0.502387	0.707906	0.150024		-2.83533	0.00437173	2.35935
Q68FL4	SAHH3_MOUSE	SAHH3_MOUSE Putative adenosylhomocysteinase 3 OS=Mus musculus OX=10090 GN=Ahcyl2 PE=1 SV=1	ENSMUSG00000029772	Ahcyl2	-0.0689453	0.97766	-0.75583	-0.625862	1.31764	0.129654	-0.850443	0.856273	0.766249		0.198599	0.783279	0.106084		0.835195	0.796618	0.0987499		0.636596	0.984427	0.00681661
E9Q616	E9Q616_MOUSE	E9Q616_MOUSE AHNAK nucleoprotein (desmoyokin) OS=Mus musculus OX=10090 GN=Ahnak PE=1 SV=1	ENSMUSG00000069833	Ahnak	3.97348	-1.00674	-3.65695	-2.5067	-2.80762	-2.8929	-4.13098	-3.42606	1.01248		-1.80088	0.3259	0.486915		-2.41932	0.517954	0.285709		-0.61844	0.748625	0.125736
E9PYB0	E9PYB0_MOUSE	E9PYB0_MOUSE AHNAK nucleoprotein 2 (Fragment) OS=Mus musculus OX=10090 GN=Ahnak2 PE=1 SV=8	ENSMUSG00000072812	Ahnak2	0.847075	-1.70721	1.02424	-0.301417	-0.176601	0.384394	3.16379	1.72705	0.271629		-1.02368	0.929115	0.0319303		0.879974	0.242119	0.615971		1.90365	0.11163	0.952221
Q8BK64	AHSA1_MOUSE	AHSA1_MOUSE Activator of 90 kDa heat shock protein ATPase homolog 1 OS=Mus musculus OX=10090 GN=Ahsa1 PE=1 SV=2	ENSMUSG00000021037	Ahsa1	-0.65376	0.70066	0.141736	-0.229179	-0.767962	-0.756511	0.334691	-0.370853	-0.712922		-0.898247	0.207716	0.682529		-0.512589	0.565437	0.247616		0.385658	0.40012	0.397809
Q8N9S3	AHSA2_MOUSE	AHSA2_MOUSE Activator of 90 kDa heat shock protein ATPase homolog 2 OS=Mus musculus OX=10090 GN=Ahsa2 PE=1 SV=2	ENSMUSG00000020288	Ahsa2	1.19312	0.185621	-1.41627	0.0369184	-0.159479	0.687787	-1.31341	-1.46476	-0.439201		-0.148703	0.814466	0.089127		-1.49903	0.267851	0.572106		-2.78468	0.0119558	1.92242
P29699	FETUA_MOUSE	FETUA_MOUSE Alpha-2-HS-glycoprotein OS=Mus musculus OX=10090 GN=Ahsg PE=1 SV=1	ENSMUSG00000022868	Ahsg	1.07361	1.35341	-2.47768	0.354842	-0.75071	-0.285474	-1.68939	-0.221601	-2.15974		-1.35909	0.876936	0.0570319		-2.76301	0.381579	0.418415		-1.40392	0.164984	0.782559
Q8VD62	CK068_MOUSE	CK068_MOUSE UPF0696 protein C11orf68 homolog OS=Mus musculus OX=10090 GN=Bles03 PE=1 SV=1	ENSMUSG00000047423	AI837181	-0.944003	-0.109283	0.174892	-0.350613	0.0333905	0.250743	1.4505	-0.155787	0.384974		0.142674	0.514648	0.28849		0.494257	0.214914	0.667736		0.351584	0.312066	0.505753
Q8C4Q6	AIDA_MOUSE	AIDA_MOUSE Axin interactor, dorsalization-associated protein OS=Mus musculus OX=10090 GN=Aida PE=1 SV=1	ENSMUSG00000042901	Aida	0.699262	0.168873	-0.746608	1.39982	0.658611	0.11259	0.0982638	-0.534575	-0.336483		0.489738	0.292042	0.534555		-0.505356	0.553747	0.256688		-0.995094	0.0783475	1.10597
Q9Z0X1	AIFM1_MOUSE	AIFM1_MOUSE Apoptosis-inducing factor 1, mitochondrial OS=Mus musculus OX=10090 GN=Aifm1 PE=1 SV=1	ENSMUSG00000036932	Aifm1	-0.110015	0.797458	-0.601517	0.488288	-0.0617273	1.10554	0.945642	1.66677	-0.499683		0.598303	0.415019	0.381932		1.05566	0.422782	0.373884		0.457355	0.801551	0.0960687
Q8BUE4	AIFM2_MOUSE	AIFM2_MOUSE Apoptosis-inducing factor 2 OS=Mus musculus OX=10090 GN=Aifm2 PE=1 SV=1	ENSMUSG00000020085	Aifm2	-0.756958	0.482399	0.40203	-0.335852	0.507674	0.183885	0.322802	-0.200391	-0.176519		-0.218145	0.879197	0.0559138		-0.578549	0.896112	0.0476376		-0.360404	0.671558	0.172916
Q3TY86	AIFM3_MOUSE	AIFM3_MOUSE Apoptosis-inducing factor 3 OS=Mus musculus OX=10090 GN=Aifm3 PE=1 SV=1	ENSMUSG00000022763	Aifm3	2.65105	-1.41091	-1.43076	-1.12286	1.12181	-0.0358919	-0.0815725	-0.232384	0.240642		1.37502	0.974463	0.0112348		1.32934	0.97851	0.00943463		-0.0456806	0.986285	0.00599768
P31230	AIMP1_MOUSE	AIMP1_MOUSE Aminoacyl tRNA synthase complex-interacting multifunctional protein 1 OS=Mus musculus OX=10090 GN=Aimp1 PE=1 SV=2	ENSMUSG00000028029	Aimp1	-1.81976	1.27911	0.628016	-0.476679	-1.2613	-0.77118	0.210008	-0.572997	0.288623		-1.3992	0.422983	0.373677		-0.418008	0.958879	0.0182364		0.981188	0.0858827	1.06609
Q8R010	AIMP2_MOUSE	AIMP2_MOUSE Aminoacyl tRNA synthase complex-interacting multifunctional protein 2 OS=Mus musculus OX=10090 GN=Aimp2 PE=1 SV=2	ENSMUSG00000029610	Aimp2	-0.865004	0.811878	0.198595	-0.335848	-0.735476	0.186286	0.57104	1.34308	-0.547759		-0.534442	0.571354	0.243095		0.372445	0.609606	0.214951		0.906887	0.286222	0.543297
O08915	AIP_MOUSE	AIP_MOUSE AH receptor-interacting protein OS=Mus musculus OX=10090 GN=Aip PE=1 SV=1	ENSMUSG00000024847	Aip	-0.242266	0.559281	-0.189106	-0.1197	-1.04636	0.14972	0.0245922	0.0434859	-0.153426		0.0694059	0.439865	0.356681		0.213698	0.802694	0.0954502		0.144292	0.446118	0.35055
A2AJA9	AJM1_MOUSE	AJM1_MOUSE Apical junction component 1 homolog OS=Mus musculus OX=10090 GN=Ajm1 PE=1 SV=1	ENSMUSG00000029419	Ajm1	0.841117	-0.06691	-0.634399	-1.09816	0.381161	-0.275946	-0.444343	-0.397983	-0.532794		-0.209036	0.567271	0.246209		-0.377433	0.30688	0.513031		-0.168397	0.781652	0.106987
Q9R0Y5	KAD1_MOUSE	KAD1_MOUSE Adenylate kinase isoenzyme 1 OS=Mus musculus OX=10090 GN=Ak1 PE=1 SV=1	ENSMUSG00000026817	Ak1	0.146525	0.195177	-0.235912	-1.14688	-0.277497	0.168038	-0.100093	0.157007	1.04337		-0.424022	0.329657	0.481938		0.0104822	0.423459	0.373188		0.434504	0.20447	0.689371
Q9WTP6	KAD2_MOUSE	KAD2_MOUSE Adenylate kinase 2, mitochondrial OS=Mus musculus OX=10090 GN=Ak2 PE=1 SV=5	ENSMUSG00000028792	Ak2	0.0894757	-0.0666083	0.177954	1.05302	0.575676	0.656074	-0.805202	-0.850842	-0.555397		0.566599	0.0132985	1.8762		-2.31252	0.0103356	1.98566		-2.78199	0.0176082	1.75429
Q9WTP7	KAD3_MOUSE	KAD3_MOUSE GTP:AMP phosphotransferase AK3, mitochondrial OS=Mus musculus OX=10090 GN=Ak3 PE=1 SV=3	ENSMUSG00000024782	Ak3	1.85029	-0.296977	-1.54934	0.315082	0.965469	0.435873	0.280866	1.17047	1.15917		0.73285	0.603035	0.219658		1.45615	0.448641	0.348101		0.723301	0.449582	0.347191
Q9WUR9	KAD4_MOUSE	KAD4_MOUSE Adenylate kinase 4, mitochondrial OS=Mus musculus OX=10090 GN=Ak4 PE=1 SV=1	ENSMUSG00000028527	Ak4	-1.45955	-0.193589	1.78504	0.970144	1.80723	0.404193	0.402344	2.45466	3.23072		1.16373	0.378847	0.421536		2.64825	0.191979	0.716747		1.48452	0.359612	0.444165
Q920P5	KAD5_MOUSE	KAD5_MOUSE Adenylate kinase isoenzyme 5 OS=Mus musculus OX=10090 GN=Ak5 PE=1 SV=2	ENSMUSG00000039058	Ak5	-2.8663	2.22116	0.729743	1.33863	1.65005	0.652867	0.641373	1.76137	1.884		0.608888	0.483878	0.315264		1.03163	0.420231	0.376512		0.422742	0.685187	0.164191
O08715	AKAP1_MOUSE	AKAP1_MOUSE A-kinase anchor protein 1, mitochondrial OS=Mus musculus OX=10090 GN=Akap1 PE=1 SV=4	ENSMUSG00000018428	Akap1	-0.0409385	0.885876	-0.831344	0.16926	0.168135	0.417626	0.0187357	0.4977	-0.933046		0.210199	0.649009	0.187749		0.0596742	0.836298	0.077639		-0.150525	0.413712	0.383301
O88845	AKA10_MOUSE	AKA10_MOUSE A-kinase anchor protein 10, mitochondrial OS=Mus musculus OX=10090 GN=Akap10 PE=1 SV=3	ENSMUSG00000047804	Akap10	-1.11732	1.37328	-0.171992	-0.113704	-0.501632	1.00686	-0.0658144	-0.187427	-1.67751		0.0582883	0.910368	0.0407828		-0.0154349	0.493338	0.306855		-0.0737232	0.323333	0.490351
E9Q774	E9Q774_MOUSE	E9Q774_MOUSE A kinase (PRKA) anchor protein 11 OS=Mus musculus OX=10090 GN=Akap11 PE=1 SV=2	ENSMUSG00000022016	Akap11	-0.87362	0.792704	0.166878	1.7237	0.3384	0.94855	-0.370194	0.0472372	1.27798		0.781672	0.196638	0.706333		-0.119641	0.697592	0.156398		-0.901313	0.342445	0.465409
Q9WTQ5	AKA12_MOUSE	AKA12_MOUSE A-kinase anchor protein 12 OS=Mus musculus OX=10090 GN=Akap12 PE=1 SV=1	ENSMUSG00000038587	Akap12	2.65516	-1.14488	-1.47694	-0.835167	-1.18051	-1.20573	-1.90696	-2.8651	-0.936174		-0.0356288	0.460718	0.336565		-0.762081	0.253931	0.595284		-0.726452	0.219232	0.659096
Q60662	AKAP4_MOUSE	AKAP4_MOUSE A-kinase anchor protein 4 OS=Mus musculus OX=10090 GN=Akap4 PE=1 SV=1	ENSMUSG00000050089	Akap4	0.798946	-0.460748	-0.247919	-2.55897	-0.462268	-1.62818	-0.308076	-1.2514	-1.00164		-1.38026	0.0934723	1.02932		-0.75372	0.139903	0.854172		0.626537	0.356836	0.447532
D3YVF0	AKAP5_MOUSE	AKAP5_MOUSE A-kinase anchor protein 5 OS=Mus musculus OX=10090 GN=Akap5 PE=1 SV=2	ENSMUSG00000021057	Akap5	0.0298624	0.597203	-0.55329	0.567319	-0.0586921	0.9286	1.54308	1.26122	-1.42578		0.537457	0.359873	0.443851		1.23136	0.686859	0.163132		0.693903	0.985162	0.00649255
P16460	ASSY_MOUSE	ASSY_MOUSE Argininosuccinate synthase OS=Mus musculus OX=10090 GN=Ass1 PE=1 SV=1	ENSMUSG00000076441	Ass1	1.44892	-1.35018	-0.121383	2.90663	3.99156	4.3009	1.45542	-0.511052	0.093907		4.11294	0.0149281	1.826		0.21529	0.740759	0.130323		-2.74423	0.00186074	2.73031
Q9DBR0	AKAP8_MOUSE	AKAP8_MOUSE A-kinase anchor protein 8 OS=Mus musculus OX=10090 GN=Akap8 PE=1 SV=1	ENSMUSG00000024045	Akap8	0.648383	-1.79841	1.28131	0.730243	0.192188	0.65804	0.698401	-0.383207	0.236747		0.00965687	0.639258	0.194324		-0.411636	0.894207	0.0485617		-0.421293	0.389858	0.409094
Q9JII6	AK1A1_MOUSE	AK1A1_MOUSE Alcohol dehydrogenase [NADP(+)] OS=Mus musculus OX=10090 GN=Akr1a1 PE=1 SV=3	ENSMUSG00000028692	Akr1a1	-0.692301	0.75707	0.739912	-2.30177	-1.91942	-2.21089	-1.21432	-0.839676	-1.51046		-2.9508	0.00813902	2.08943		-2.27937	0.0117633	1.92947		-2.7411	0.0130479	1.88446
G5E895	G5E895_MOUSE	G5E895_MOUSE Aldo-keto reductase family 1, member B10 (aldose reductase) OS=Mus musculus OX=10090 GN=Akr1b10 PE=1 SV=1	ENSMUSG00000061758	Akr1b10	-1.38528	1.90348	-0.500424	-0.47254	0.0511979	-0.336014	0.00214475	-0.788418	-0.72267		0.16441	0.807933	0.0926246		-0.222246	0.642336	0.192237		-0.386656	0.447712	0.349002
P45376	ALDR_MOUSE	ALDR_MOUSE Aldose reductase OS=Mus musculus OX=10090 GN=Akr1b1 PE=1 SV=3	ENSMUSG00000001642	Akr1b3	1.0922	-2.32167	1.29536	-1.28348	-0.0668548	-1.35166	0.10541	0.674363	1.37136		-2.37568	0.499898	0.301119		-0.417837	0.601925	0.220458		-2.74062	0.023456	1.62975
P21300	ALD1_MOUSE	ALD1_MOUSE Aldose reductase-related protein 1 OS=Mus musculus OX=10090 GN=Akr1b7 PE=1 SV=4	ENSMUSG00000052131	Akr1b7	0.0966226	0.181838	-0.0869159	1.50753	0.234446	0.857792	0.441848	-2.33762	-0.0723825		0.761169	0.0996457	1.00154		-0.169005	0.448399	0.348336		-0.930174	0.17675	0.75264
P45377	ALD2_MOUSE	ALD2_MOUSE Aldose reductase-related protein 2 OS=Mus musculus OX=10090 GN=Akr1b8 PE=1 SV=2	ENSMUSG00000029762	Akr1b8	-1.4662	1.13453	0.276968	0.173476	-0.365068	0.065752	-0.437868	-2.10807	-1.12102		-0.211216	0.977281	0.0099804		-1.39799	0.254494	0.594323		-1.18678	0.0824285	1.08392
G3X9Y6	G3X9Y6_MOUSE	G3X9Y6_MOUSE Aldo-keto reductase family 1, member C19 OS=Mus musculus OX=10090 GN=Akr1c19 PE=1 SV=1	ENSMUSG00000071551	Akr1c19	0.137658	0.171381	-0.20447	-0.4791	0.0325092	-0.13259	-0.602135	-1.14878	-1.27746		-0.270247	0.302445	0.519354		-2.26953	0.0326442	1.48619		-2.73544	0.0148943	1.82698
Q9DCT1	AKCL2_MOUSE	AKCL2_MOUSE 1,5-anhydro-D-fructose reductase OS=Mus musculus OX=10090 GN=Akr1e2 PE=1 SV=1	ENSMUSG00000045410	Akr1e1	0.784947	-0.16913	-0.449541	-0.434117	-0.531233	-0.704077	-1.21222	-1.04513	-1.48762		-0.362104	0.184344	0.73437		-2.24805	0.0367007	1.43533		-2.7108	0.00989447	2.00461
Q8CG76	ARK72_MOUSE	ARK72_MOUSE Aflatoxin B1 aldehyde reductase member 2 OS=Mus musculus OX=10090 GN=Akr7a2 PE=1 SV=3	ENSMUSG00000028743	Akr7a5	1.3162	-0.355437	-0.879306	0.975309	1.38124	0.374961	-0.224272	-0.209072	1.07487		1.33075	0.289258	0.538714		0.146365	0.824733	0.0836868		-1.18438	0.251673	0.599164
P31750	AKT1_MOUSE	AKT1_MOUSE RAC-alpha serine/threonine-protein kinase OS=Mus musculus OX=10090 GN=Akt1 PE=1 SV=2	ENSMUSG00000001729	Akt1	-1.09369	1.6774	-0.653103	0.243286	1.0544	0.776203	0.879131	0.314827	1.03709		1.42931	0.468072	0.329687		1.53223	0.436188	0.360327		0.102927	0.879226	0.0558994
Q9D1F4	AKTS1_MOUSE	AKTS1_MOUSE Proline-rich AKT1 substrate 1 OS=Mus musculus OX=10090 GN=Akt1s1 PE=1 SV=1	ENSMUSG00000011096	Akt1s1	-11.0138	11.7207	-14.6682	-3.31674	-2.33965	-5.18629	-4.6565	-6.44244	-5.52617		7.69708	0.906338	0.04271		5.48766	0.919677	0.0363647		-2.20943	0.121014	0.917164
Q60823	AKT2_MOUSE	AKT2_MOUSE RAC-beta serine/threonine-protein kinase OS=Mus musculus OX=10090 GN=Akt2 PE=1 SV=1	ENSMUSG00000004056	Akt2	-0.738314	1.96819	-1.53421	1.89901	0.469364	-0.407318	0.66401	-0.471073	-1.07875		1.20768	0.579858	0.236679		0.267241	0.877147	0.0569275		-0.940436	0.323844	0.489664
Q9WUA6	AKT3_MOUSE	AKT3_MOUSE RAC-gamma serine/threonine-protein kinase OS=Mus musculus OX=10090 GN=Akt3 PE=1 SV=1	ENSMUSG00000019699	Akt3	0.12476	0.00729079	0.0114574	0.0573846	0.397272	1.23792	-0.00695546	1.05741	0.567878		0.385814	0.217322	0.662896		0.556421	0.187941	0.725979		0.170607	0.960242	0.0176193
D3Z2J4	D3Z2J4_MOUSE	D3Z2J4_MOUSE AKT-interacting protein OS=Mus musculus OX=10090 GN=Aktip PE=1 SV=2	ENSMUSG00000031667	Aktip	-0.60094	0.544414	0.223972	0.659832	1.05236	-0.548255	0.230521	1.37148	0.172446		0.43586	0.603633	0.219227		0.00654888	0.359862	0.443863		-0.429311	0.759187	0.119651
A0A338P6I9	A0A338P6I9_MOUSE	A0A338P6I9_MOUSE Uncharacterized protein OS=Mus musculus OX=10090 PE=4 SV=1	ENSMUSG00000116563	AL731706.2	-1.89007	0.938879	0.89889	-1.48813	-1.45452	-0.782658	2.92138	2.02106	-0.669152		-2.35341	0.272987	0.563858		1.12217	0.369855	0.431969		3.47558	0.0729425	1.13702
P10518	HEM2_MOUSE	HEM2_MOUSE Delta-aminolevulinic acid dehydratase OS=Mus musculus OX=10090 GN=Alad PE=1 SV=1	ENSMUSG00000028393	Alad	-1.34942	-0.108382	1.55579	-0.712754	-0.971085	-1.09958	1.14462	0.372044	-2.07517		-0.862703	0.321296	0.493095		0.480426	0.873001	0.0589851		1.34313	0.490118	0.3097
P07724	ALBU_MOUSE	ALBU_MOUSE Serum albumin OS=Mus musculus OX=10090 GN=Alb PE=1 SV=3	ENSMUSG00000029368	Alb	2.46352	4.61666	-8.95868	0.795459	4.48058	-3.95657	-2.35719	4.48862	-0.587846		-1.66806	0.83742	0.0770565		-3.05136	0.819628	0.0863833		-1.38331	0.982435	0.00769607
E9Q3Q6	E9Q3Q6_MOUSE	E9Q3Q6_MOUSE CD166 antigen OS=Mus musculus OX=10090 GN=Alcam PE=1 SV=1	ENSMUSG00000022636	Alcam	0.657935	-0.591852	0.039687	-0.52515	-1.01748	-0.359802	-0.649471	-0.725584	-0.565185		-0.564837	0.178972	0.747216		-0.689158	0.134066	0.872681		-0.124321	0.953452	0.0207013
Q61490	CD166_MOUSE	CD166_MOUSE CD166 antigen OS=Mus musculus OX=10090 GN=Alcam PE=1 SV=3	ENSMUSG00000022636	Alcam	3.62731	-1.00343	-3.19267	-3.24789	-3.16544	-3.19605	-4.46549	0.862392	2.1428		-2.19262	0.208274	0.681365		1.86582	0.922038	0.0352512		4.05844	0.250598	0.601022
Q9Z110	P5CS_MOUSE	P5CS_MOUSE Delta-1-pyrroline-5-carboxylate synthase OS=Mus musculus OX=10090 GN=Aldh18a1 PE=1 SV=2	ENSMUSG00000025007	Aldh18a1	0.141291	0.00965012	0.0933745	-1.20658	-0.407363	-1.2654	-0.165272	-1.49401	-0.593096		-1.29995	0.0203545	1.69134		-0.686471	0.101908	0.991792		0.613482	0.685445	0.164027
P24549	AL1A1_MOUSE	AL1A1_MOUSE Retinal dehydrogenase 1 OS=Mus musculus OX=10090 GN=Aldh1a1 PE=1 SV=5	ENSMUSG00000053279	Aldh1a1	0.631997	-0.754167	0.202317	-0.969091	-0.327301	0.088996	-0.649187	-2.90011	0.377589		-0.529619	0.449376	0.34739		-0.851504	0.360676	0.442883		-0.321885	0.554256	0.256289
Q9JHW9	AL1A3_MOUSE	AL1A3_MOUSE Aldehyde dehydrogenase family 1 member A3 OS=Mus musculus OX=10090 GN=Aldh1a3 PE=1 SV=1	ENSMUSG00000015134	Aldh1a3	1.50309	-1.19913	-0.283998	0.578928	-0.308649	-0.65972	-0.471504	-0.395804	1.11667		-0.0246516	0.883606	0.0537413		-0.111806	0.939532	0.0270882		-0.0871543	0.754271	0.122473
O35945	AL1A7_MOUSE	AL1A7_MOUSE Aldehyde dehydrogenase, cytosolic 1 OS=Mus musculus OX=10090 GN=Aldh1a7 PE=1 SV=1	ENSMUSG00000024747	Aldh1a7	-0.827174	1.68379	-0.902459	-0.621045	-0.595617	0.281728	-1.55054	-2.57456	-1.86607		0.231556	0.758492	0.120049		-1.03889	0.0929894	1.03157		-2.7036	0.019265	1.71523
Q9CZS1	AL1B1_MOUSE	AL1B1_MOUSE Aldehyde dehydrogenase X, mitochondrial OS=Mus musculus OX=10090 GN=Aldh1b1 PE=1 SV=1	ENSMUSG00000035561	Aldh1b1	-0.370939	0.363023	-0.258055	0.121957	1.02472	-0.0373677	0.374217	0.114009	-1.04341		0.380012	0.317538	0.498204		0.372064	0.854159	0.0684611		-0.00794808	0.367784	0.434407
Q8R0Y6	AL1L1_MOUSE	AL1L1_MOUSE Cytosolic 10-formyltetrahydrofolate dehydrogenase OS=Mus musculus OX=10090 GN=Aldh1l1 PE=1 SV=1	ENSMUSG00000030088	Aldh1l1	-0.478593	0.104494	0.394264	0.125639	-1.51308	0.0287962	0.93658	0.153003	-0.157265		-0.075698	0.479243	0.319444		0.0485085	0.503906	0.29765		0.124206	0.287298	0.541667
D3Z6B9	D3Z6B9_MOUSE	D3Z6B9_MOUSE Mitochondrial 10-formyltetrahydrofolate dehydrogenase OS=Mus musculus OX=10090 GN=Aldh1l2 PE=1 SV=1	ENSMUSG00000020256	Aldh1l2	-0.261168	-0.286498	0.651496	1.67604	0.663372	1.19994	-0.788255	-0.934589	-2.36541		1.46111	0.0544548	1.26396		-0.67342	0.0770131	1.11344		-2.6893	0.00101701	2.99267
Q8K009	AL1L2_MOUSE	AL1L2_MOUSE Mitochondrial 10-formyltetrahydrofolate dehydrogenase OS=Mus musculus OX=10090 GN=Aldh1l2 PE=1 SV=2	ENSMUSG00000020256	Aldh1l2	0.312953	-0.367221	0.161745	-0.296397	-0.275767	-1.15703	1.18886	0.337562	0.381859		-0.458142	0.160728	0.793907		0.220114	0.156913	0.804342		-2.68744	0.00159509	2.79722
P47738	ALDH2_MOUSE	ALDH2_MOUSE Aldehyde dehydrogenase, mitochondrial OS=Mus musculus OX=10090 GN=Aldh2 PE=1 SV=1	ENSMUSG00000029455	Aldh2	1.01632	2.05638	-4.13219	-2.94469	-2.90506	-2.96653	-2.71084	2.27902	-0.490937		-3.96101	0.247947	0.605641		-1.50726	0.985736	0.00623924		2.45376	0.142412	0.846454
P47740	AL3A2_MOUSE	AL3A2_MOUSE Fatty aldehyde dehydrogenase OS=Mus musculus OX=10090 GN=Aldh3a2 PE=1 SV=2	ENSMUSG00000010025	Aldh3a2	0.941233	-0.402964	-0.104844	-0.474989	-0.0902757	-0.0383821	-1.89387	-1.14105	1.15507		0.0145681	0.466692	0.33097		-1.0362	0.485088	0.31418		-1.05077	0.670217	0.173785
Q80VQ0	AL3B1_MOUSE	AL3B1_MOUSE Aldehyde dehydrogenase family 3 member B1 OS=Mus musculus OX=10090 GN=Aldh3b1 PE=1 SV=1	ENSMUSG00000024885	Aldh3b1	1.08371	-1.16799	0.170118	0.260545	-0.705434	0.262167	-0.780824	-1.01778	-0.373735		0.0904273	0.908184	0.0418262		-0.950942	0.330627	0.480662		-1.04137	0.150134	0.82352
E9Q3E1	AL3B2_MOUSE	AL3B2_MOUSE Aldehyde dehydrogenase family 3 member B2 OS=Mus musculus OX=10090 GN=Aldh3b2 PE=1 SV=1	ENSMUSG00000075296	Aldh3b2	-2.38518	0.981031	1.23474	-0.0990915	-0.119716	-0.0879241	1.10325	1.66518	1.58199		-1.08012	0.970584	0.0129668		0.60096	0.270666	0.567567		-2.67543	0.0114853	1.93986
J3QMK6	AL3B3_MOUSE	AL3B3_MOUSE Aldehyde dehydrogenase family 3 member B3 OS=Mus musculus OX=10090 GN=Aldh3b3 PE=1 SV=1	ENSMUSG00000037263	Aldh3b3	0.580035	-0.683376	0.204934	-0.300476	-1.94502	-0.385013	-1.54208	-2.48139	-0.530889		-0.589947	0.235486	0.628036		-1.74701	0.0834442	1.0786		-1.15707	0.45532	0.341684
Q8CHT0	AL4A1_MOUSE	AL4A1_MOUSE Delta-1-pyrroline-5-carboxylate dehydrogenase, mitochondrial OS=Mus musculus OX=10090 GN=Aldh4a1 PE=1 SV=3	ENSMUSG00000028737	Aldh4a1	1.73372	-0.782121	-0.986045	-0.289809	-0.339889	-0.0395266	-0.146591	0.0181997	1.40785		0.492312	0.821707	0.0852829		0.800321	0.685173	0.1642		0.308009	0.265066	0.576646
Q8BWF0	SSDH_MOUSE	SSDH_MOUSE Succinate-semialdehyde dehydrogenase, mitochondrial OS=Mus musculus OX=10090 GN=Aldh5a1 PE=1 SV=1	ENSMUSG00000035936	Aldh5a1	-0.19172	-0.164568	0.449631	0.492011	1.14631	0.412893	1.49475	0.54686	0.176282		0.656579	0.105286	0.977628		0.711428	0.186679	0.728904		0.0548485	0.908947	0.0414614
Q9EQ20	MMSA_MOUSE	MMSA_MOUSE Methylmalonate-semialdehyde dehydrogenase [acylating], mitochondrial OS=Mus musculus OX=10090 GN=Aldh6a1 PE=1 SV=1	ENSMUSG00000021238	Aldh6a1	0.903883	-0.259148	-1.04388	1.02808	0.121078	1.6587	-0.82395	-0.25228	-0.529936		1.28723	0.2121	0.673459		-0.270789	0.532309	0.273836		-2.67372	0.0218457	1.66063
Q9DBF1	AL7A1_MOUSE	AL7A1_MOUSE Alpha-aminoadipic semialdehyde dehydrogenase OS=Mus musculus OX=10090 GN=Aldh7a1 PE=1 SV=4	ENSMUSG00000053644	Aldh7a1	0.6815	-0.501617	0.199092	0.693005	0.88783	1.023	1.21071	1.30139	1.55037		0.688739	0.106041	0.974527		-2.24609	0.028786	1.54082		-2.67082	0.02665	1.5743
Q9JLJ2	AL9A1_MOUSE	AL9A1_MOUSE 4-trimethylaminobutyraldehyde dehydrogenase OS=Mus musculus OX=10090 GN=Aldh9a1 PE=1 SV=1	Aldh9a1	Aldh9a1	0.987816	-0.594272	-0.290967	-3.3914	-3.66476	-2.87134	-1.35364	-0.243776	0.436155		-3.10044	0.0034064	2.4677		0.0471913	0.585938	0.232148		-2.66819	0.00224552	2.64868
Q3U367	Q3U367_MOUSE	Q3U367_MOUSE 4-trimethylaminobutyraldehyde dehydrogenase OS=Mus musculus OX=10090 GN=Aldh9a1 PE=1 SV=1	ENSMUSG00000026687	Aldh9a1	0.40482	-1.20387	0.952009	-0.898345	0.217939	-0.449533	-0.597469	0.0783109	0.451252		-0.854353	0.586378	0.231822		-0.326509	0.923065	0.0347679		0.527844	0.472241	0.325837
P05064	ALDOA_MOUSE	ALDOA_MOUSE Fructose-bisphosphate aldolase A OS=Mus musculus OX=10090 GN=Aldoa PE=1 SV=2	ENSMUSG00000030695	Aldoa	0.0892627	-0.717089	0.381022	-1.47565	-1.54418	-1.35476	0.0324743	0.619171	-0.0442163		-1.56491	0.0144758	1.83936		-0.0567883	0.505308	0.296444		-2.65914	0.0407843	1.38951
Q9CPQ9	Q9CPQ9_MOUSE	Q9CPQ9_MOUSE Fructose-bisphosphate aldolase OS=Mus musculus OX=10090 GN=Aldoart1 PE=1 SV=1	ENSMUSG00000059343	Aldoart1	1.26744	-2.48724	1.34473	-2.02135	-1.18939	-2.0152	0.35734	0.406849	0.727396		-3.28264	0.240303	0.619241		-0.86059	0.737939	0.13198		-2.63362	0.036387	1.43905
A6ZI47	A6ZI47_MOUSE	A6ZI47_MOUSE Fructose-bisphosphate aldolase OS=Mus musculus OX=10090 GN=Aldoart2 PE=1 SV=1	ENSMUSG00000063129	Aldoart2	1.73392	-2.03371	0.212307	0.012248	0.452606	-0.606961	0.355515	-0.489794	1.03036		-0.200059	0.987986	0.0052493		0.143208	0.794794	0.0997456		0.343267	0.554031	0.256466
P05063	ALDOC_MOUSE	ALDOC_MOUSE Fructose-bisphosphate aldolase C OS=Mus musculus OX=10090 GN=Aldoc PE=1 SV=4	ENSMUSG00000017390	Aldoc	-0.656666	0.146156	0.570366	-1.06461	-2.10588	-1.23787	0.467506	0.275362	-0.711565		-1.38403	0.0367819	1.43437		0.129205	0.986077	0.00608899		-2.62741	0.0385897	1.41353
Q3UGP8	AG10B_MOUSE	AG10B_MOUSE Putative Dol-P-Glc:Glc(2)Man(9)GlcNAc(2)-PP-Dol alpha-1,2-glucosyltransferase OS=Mus musculus OX=10090 GN=Alg10b PE=1 SV=1	ENSMUSG00000075470	Alg10b	-0.558943	0.223264	0.473486	1.63413	1.86652	0.491615	1.47223	1.52612	1.73027		1.41087	0.0711934	1.14756		-2.2229	0.0443863	1.35275		-0.108015	0.600379	0.221574
Q3TZM9	ALG11_MOUSE	ALG11_MOUSE GDP-Man:Man(3)GlcNAc(2)-PP-Dol alpha-1,2-mannosyltransferase OS=Mus musculus OX=10090 GN=Alg11 PE=2 SV=1	ENSMUSG00000063362	Alg11	0.684705	0.140149	-0.770866	0.12966	0.435018	0.29912	-0.411259	-0.807161	-0.440804		0.158971	0.567393	0.246116		-0.580952	0.26712	0.573294		-2.62435	0.0191258	1.71838
Q9DBE8	ALG2_MOUSE	ALG2_MOUSE Alpha-1,3/1,6-mannosyltransferase ALG2 OS=Mus musculus OX=10090 GN=Alg2 PE=1 SV=2	ENSMUSG00000039740	Alg2	-0.599232	0.264912	0.41301	-0.461853	0.434864	-0.773911	0.56006	0.49488	0.25177		-0.726765	0.574705	0.240555		0.229969	0.281711	0.550196		0.956733	0.133709	0.873841
Q8K2A8	ALG3_MOUSE	ALG3_MOUSE Dol-P-Man:Man(5)GlcNAc(2)-PP-Dol alpha-1,3-mannosyltransferase OS=Mus musculus OX=10090 GN=Alg3 PE=1 SV=2	ENSMUSG00000033809	Alg3	0.344509	-0.724275	0.486122	-0.0680214	0.185298	1.2058	0.310526	0.581006	1.18363		-0.159212	0.498459	0.30237		0.236497	0.227699	0.64264		0.395709	0.619913	0.207669
Q9DB25	ALG5_MOUSE	ALG5_MOUSE Dolichyl-phosphate beta-glucosyltransferase OS=Mus musculus OX=10090 GN=Alg5 PE=1 SV=1	ENSMUSG00000036632	Alg5	0.226983	1.36221	-1.59588	-0.33951	0.113024	-0.109776	-0.763423	-0.852277	0.0315353		-0.336759	0.905763	0.0429852		-0.990406	0.592878	0.227035		-0.653646	0.250573	0.601065
Q8VDI9	ALG9_MOUSE	ALG9_MOUSE Alpha-1,2-mannosyltransferase ALG9 OS=Mus musculus OX=10090 GN=Alg9 PE=2 SV=1	ENSMUSG00000032059	Alg9	-0.0124763	-0.00747471	0.028797	0.167981	0.654965	-0.203651	0.961969	1.09189	0.444788		0.175455	0.4596	0.33762		-2.1994	0.00640429	2.19353		0.793989	0.119827	0.921445
Q3TSG4	ALKB5_MOUSE	ALKB5_MOUSE RNA demethylase ALKBH5 OS=Mus musculus OX=10090 GN=Alkbh5 PE=1 SV=2	ENSMUSG00000042650	Alkbh5	0.198227	-0.556599	0.480389	-0.570398	-1.77158	-1.03528	-0.438984	-0.49028	-0.869187		-1.23351	0.0669355	1.17434		-0.688507	0.131123	0.88232		0.545004	0.23325	0.632178
Q8K2U2	ALKB6_MOUSE	ALKB6_MOUSE Alpha-ketoglutarate-dependent dioxygenase alkB homolog 6 OS=Mus musculus OX=10090 GN=Alkbh6 PE=2 SV=3	ENSMUSG00000042831	Alkbh6	3.97718	-1.90617	-2.70022	1.02568	2.71175	0.701407	-3.33143	-4.58799	-0.656995		2.93185	0.484675	0.314549		-1.42527	0.332312	0.478454		-2.61203	0.0309118	1.50988
Q80Y20	ALKB8_MOUSE	ALKB8_MOUSE Alkylated DNA repair protein alkB homolog 8 OS=Mus musculus OX=10090 GN=Alkbh8 PE=1 SV=1	ENSMUSG00000025899	Alkbh8	0.903034	-1.83179	0.955341	-0.742384	0.594301	0.17635	0.926904	-0.954281	0.1088		-0.726684	0.99958	0.000182283		-0.794234	0.987182	0.00560268		-0.0675498	0.980246	0.00866487
A0A1D5RMI8	A0A1D5RMI8_MOUSE	A0A1D5RMI8_MOUSE Alstrom syndrome protein 1 homolog OS=Mus musculus OX=10090 GN=Alms1 PE=1 SV=1	ENSMUSG00000063810	Alms1	1.96893	-0.16223	-2.00767	2.40705	1.18937	2.18071	0.806652	-0.0297074	1.41111		2.34294	0.174442	0.758348		0.968882	0.55032	0.259385		-1.37406	0.0997646	1.00102
P48999	LOX5_MOUSE	LOX5_MOUSE Arachidonate 5-lipoxygenase OS=Mus musculus OX=10090 GN=Alox5 PE=1 SV=3	ENSMUSG00000025701	Alox5	-1.10315	0.918102	0.226498	0.881817	2.56021	1.37429	1.34719	1.52402	0.230902		1.14779	0.10907	0.962295		1.12069	0.228419	0.641268		-0.027098	0.423643	0.373
Q9QUP5	HPLN1_MOUSE	HPLN1_MOUSE Hyaluronan and proteoglycan link protein 1 OS=Mus musculus OX=10090 GN=Hapln1 PE=1 SV=1	ENSMUSG00000021613	Hapln1	-0.471026	0.161691	0.574031	1.71328	4.12037	4.32526	-0.0508935	-0.736501	-0.184501		3.95867	0.0208809	1.68025		-0.346191	0.326898	0.485588		-2.60722	0.0120225	1.92001
Q91ZB0	ALPK2_MOUSE	ALPK2_MOUSE Alpha-protein kinase 2 OS=Mus musculus OX=10090 GN=Alpk2 PE=2 SV=3	ENSMUSG00000032845	Alpk2	0.444743	-0.1168	-0.229593	-0.460704	-0.584668	-0.81267	-0.0633405	-0.316847	-0.809262		-0.467868	0.0486416	1.31299		-0.200048	0.228744	0.64065		0.26782	0.409248	0.388013
P09242	PPBT_MOUSE	PPBT_MOUSE Alkaline phosphatase, tissue-nonspecific isozyme OS=Mus musculus OX=10090 GN=Alpl PE=1 SV=2	ENSMUSG00000028766	Alpl	0.507262	-0.448374	0.0599381	-1.45477	0.292672	-0.455393	-0.416282	-0.0166809	0.244917		-0.515331	0.372258	0.429155		-0.076619	0.776236	0.110006		0.438712	0.428556	0.367992
Q920R0	ALS2_MOUSE	ALS2_MOUSE Alsin OS=Mus musculus OX=10090 GN=Als2 PE=1 SV=3	ENSMUSG00000026024	Als2	0.37484	-0.549495	0.308581	0.107097	-0.647185	0.524723	0.439451	0.222954	-0.0727219		-0.201484	0.918015	0.03715		-0.0856277	0.671583	0.1729		0.115857	0.618025	0.208994
O08583	THOC4_MOUSE	THOC4_MOUSE THO complex subunit 4 OS=Mus musculus OX=10090 GN=Alyref PE=1 SV=3	ENSMUSG00000025134	Alyref	-0.541499	0.470618	0.189132	1.69153	1.72587	0.529415	-0.441372	0.388643	1.349		1.5024	0.0616401	1.21014		0.199511	0.547776	0.261397		-1.30289	0.245517	0.609918
O09174	AMACR_MOUSE	AMACR_MOUSE Alpha-methylacyl-CoA racemase OS=Mus musculus OX=10090 GN=Amacr PE=1 SV=4	ENSMUSG00000022244	Amacr	-0.502369	1.50484	-0.969912	0.51946	-0.380842	-0.0817995	-0.149083	0.567198	-0.880217		0.420569	0.992457	0.0032883		0.353286	0.858346	0.0663375		-0.0672832	0.744204	0.128308
Q07456	AMBP_MOUSE	AMBP_MOUSE Protein AMBP OS=Mus musculus OX=10090 GN=Ambp PE=1 SV=2	ENSMUSG00000028356	Ambp	0.792473	0.174699	-0.933896	-0.379021	-0.0921632	-0.277687	-0.66131	0.0279898	-1.46969		-0.452386	0.637388	0.195596		-0.836009	0.344631	0.462646		-0.383623	0.36379	0.439149
Q9DBA8	HUTI_MOUSE	HUTI_MOUSE Probable imidazolonepropionase OS=Mus musculus OX=10090 GN=Amdhd1 PE=1 SV=1	ENSMUSG00000015890	Amdhd1	1.65777	-0.661013	-1.04852	0.315331	0.0773663	-0.327816	0.635468	-0.887371	0.0362941		0.738379	0.966323	0.0148777		0.697307	0.957094	0.0190456		-0.0410722	0.855371	0.0678454
Q8JZV7	NAGA_MOUSE	NAGA_MOUSE N-acetylglucosamine-6-phosphate deacetylase OS=Mus musculus OX=10090 GN=Amdhd2 PE=1 SV=1	ENSMUSG00000036820	Amdhd2	0.852695	-0.718664	-0.0257339	-0.0655718	1.21028	0.900181	-0.772159	0.8358	1.13656		0.925915	0.339142	0.469619		0.861534	0.651522	0.186071		-0.0643803	0.710464	0.148458
A0A286YD03	A0A286YD03_MOUSE	A0A286YD03_MOUSE APC membrane recruitment protein 2 OS=Mus musculus OX=10090 GN=Amer2 PE=1 SV=1	ENSMUSG00000021986	Amer2	0.355175	-0.303973	0.00953752	0.712359	-0.205743	-0.0781421	-0.321403	-0.66075	-0.481761		-0.0876796	0.739955	0.130794		-0.491298	0.0765133	1.11626		-0.403619	0.106137	0.974133
Q8CCJ4	AMER2_MOUSE	AMER2_MOUSE APC membrane recruitment protein 2 OS=Mus musculus OX=10090 GN=Amer2 PE=1 SV=2	ENSMUSG00000021986	Amer2	-0.68101	0.591987	0.196553	-0.0627827	-0.502979	-0.409896	-0.53214	0.35743	-1.60097		-0.606449	0.417005	0.379859		-0.728693	0.407995	0.389345		-0.122245	0.67047	0.173621
Q9R049	AMFR_MOUSE	AMFR_MOUSE E3 ubiquitin-protein ligase AMFR OS=Mus musculus OX=10090 GN=Amfr PE=1 SV=2	ENSMUSG00000031751	Amfr	1.375	-2.14441	0.722306	-0.202583	-1.79708	-0.618034	-0.248853	0.0870051	-0.634529		-1.34034	0.508531	0.293683		-0.971159	0.831638	0.0800655		0.369181	0.30872	0.510435
Q80ZD8	AMGO1_MOUSE	AMGO1_MOUSE Amphoterin-induced protein 1 OS=Mus musculus OX=10090 GN=Amigo1 PE=1 SV=1	ENSMUSG00000050947	Amigo1	0.186118	0.399527	-0.465781	2.06192	-0.040312	1.49772	0.745653	0.630333	-0.405128		1.3116	0.170948	0.767136		0.444215	0.561855	0.250376		-0.867383	0.30749	0.512169
Q8C2S7	AMGO3_MOUSE	AMGO3_MOUSE Amphoterin-induced protein 3 OS=Mus musculus OX=10090 GN=Amigo3 PE=1 SV=1	ENSMUSG00000032593	Amigo3	0.503233	-0.227593	-0.172924	0.366043	0.811497	2.04221	-0.760234	-0.577952	0.144312		0.98442	0.133781	0.873605		-0.405028	0.299234	0.523989		-1.38945	0.0619365	1.20805
Q9D4H4	AMOL1_MOUSE	AMOL1_MOUSE Angiomotin-like protein 1 OS=Mus musculus OX=10090 GN=Amotl1 PE=1 SV=2	ENSMUSG00000013076	Amotl1	0.544574	-0.554369	0.0348748	-0.0570786	0.358624	1.84236	-0.00909719	0.298397	-0.228455		0.323749	0.343641	0.463894		-0.043972	0.974632	0.0111595		-0.367721	0.309029	0.51
A2AE27	A2AE27_MOUSE	A2AE27_MOUSE AMP deaminase OS=Mus musculus OX=10090 GN=Ampd2 PE=1 SV=1	ENSMUSG00000027889	Ampd2	0.558716	-1.24013	0.75099	0.946034	1.09795	0.389016	0.881252	-0.282071	1.9068		0.387317	0.304688	0.516145		0.322536	0.415735	0.381184		-0.0647819	0.972694	0.0120236
Q9DBT5	AMPD2_MOUSE	AMPD2_MOUSE AMP deaminase 2 OS=Mus musculus OX=10090 GN=Ampd2 PE=1 SV=1	ENSMUSG00000027889	Ampd2	-0.408151	0.864708	-0.394737	0.152795	1.08895	0.996809	0.198771	-0.561631	-1.59595		1.39155	0.232852	0.63292		-0.166894	0.371514	0.430025		-1.55844	0.0798716	1.09761
O08739	AMPD3_MOUSE	AMPD3_MOUSE AMP deaminase 3 OS=Mus musculus OX=10090 GN=Ampd3 PE=1 SV=2	ENSMUSG00000005686	Ampd3	0.462613	-0.0504893	-0.274626	0.683661	0.195439	0.269061	0.0474252	0.2072	0.0856673		0.31955	0.27392	0.562377		0.136157	0.77734	0.109389		-0.183393	0.166441	0.778739
Q7TQF7	AMPH_MOUSE	AMPH_MOUSE Amphiphysin OS=Mus musculus OX=10090 GN=Amph PE=1 SV=1	ENSMUSG00000021314	Amph	-0.842929	-0.586903	1.67346	-0.955787	0.0270242	0.799478	0.121039	1.12812	0.0402406		0.613927	0.901929	0.0448275		0.707942	0.710002	0.14874		0.0940146	0.486006	0.313358
Q8CFA2	GCST_MOUSE	GCST_MOUSE Aminomethyltransferase, mitochondrial OS=Mus musculus OX=10090 GN=Amt PE=1 SV=1	ENSMUSG00000032607	Amt	0.751731	0.763073	-1.5816	4.55125	-0.676118	-1.1538	0.344457	0.287087	1.48882		-1.42785	0.664274	0.177653		-0.407274	0.450337	0.346463		1.02058	0.919795	0.0363092
Q400C8	AMZ2_MOUSE	AMZ2_MOUSE Archaemetzincin-2 OS=Mus musculus OX=10090 GN=Amz2 PE=2 SV=1	ENSMUSG00000020610	Amz2	0.307336	0.524986	-0.781525	0.374723	0.0411683	0.177631	0.127419	-0.421495	0.261628		-0.129705	0.685791	0.163808		-0.179917	0.954293	0.0203182		-0.0502123	0.416169	0.380731
P53995	APC1_MOUSE	APC1_MOUSE Anaphase-promoting complex subunit 1 OS=Mus musculus OX=10090 GN=Anapc1 PE=1 SV=2	ENSMUSG00000014355	Anapc1	-0.137283	0.871277	-0.732394	2.35559	1.20405	0.797061	0.807736	0.258518	-0.0190575		1.34133	0.0930333	1.03136		0.395801	0.544779	0.26378		-0.945529	0.104042	0.982792
Q8BZQ7	ANC2_MOUSE	ANC2_MOUSE Anaphase-promoting complex subunit 2 OS=Mus musculus OX=10090 GN=Anapc2 PE=1 SV=2	ENSMUSG00000026965	Anapc2	-0.057413	0.679719	-0.601404	0.909691	1.68004	0.885934	-1.29287	0.0757812	0.551521		0.967104	0.0641021	1.19313		0.133194	0.748433	0.125847		-0.83391	0.0868498	1.06123
Q91W96	APC4_MOUSE	APC4_MOUSE Anaphase-promoting complex subunit 4 OS=Mus musculus OX=10090 GN=Anapc4 PE=1 SV=1	ENSMUSG00000029176	Anapc4	-0.0559684	0.839524	-0.680482	2.14627	0.699204	1.51296	1.3594	0.915714	0.332806		1.56893	0.0800772	1.09649		0.971683	0.191572	0.717668		-0.59725	0.319347	0.495737
Q8BTZ4	APC5_MOUSE	APC5_MOUSE Anaphase-promoting complex subunit 5 OS=Mus musculus OX=10090 GN=Anapc5 PE=1 SV=1	ENSMUSG00000029472	Anapc5	-0.188116	0.368017	-0.092002	0.770627	-0.869548	1.01801	1.00902	-0.342673	0.455901		0.862629	0.676476	0.169747		0.547903	0.465876	0.33173		-0.314726	0.928643	0.0321512
Q9WVM3	APC7_MOUSE	APC7_MOUSE Anaphase-promoting complex subunit 7 OS=Mus musculus OX=10090 GN=Anapc7 PE=1 SV=3	ENSMUSG00000029466	Anapc7	0.161572	-0.341183	0.308845	1.57133	0.435264	1.52563	-0.488567	1.04902	0.523901		1.36405	0.0541318	1.26655		0.36233	0.553039	0.257245		-1.00172	0.235123	0.628705
Q8K1C0	ANGE2_MOUSE	ANGE2_MOUSE Protein angel homolog 2 OS=Mus musculus OX=10090 GN=Angel2 PE=1 SV=1	ENSMUSG00000026634	Angel2	-0.895824	0.434506	0.548766	2.09042	0.0753502	0.942912	-0.675491	0.215533	-0.43248		0.508407	0.24801	0.605531		-0.866986	0.574166	0.240963		-1.37539	0.106061	0.974446
Q9JHZ2	ANKH_MOUSE	ANKH_MOUSE Progressive ankylosis protein OS=Mus musculus OX=10090 GN=Ankh PE=2 SV=1	ENSMUSG00000022265	Ank	0.337001	-0.0932788	-0.105576	0.895543	0.342528	0.144072	0.482591	-0.395487	-1.18619		0.435807	0.196467	0.706711		-0.302208	0.458685	0.338485		-0.738015	0.194879	0.710234
Q02357	ANK1_MOUSE	ANK1_MOUSE Ankyrin-1 OS=Mus musculus OX=10090 GN=Ank1 PE=1 SV=2	ENSMUSG00000031543	Ank1	0.616129	-0.205742	-0.270378	-0.0346801	0.903595	0.452403	0.769008	0.870673	-0.300733		0.658145	0.373574	0.427623		0.974749	0.443912	0.352703		0.316604	0.990468	0.00415968
S4R2T7	S4R2T7_MOUSE	S4R2T7_MOUSE Ankyrin-2 (Fragment) OS=Mus musculus OX=10090 GN=Ank2 PE=1 SV=2	ENSMUSG00000032826	Ank2	0.548562	-1.55793	1.09922	-1.4011	-1.16177	0.962369	1.08797	0.914725	0.583415		-1.71033	0.636795	0.196		0.366163	0.369247	0.432683		2.0765	0.142399	0.846494
S4R2D6	S4R2D6_MOUSE	S4R2D6_MOUSE Ankyrin-2 OS=Mus musculus OX=10090 GN=Ank2 PE=1 SV=1	ENSMUSG00000032826	Ank2	-1.76426	0.937456	0.79386	-0.590657	-1.34719	0.136627	-0.137257	-0.696734	-1.49927		-1.38452	0.578691	0.237553		-1.49059	0.470274	0.327649		-0.106077	0.776099	0.110083
P29391	FRIL1_MOUSE	FRIL1_MOUSE Ferritin light chain 1 OS=Mus musculus OX=10090 GN=Ftl1 PE=1 SV=2	Ftl1	Ftl1	0.401956	0.138387	-0.413121	2.715	4.04456	4.84138	-0.805614	-2.91491	1.40627		3.90618	0.004534	2.34352		-0.944002	0.556647	0.25442		-2.60324	0.0270383	1.56802
Q8C8R3	ANK2_MOUSE	ANK2_MOUSE Ankyrin-2 OS=Mus musculus OX=10090 GN=Ank2 PE=1 SV=2	ENSMUSG00000032826	Ank2	-0.0496379	-0.393505	0.657615	-0.267749	0.0100405	0.800476	0.371459	0.519449	-0.323265		0.0596784	0.817899	0.0873002		0.421097	0.785241	0.104997		0.361418	0.984914	0.00660181
S4R1M4	S4R1M4_MOUSE	S4R1M4_MOUSE Ankyrin-2 (Fragment) OS=Mus musculus OX=10090 GN=Ank2 PE=1 SV=1	ENSMUSG00000032826	Ank2	-1.15222	-0.139323	1.29576	-0.198462	-2.10103	0.340653	1.86858	2.39653	-1.22138		-0.0591397	0.558323	0.253115		2.0079	0.489611	0.310149		2.06704	0.28424	0.546314
P28352	APEX1_MOUSE	APEX1_MOUSE DNA-(apurinic or apyrimidinic site) lyase OS=Mus musculus OX=10090 GN=Apex1 PE=1 SV=2	ENSMUSG00000035960	Apex1	-0.710388	0.918653	-0.0945477	4.02173	3.24536	2.68672	-0.408781	-0.535763	-0.0864313		3.33991	0.00587142	2.23126		-0.314234	0.482463	0.316536		-2.60144	0.00556808	2.25429
A0A087WNU5	A0A087WNU5_MOUSE	A0A087WNU5_MOUSE Ankyrin-3 (Fragment) OS=Mus musculus OX=10090 GN=Ank3 PE=1 SV=1	ENSMUSG00000069601	Ank3	-1.00222	-0.793285	1.91146	-0.142044	0.386214	-0.0858537	-1.43031	-1.04502	-0.896937		0.707431	0.98889	0.00485209		-0.251732	0.288885	0.539275		-2.59809	0.00543127	2.2651
A0A087WRU2	A0A087WRU2_MOUSE	A0A087WRU2_MOUSE Ankyrin-3 (Fragment) OS=Mus musculus OX=10090 GN=Ank3 PE=1 SV=1	ENSMUSG00000069601	Ank3	-1.32335	1.29191	0.176657	-0.137872	-0.450419	-0.108779	-0.73764	-1.54079	-0.66473		-0.314529	0.732381	0.135263		-0.914297	0.271621	0.566036		-0.599768	0.0678008	1.16877
S4R1S2	S4R1S2_MOUSE	S4R1S2_MOUSE Ankyrin-3 OS=Mus musculus OX=10090 GN=Ank3 PE=1 SV=1	ENSMUSG00000069601	Ank3	-0.993803	1.58032	-0.589854	0.206004	0.559146	-0.393228	-1.18439	0.178386	-0.0466587		0.795858	0.889639	0.0507863		0.543195	0.71844	0.14361		-0.252663	0.400414	0.397491
G5E8K5	ANK3_MOUSE	ANK3_MOUSE Ankyrin-3 OS=Mus musculus OX=10090 GN=Ank3 PE=1 SV=1	ENSMUSG00000069601	Ank3	-0.413286	-0.857728	1.01599	-0.447303	0.720534	0.0231842	0.0264477	-0.209062	-0.142534		0.43647	0.7942	0.10007		0.270752	0.96923	0.013573		-0.165718	0.581985	0.235088
S4R278	S4R278_MOUSE	S4R278_MOUSE Ankyrin-3 (Fragment) OS=Mus musculus OX=10090 GN=Ank3 PE=1 SV=1	ENSMUSG00000069601	Ank3	-1.86768	0.565599	1.10705	-0.29094	0.142984	0.667197	0.77514	-0.238809	0.180703		-0.422615	0.815551	0.0885489		-0.384896	0.76753	0.114904		0.0377196	0.878291	0.0563616
A0A087WRP9	A0A087WRP9_MOUSE	A0A087WRP9_MOUSE Ankyrin-3 (Fragment) OS=Mus musculus OX=10090 GN=Ank3 PE=1 SV=1	ENSMUSG00000069601	Ank3	-1.09633	2.3496	-1.30609	0.450055	0.381675	-0.482838	-0.782114	-0.637918	-0.0111486		1.478	0.918062	0.0371278		0.458409	0.723142	0.140776		-1.01959	0.195569	0.708701
S4R2K9	S4R2K9_MOUSE	S4R2K9_MOUSE Ankyrin-3 (Fragment) OS=Mus musculus OX=10090 GN=Ank3 PE=1 SV=1	ENSMUSG00000069601	Ank3	-0.374876	-0.784084	1.35378	-0.931168	-0.147296	-0.999795	-0.201666	-0.780544	-0.00228076		-0.556292	0.345981	0.460948		0.17321	0.602121	0.220316		0.729502	0.367879	0.434294
Q810B6	ANFY1_MOUSE	ANFY1_MOUSE Rabankyrin-5 OS=Mus musculus OX=10090 GN=Ankfy1 PE=1 SV=2	ENSMUSG00000020790	Ankfy1	0.336325	-0.689135	0.515175	-0.703827	-0.505572	-0.606763	0.369169	-0.0686796	0.35901		-0.943088	0.157267	0.803363		0.0226848	0.701304	0.154094		-2.59253	0.035748	1.44675
E9PUR0	E9PUR0_MOUSE	E9PUR0_MOUSE Ankyrin repeat and KH domain-containing 1 OS=Mus musculus OX=10090 GN=Ankhd1 PE=1 SV=1	ENSMUSG00000024483	Ankhd1	0.468416	-0.856715	0.488751	1.73453	1.67388	0.809999	-0.607487	-0.206614	-0.981752		1.20547	0.0625781	1.20358		-1.0759	0.273359	0.563266		-2.58249	0.0245326	1.61026
F7DE17	F7DE17_MOUSE	F7DE17_MOUSE Ankyrin repeat and KH domain-containing 1 (Fragment) OS=Mus musculus OX=10090 GN=Ankhd1 PE=1 SV=1	ENSMUSG00000024483	Ankhd1	1.23528	-0.211759	-1.02653	2.85149	0.863972	2.30781	-0.384677	-0.119165	0.629065		2.51957	0.0865561	1.0627		0.0925933	0.95598	0.0195513		-2.54959	0.0262247	1.58129
Q6ZPS6	AKIB1_MOUSE	AKIB1_MOUSE Ankyrin repeat and IBR domain-containing protein 1 OS=Mus musculus OX=10090 GN=Ankib1 PE=1 SV=2	ENSMUSG00000040351	Ankib1	-0.487773	-0.842714	1.53885	-0.555648	-0.758265	-0.930943	0.0174688	0.172443	-0.369269		-0.270492	0.336679	0.472784		0.505242	0.873075	0.0589486		-2.53469	0.00393087	2.40551
Q6P1H6	ANKL2_MOUSE	ANKL2_MOUSE Ankyrin repeat and LEM domain-containing protein 2 OS=Mus musculus OX=10090 GN=Ankle2 PE=1 SV=2	ENSMUSG00000029501	Ankle2	0.471882	-0.239304	-0.166041	1.04498	0.468413	-0.369594	1.01784	0.517807	0.419946		0.634454	0.486286	0.313108		0.683848	0.0973076	1.01185		0.049394	0.580429	0.236251
Q3TPE9	ANKY2_MOUSE	ANKY2_MOUSE Ankyrin repeat and MYND domain-containing protein 2 OS=Mus musculus OX=10090 GN=Ankmy2 PE=1 SV=1	ENSMUSG00000036188	Ankmy2	0.393327	-0.643861	0.312894	1.48265	1.57783	0.685419	1.01917	0.83965	0.638802		1.16976	0.0483551	1.31556		0.526756	0.0816612	1.08798		-0.643	0.242299	0.615648
Q80UP5	AN13A_MOUSE	AN13A_MOUSE Ankyrin repeat domain-containing protein 13A OS=Mus musculus OX=10090 GN=Ankrd13a PE=1 SV=2	ENSMUSG00000041870	Ankrd13a	-0.204613	-0.69851	1.00905	-0.735828	-0.984675	-1.3551	0.4593	0.476333	0.986687		-0.780062	0.120141	0.920307		0.680946	0.321807	0.492404		-2.52233	0.00488083	2.31151
Q6PD24	AN13D_MOUSE	AN13D_MOUSE Ankyrin repeat domain-containing protein 13D OS=Mus musculus OX=10090 GN=Ankrd13d PE=1 SV=2	ENSMUSG00000005986	Ankrd13d	0.0611309	-0.105751	0.190374	-0.0529691	-0.305592	0.747437	0.372058	0.122685	0.46447		-0.1141	0.81743	0.0875497		0.310928	0.111662	0.952096		0.425027	0.599035	0.222548
A2AS55	ANR16_MOUSE	ANR16_MOUSE Ankyrin repeat domain-containing protein 16 OS=Mus musculus OX=10090 GN=Ankrd16 PE=1 SV=1	ENSMUSG00000047909	Ankrd16	0.237336	-0.12156	0.00309923	-0.298101	-0.707613	-0.0926994	-1.14772	-1.29463	-0.88195		-0.3012	0.12434	0.905388		-2.16051	0.0285015	1.54513		-2.52099	0.0318433	1.49698
Q99NH0	ANR17_MOUSE	ANR17_MOUSE Ankyrin repeat domain-containing protein 17 OS=Mus musculus OX=10090 GN=Ankrd17 PE=1 SV=2	ENSMUSG00000055204	Ankrd17	-1.45059	0.656393	0.890206	0.626781	-0.965064	-0.771187	-0.413558	-0.275237	-0.47297		-1.42758	0.677537	0.169067		-1.06995	0.604422	0.21866		0.357629	0.97411	0.0113921
Q3UMR0	ANR27_MOUSE	ANR27_MOUSE Ankyrin repeat domain-containing protein 27 OS=Mus musculus OX=10090 GN=Ankrd27 PE=1 SV=2	ENSMUSG00000034867	Ankrd27	-1.00735	0.589783	0.484187	0.924339	1.37064	1.19748	0.902819	0.662175	0.967419		0.713296	0.0982725	1.00757		0.418632	0.191809	0.71713		-0.294665	0.115594	0.937065
Q505D1	ANR28_MOUSE	ANR28_MOUSE Serine/threonine-protein phosphatase 6 regulatory ankyrin repeat subunit A OS=Mus musculus OX=10090 GN=Ankrd28 PE=1 SV=1	ENSMUSG00000014496	Ankrd28	1.41577	-0.708265	-0.64625	0.640422	0.786365	0.832765	-0.730655	0.79143	-0.0657144		1.43261	0.354461	0.450432		0.580535	0.979952	0.00879521		-0.852079	0.164599	0.783572
D3YTU5	D3YTU5_MOUSE	D3YTU5_MOUSE Ankyrin repeat domain 29 OS=Mus musculus OX=10090 GN=Ankrd29 PE=1 SV=1	ENSMUSG00000057766	Ankrd29	-0.00651766	1.71334	-1.71899	-0.0482753	-0.936165	-0.542908	-1.93859	-1.36336	-1.43629		-0.53639	0.647579	0.188707		-1.42977	0.192839	0.714806		-2.50552	8.46627e-05	4.07231
A0A140LIB3	A0A140LIB3_MOUSE	A0A140LIB3_MOUSE Ankyrin repeat domain 31 OS=Mus musculus OX=10090 GN=Ankrd31 PE=4 SV=1	Ankrd31	Ankrd31	1.85307	-0.564911	-1.40302	-0.0745055	0.0312973	2.01118	5.71828	3.96871	4.71913		0.596208	0.590517	0.228768		-2.14369	0.0473642	1.32455		-2.50444	0.0387198	1.41207
Q3U0L2	AN33B_MOUSE	AN33B_MOUSE Ankyrin repeat domain-containing protein 33B OS=Mus musculus OX=10090 GN=Ankrd33b PE=1 SV=1	ENSMUSG00000022237	Ankrd33b	0.64845	0.18565	-0.826406	-0.159158	1.5492	1.43949	0.104834	-0.707205	0.543983		1.25384	0.251988	0.598621		-0.0808153	0.970984	0.012788		-1.33466	0.219957	0.657662
B2RW11	B2RW11_MOUSE	B2RW11_MOUSE Ankyrin repeat domain 34A OS=Mus musculus OX=10090 GN=Ankrd34a PE=1 SV=1	ENSMUSG00000049097	Ankrd34a	-0.730895	0.457872	0.438911	-0.361926	-0.102548	-0.286757	-0.0460495	-0.0702323	-1.13286		-0.725668	0.487929	0.311643		-0.509143	0.425315	0.371289		0.216525	0.674131	0.171256
Q3UUF8	AN34B_MOUSE	AN34B_MOUSE Ankyrin repeat domain-containing protein 34B OS=Mus musculus OX=10090 GN=Ankrd34b PE=1 SV=1	ENSMUSG00000045034	Ankrd34b	0.114464	0.63743	-0.729616	1.66064	0.626959	0.363194	0.319289	0.993673	2.42369		0.512495	0.193716	0.712835		0.879209	0.168366	0.773746		0.366714	0.648624	0.188007
Q5SUE8	ANR40_MOUSE	ANR40_MOUSE Ankyrin repeat domain-containing protein 40 OS=Mus musculus OX=10090 GN=Ankrd40 PE=1 SV=1	ENSMUSG00000020864	Ankrd40	1.57474	-0.764618	-0.739548	-0.439172	0.633141	-0.677692	-0.475174	-0.655756	0.38535		0.300376	0.842932	0.0742075		0.264374	0.762132	0.11797		-0.0360019	0.873744	0.0586156
Q8BTZ5	ANR46_MOUSE	ANR46_MOUSE Ankyrin repeat domain-containing protein 46 OS=Mus musculus OX=10090 GN=Ankrd46 PE=1 SV=1	ENSMUSG00000048307	Ankrd46	0.035215	0.737258	-0.67377	1.48306	0.367572	1.32381	1.3334	1.39241	0.276059		1.2886	0.128315	0.891723		1.29818	0.150674	0.821963		0.00958532	0.914437	0.0388462
Q8BTI7	ANR52_MOUSE	ANR52_MOUSE Serine/threonine-protein phosphatase 6 regulatory ankyrin repeat subunit C OS=Mus musculus OX=10090 GN=Ankrd52 PE=1 SV=1	ENSMUSG00000014498	Ankrd52	2.61761	-2.40619	-0.513523	1.25246	0.481466	-2.30878	-1.03305	-1.88868	1.7093		0.994989	0.962573	0.0165663		-0.519522	0.875879	0.0575558		-1.51451	0.89639	0.0475032
A2ARS0	ANR63_MOUSE	ANR63_MOUSE Ankyrin repeat domain-containing protein 63 OS=Mus musculus OX=10090 GN=Ankrd63 PE=1 SV=1	ENSMUSG00000078137	Ankrd63	-0.349843	-0.967578	1.40057	-0.105035	0.259131	1.09896	0.382843	0.7231	0.679911		0.608973	0.648962	0.187781		1.02975	0.473031	0.32511		0.42078	0.658134	0.181686
J3QNN4	J3QNN4_MOUSE	J3QNN4_MOUSE Ankyrin repeat domain 66 OS=Mus musculus OX=10090 GN=Ankrd66 PE=4 SV=1	ENSMUSG00000096140	Ankrd66	1.08744	-0.839143	-0.18512	1.19363	0.695874	0.304637	-0.530621	-0.697436	-0.0313175		0.880994	0.316749	0.499285		-0.345501	0.503234	0.29823		-2.49271	0.000523497	3.28109
S4R2H2	S4R2H2_MOUSE	S4R2H2_MOUSE Ankyrin repeat and sterile alpha motif domain-containing protein 1B OS=Mus musculus OX=10090 GN=Anks1b PE=1 SV=1	ENSMUSG00000058589	Anks1b	-1.38252	1.37587	0.0603871	-3.89112	-3.03362	-2.93491	-2.50412	-0.00957621	-0.962426		-3.09401	0.0178966	1.74723		-1.02281	0.33651	0.473002		2.07119	0.0540085	1.26754
A0A0R4J2A6	A0A0R4J2A6_MOUSE	A0A0R4J2A6_MOUSE Ankyrin repeat and sterile alpha motif domain-containing protein 1B OS=Mus musculus OX=10090 GN=Anks1b PE=1 SV=1	ENSMUSG00000058589	Anks1b	0.426387	1.90987	-2.6442	0.788135	0.239539	-1.18563	-0.048761	0.727617	0.916582		-0.186849	0.9744	0.0112627		0.30123	0.668058	0.175186		0.488079	0.424727	0.37189
Q9CZK6	ANKS3_MOUSE	ANKS3_MOUSE Ankyrin repeat and SAM domain-containing protein 3 OS=Mus musculus OX=10090 GN=Anks3 PE=1 SV=2	ENSMUSG00000022515	Anks3	0.354439	-2.75981	2.15016	1.01247	0.611837	-0.606713	0.0834665	1.25749	0.440283		0.257398	0.79329	0.100568		0.0858438	0.669435	0.174291		-0.171554	0.692338	0.159682
Q8K298	ANLN_MOUSE	ANLN_MOUSE Anillin OS=Mus musculus OX=10090 GN=Anln PE=1 SV=2	ENSMUSG00000036777	Anln	3.59867	-3.25294	-0.553234	-1.50913	-0.932859	-2.5959	-2.82088	-2.04385	1.12844		-0.955895	0.476401	0.322027		-1.49062	0.640245	0.193654		-0.534724	0.755809	0.121588
Q75UR0	ANO5_MOUSE	ANO5_MOUSE Anoctamin-5 OS=Mus musculus OX=10090 GN=Ano5 PE=2 SV=1	ENSMUSG00000055489	Ano5	0.826461	0.65292	-1.58491	1.24639	0.148556	0.764058	-3.99307	-1.45341	-3.97014		0.111139	0.41913	0.377651		-4.62306	0.0536239	1.27064		-2.49011	0.0217034	1.66347
Q6P9J9	ANO6_MOUSE	ANO6_MOUSE Anoctamin-6 OS=Mus musculus OX=10090 GN=Ano6 PE=1 SV=1	ENSMUSG00000064210	Ano6	-0.0155247	-0.835961	0.958032	-0.72695	0.336943	0.406984	0.302508	0.0817409	0.391326		0.352467	0.964762	0.0155797		0.318033	0.693725	0.158813		-0.0344344	0.540385	0.267296
Q6PB70	ANO8_MOUSE	ANO8_MOUSE Anoctamin-8 OS=Mus musculus OX=10090 GN=Ano8 PE=1 SV=3	ENSMUSG00000034863	Ano8	-1.05137	-1.37431	2.29503	1.24657	-0.112049	-1.73394	-0.412831	0.498091	-1.75602		0.939322	0.919671	0.0363676		0.63854	0.721778	0.141596		-0.300782	0.757933	0.120369
O35381	AN32A_MOUSE	AN32A_MOUSE Acidic leucine-rich nuclear phosphoprotein 32 family member A OS=Mus musculus OX=10090 GN=Anp32a PE=1 SV=1	ENSMUSG00000032249	Anp32a	-1.864	-0.446595	2.58679	0.0448125	0.757514	-0.600769	1.39366	0.765471	1.19282		0.491408	0.986383	0.00595441		1.63941	0.482487	0.316514		1.14801	0.0727012	1.13846
Q9EST5	AN32B_MOUSE	AN32B_MOUSE Acidic leucine-rich nuclear phosphoprotein 32 family member B OS=Mus musculus OX=10090 GN=Anp32b PE=1 SV=1	ENSMUSG00000028333	Anp32b	-1.05232	0.429309	0.799587	-0.313045	0.668179	0.324868	-0.195493	-0.425272	0.676065		-0.104441	0.804521	0.0944628		-0.624802	0.953941	0.0204786		-0.520361	0.661944	0.179179
P97822	AN32E_MOUSE	AN32E_MOUSE Acidic leucine-rich nuclear phosphoprotein 32 family member E OS=Mus musculus OX=10090 GN=Anp32e PE=1 SV=2	ENSMUSG00000015749	Anp32e	-1.26883	0.811794	0.502732	-1.2331	-0.716606	-1.17811	0.226923	1.23317	0.645611		-1.68084	0.188759	0.724092		0.142879	0.388765	0.410312		-2.48145	0.00245778	2.60946
P97449	AMPN_MOUSE	AMPN_MOUSE Aminopeptidase N OS=Mus musculus OX=10090 GN=Anpep PE=1 SV=4	ENSMUSG00000039062	Anpep	1.374	0.470036	-1.89247	-1.56344	-0.389029	-1.17157	-1.58405	-0.975733	1.57974		-1.64161	0.377221	0.423404		-1.44577	0.832266	0.0797379		0.195841	0.525542	0.279393
P97384	ANX11_MOUSE	ANX11_MOUSE Annexin A11 OS=Mus musculus OX=10090 GN=Anxa11 PE=1 SV=2	ENSMUSG00000021866	Anxa11	-2.86724	2.43675	0.454822	0.796503	1.1983	0.514628	1.12751	1.17221	-1.89595		0.341681	0.623532	0.205141		0.672687	0.948795	0.0228278		0.331006	0.534711	0.271881
P07356	ANXA2_MOUSE	ANXA2_MOUSE Annexin A2 OS=Mus musculus OX=10090 GN=Anxa2 PE=1 SV=2	ENSMUSG00000032231	Anxa2	4.33884	2.08446	-7.31514	-4.24739	-5.40527	-5.4775	-5.4171	-3.62545	3.61698		-7.48974	0.256796	0.590412		-5.70991	0.754525	0.122326		1.77982	0.310803	0.507514
O35639	ANXA3_MOUSE	ANXA3_MOUSE Annexin A3 OS=Mus musculus OX=10090 GN=Anxa3 PE=1 SV=4	ENSMUSG00000029484	Anxa3	0.869327	0.479288	-1.30154	-1.38084	-1.0431	-0.42893	-1.96441	-2.27564	-0.698955		-1.52239	0.252711	0.597377		-2.4437	0.11387	0.943591		-0.921306	0.279848	0.553078
P97429	ANXA4_MOUSE	ANXA4_MOUSE Annexin A4 OS=Mus musculus OX=10090 GN=Anxa4 PE=1 SV=4	ENSMUSG00000029994	Anxa4	0.395134	0.863471	-1.17925	0.244621	0.678216	1.37273	-1.92502	-2.28246	-0.372078		0.283082	0.350642	0.455136		-2.32015	0.142348	0.846648		-2.46892	0.0349974	1.45596
Q06890	CLUS_MOUSE	CLUS_MOUSE Clusterin OS=Mus musculus OX=10090 GN=Clu PE=1 SV=1	ENSMUSG00000022037	Clu	-0.72137	-0.344928	1.17319	2.96826	2.25319	4.73517	-0.174915	-2.76391	-2.10223		3.31319	0.0248707	1.60431		-1.7573	0.151189	0.820479		-2.46513	0.00567159	2.2463
F8WIT2	F8WIT2_MOUSE	F8WIT2_MOUSE Annexin OS=Mus musculus OX=10090 GN=Anxa6 PE=1 SV=1	ENSMUSG00000018340	Anxa6	0.136081	-0.0733382	0.0400132	-0.214873	-1.66535	-1.06736	-2.33014	-2.30322	-2.14957		-1.10738	0.0750567	1.12461		-2.12374	0.0252259	1.59815		-2.46396	0.00149997	2.82392
P14824	ANXA6_MOUSE	ANXA6_MOUSE Annexin A6 OS=Mus musculus OX=10090 GN=Anxa6 PE=1 SV=3	ENSMUSG00000018340	Anxa6	0.18648	-0.601253	0.600521	-2.19176	-2.49259	-1.67926	-0.376356	-1.90503	-2.23463		-2.37824	0.00680509	2.16717		-2.09151	0.0801369	1.09617		0.286735	0.376589	0.424132
Q07076	ANXA7_MOUSE	ANXA7_MOUSE Annexin A7 OS=Mus musculus OX=10090 GN=Anxa7 PE=1 SV=2	ENSMUSG00000021814	Anxa7	1.20182	-0.384195	-0.779972	0.168527	-0.41595	0.695767	-0.542722	0.857225	1.17406		0.552722	0.851425	0.0698535		1.24142	0.579468	0.236971		0.688699	0.6044	0.218676
O35298	AOAH_MOUSE	AOAH_MOUSE Acyloxyacyl hydrolase OS=Mus musculus OX=10090 GN=Aoah PE=1 SV=1	ENSMUSG00000021322	Aoah	-0.969798	0.00453818	1.04667	0.0130024	1.50943	-0.0834698	-0.165864	2.02101	0.910099		0.0084642	0.591887	0.227761		0.905561	0.356372	0.448097		0.897097	0.616378	0.210153
O70423	AOC3_MOUSE	AOC3_MOUSE Membrane primary amine oxidase OS=Mus musculus OX=10090 GN=Aoc3 PE=1 SV=3	ENSMUSG00000019326	Aoc3	0.585924	1.44614	-2.21806	0.861727	0.521089	-0.68616	-0.00486387	0.309437	-0.298333		-0.0648342	0.818648	0.0869026		-0.590787	0.957124	0.0190319		-0.525953	0.670024	0.17391
G3X982	AOXC_MOUSE	AOXC_MOUSE Aldehyde oxidase 3 OS=Mus musculus OX=10090 GN=Aox3 PE=1 SV=1	ENSMUSG00000064294	Aox3	-0.2541	-0.161443	0.538661	-0.870758	-1.68535	-1.42428	-0.371315	-0.734801	-0.508053		-1.26284	0.0169063	1.77195		-0.34661	0.100112	0.999514		-2.45412	0.00143707	2.84252
O35643	AP1B1_MOUSE	AP1B1_MOUSE AP-1 complex subunit beta-1 OS=Mus musculus OX=10090 GN=Ap1b1 PE=1 SV=2	ENSMUSG00000009090	Ap1b1	-0.610883	0.578158	0.0920994	-1.79314	-1.23389	-0.745179	0.843797	0.907988	0.224244		-1.32599	0.0497225	1.30345		0.751698	0.192632	0.715272		-2.45111	0.0113065	1.94667
P22892	AP1G1_MOUSE	AP1G1_MOUSE AP-1 complex subunit gamma-1 OS=Mus musculus OX=10090 GN=Ap1g1 PE=1 SV=3	ENSMUSG00000031731	Ap1g1	0.0512403	-0.136083	0.376889	-0.323051	0.00560208	0.203603	0.409771	0.268005	-0.153597		-0.0456382	0.562594	0.249805		0.216765	0.749318	0.125334		0.262403	0.40467	0.392899
O88512	AP1G2_MOUSE	AP1G2_MOUSE AP-1 complex subunit gamma-like 2 OS=Mus musculus OX=10090 GN=Ap1g2 PE=1 SV=2	ENSMUSG00000040701	Ap1g2	0.263501	-0.569051	0.429248	-0.0268223	0.474889	-0.185415	0.243253	-1.20305	-0.330151		-0.290324	0.905768	0.0429832		-0.593652	0.417509	0.379334		-0.303329	0.328275	0.483762
P35585	AP1M1_MOUSE	AP1M1_MOUSE AP-1 complex subunit mu-1 OS=Mus musculus OX=10090 GN=Ap1m1 PE=1 SV=3	ENSMUSG00000003033	Ap1m1	-0.912988	0.892588	0.147157	-1.0734	-0.417704	0.0125992	-0.549063	0.17436	-1.82269		-0.564861	0.431057	0.365466		-0.696221	0.3792	0.421132		-0.131359	0.736307	0.132941
P61967	AP1S1_MOUSE	AP1S1_MOUSE AP-1 complex subunit sigma-1A OS=Mus musculus OX=10090 GN=Ap1s1 PE=1 SV=1	ENSMUSG00000004849	Ap1s1	0.430438	0.0654395	-0.458744	1.1571	-0.227733	1.84671	-0.599074	-0.310066	-1.63624		1.09166	0.240119	0.619573		-0.664513	0.146228	0.834971		-1.75618	0.0722101	1.1414
Q9DB50	AP1S2_MOUSE	AP1S2_MOUSE AP-1 complex subunit sigma-2 OS=Mus musculus OX=10090 GN=Ap1s2 PE=1 SV=1	ENSMUSG00000031367	Ap1s2	-0.292157	0.844868	-0.524735	0.989298	-0.582084	-0.661692	-0.131485	-0.0301518	-0.53037		-0.289927	0.897186	0.0471177		0.160672	0.621944	0.206249		0.450599	0.806989	0.0931322
Q7TN05	AP1S3_MOUSE	AP1S3_MOUSE AP-1 complex subunit sigma-3 OS=Mus musculus OX=10090 GN=Ap1s3 PE=1 SV=1	ENSMUSG00000054702	Ap1s3	0.0614021	0.902352	-0.91842	1.06423	0.0438379	0.330613	0.103902	-0.488625	-0.239152		0.269211	0.487198	0.312294		-0.300554	0.707522	0.15026		-0.569765	0.120188	0.920138
P17426	AP2A1_MOUSE	AP2A1_MOUSE AP-2 complex subunit alpha-1 OS=Mus musculus OX=10090 GN=Ap2a1 PE=1 SV=1	ENSMUSG00000060279	Ap2a1	0.779534	-1.15296	0.426404	0.519421	0.391903	1.30286	1.87298	1.43363	1.15833		0.0930171	0.33564	0.474127		1.00723	0.0797109	1.09848		0.914211	0.100543	0.997647
P17427	AP2A2_MOUSE	AP2A2_MOUSE AP-2 complex subunit alpha-2 OS=Mus musculus OX=10090 GN=Ap2a2 PE=1 SV=2	ENSMUSG00000002957	Ap2a2	-0.851804	-0.364067	1.24966	-0.846859	-0.931479	0.510665	0.370056	1.00754	0.168908		-0.482792	0.611422	0.213659		0.734123	0.501599	0.299644		1.21692	0.152187	0.817622
Q9DBG3	AP2B1_MOUSE	AP2B1_MOUSE AP-2 complex subunit beta OS=Mus musculus OX=10090 GN=Ap2b1 PE=1 SV=1	ENSMUSG00000035152	Ap2b1	-0.362935	-0.796636	0.977635	-0.700596	-0.679784	0.524382	2.00429	1.97631	1.50031		-0.316849	0.754267	0.122475		-2.10692	0.00917165	2.03755		-2.44666	0.0302562	1.51919
P84091	AP2M1_MOUSE	AP2M1_MOUSE AP-2 complex subunit mu OS=Mus musculus OX=10090 GN=Ap2m1 PE=1 SV=1	ENSMUSG00000022841	Ap2m1	-1.01808	-0.0805454	1.1645	-0.17065	-0.895171	0.567334	1.62216	1.41889	0.313912		-0.0901044	0.816725	0.0879242		1.49944	0.218372	0.660803		1.58954	0.0935097	1.02914
A0A338P798	A0A338P798_MOUSE	A0A338P798_MOUSE AP-2 complex subunit mu OS=Mus musculus OX=10090 GN=Ap2m1 PE=1 SV=1	ENSMUSG00000022841	Ap2m1	-0.22329	0.0702435	0.308547	0.588222	1.15419	0.623352	0.0729243	-0.488707	0.160088		0.553108	0.0368884	1.43311		0.00268075	0.619326	0.208081		-2.4432	0.00229727	2.63879
P62743	AP2S1_MOUSE	AP2S1_MOUSE AP-2 complex subunit sigma OS=Mus musculus OX=10090 GN=Ap2s1 PE=1 SV=1	ENSMUSG00000008036	Ap2s1	-0.61943	1.41382	-2.51731	-1.40863	-1.107	1.0226	0.190428	-0.0526953	-0.715387		-0.487569	0.95804	0.0186162		0.566735	0.75995	0.119215		1.0543	0.726033	0.139043
Q9Z1T1	AP3B1_MOUSE	AP3B1_MOUSE AP-3 complex subunit beta-1 OS=Mus musculus OX=10090 GN=Ap3b1 PE=1 SV=2	ENSMUSG00000021686	Ap3b1	-0.415168	0.575999	0.0084503	-0.0432633	0.395805	0.227124	0.35681	0.917708	0.600062		0.218673	0.685862	0.163764		0.591611	0.159949	0.796017		0.372938	0.105036	0.978662
Q9JME5	AP3B2_MOUSE	AP3B2_MOUSE AP-3 complex subunit beta-2 OS=Mus musculus OX=10090 GN=Ap3b2 PE=1 SV=2	ENSMUSG00000062444	Ap3b2	-1.85664	0.913707	1.06865	1.33902	0.790528	1.44831	1.77239	1.59847	0.485133		0.42531	0.301958	0.520053		0.684765	0.294799	0.530474		0.259455	0.847389	0.0719173
O54774	AP3D1_MOUSE	AP3D1_MOUSE AP-3 complex subunit delta-1 OS=Mus musculus OX=10090 GN=Ap3d1 PE=1 SV=1	ENSMUSG00000020198	Ap3d1	-1.21419	1.06193	-0.290562	0.14654	-0.0208852	0.33783	1.56499	0.484337	0.0198775		0.437102	0.674981	0.170708		0.774898	0.356434	0.44802		0.337796	0.317717	0.497959
Q9JKC8	AP3M1_MOUSE	AP3M1_MOUSE AP-3 complex subunit mu-1 OS=Mus musculus OX=10090 GN=Ap3m1 PE=1 SV=1	ENSMUSG00000021824	Ap3m1	0.0621819	0.848977	-0.903587	0.716537	-0.966209	-0.109241	1.12033	-0.487405	-0.466091		-0.171423	0.870307	0.0603273		-0.528273	0.945892	0.0241583		-0.35685	0.819845	0.0862684
Q8R2R9	AP3M2_MOUSE	AP3M2_MOUSE AP-3 complex subunit mu-2 OS=Mus musculus OX=10090 GN=Ap3m2 PE=1 SV=1	ENSMUSG00000031539	Ap3m2	-1.51717	0.612361	1.1617	-0.0437056	-0.640308	0.840254	2.59642	2.25349	1.62623		-0.656066	0.972752	0.0119979		1.64113	0.0746089	1.12721		-2.44183	0.00432587	2.36393
Q9DCR2	AP3S1_MOUSE	AP3S1_MOUSE AP-3 complex subunit sigma-1 OS=Mus musculus OX=10090 GN=Ap3s1 PE=1 SV=2	ENSMUSG00000024480	Ap3s1	-0.650231	0.799522	-0.0431631	0.914964	0.364573	1.14274	1.04587	0.975639	1.06878		0.958127	0.182753	0.738135		1.08903	0.0775622	1.11035		0.130902	0.392766	0.405866
A0A286YDU3	A0A286YDU3_MOUSE	A0A286YDU3_MOUSE AP complex subunit sigma OS=Mus musculus OX=10090 GN=Ap3s1 PE=1 SV=1	ENSMUSG00000024480	Ap3s1	-0.977813	0.981672	0.0349984	1.23714	2.6787	0.978389	0.934983	2.0332	1.46962		1.20214	0.104873	0.979337		1.43462	0.086593	1.06252		0.23248	0.817281	0.0876285
Q8BSZ2	AP3S2_MOUSE	AP3S2_MOUSE AP-3 complex subunit sigma-2 OS=Mus musculus OX=10090 GN=Ap3s2 PE=1 SV=1	ENSMUSG00000063801	Ap3s2	-1.07499	0.571995	0.466999	0.359515	0.337252	0.468669	1.16636	-0.028748	-0.307545		-0.107484	0.494911	0.305473		-0.495747	0.700546	0.154563		-0.388263	0.817573	0.0874735
A0A338P776	A0A338P776_MOUSE	A0A338P776_MOUSE ATP synthase, H+ transporting, mitochondrial F1 complex, O subunit (Fragment) OS=Mus musculus OX=10090 GN=Atp5o PE=1 SV=1	ENSMUSG00000022956	Atp5o	-0.297396	1.10704	-0.852657	3.01264	3.54334	2.35135	-1.58771	-1.23025	-0.610887		3.31003	0.0116555	1.93347		-0.932853	0.157129	0.803743		-2.44118	0.039447	1.40399
Q80V94	AP4E1_MOUSE	AP4E1_MOUSE AP-4 complex subunit epsilon-1 OS=Mus musculus OX=10090 GN=Ap4e1 PE=1 SV=3	ENSMUSG00000001998	Ap4e1	2.41223	-0.589562	-2.11626	0.89671	0.440326	1.25147	-0.795748	-1.65353	-0.171038		1.48627	0.516213	0.287171		-0.206186	0.608574	0.215686		-2.42697	0.0419216	1.37756
E9Q9U6	E9Q9U6_MOUSE	E9Q9U6_MOUSE AP-4 complex subunit mu-1 (Fragment) OS=Mus musculus OX=10090 GN=Ap4m1 PE=1 SV=1	ENSMUSG00000019518	Ap4m1	0.673449	0.389623	-1.03719	-0.33165	-1.06062	1.29735	-0.285301	0.676975	0.360662		-0.721273	0.965509	0.0152436		-0.0289615	0.707286	0.150405		0.692311	0.726432	0.138805
Q8BJ63	AP5M1_MOUSE	AP5M1_MOUSE AP-5 complex subunit mu-1 OS=Mus musculus OX=10090 GN=Ap5m1 PE=1 SV=2	ENSMUSG00000036291	Ap5m1	1.76184	1.31946	-3.66617	-0.761156	-2.1044	3.18139	-2.51563	-1.56502	-3.67602		-2.08061	0.904693	0.0434986		-3.83509	0.264619	0.577378		-1.75447	0.188536	0.724605
Q3U829	AP5Z1_MOUSE	AP5Z1_MOUSE AP-5 complex subunit zeta-1 OS=Mus musculus OX=10090 GN=Ap5z1 PE=2 SV=1	ENSMUSG00000039623	Ap5z1	-0.853322	0.723389	0.187749	1.12812	0.920926	2.5588	0.702949	1.31686	0.0302063		0.940374	0.0936385	1.02855		0.5152	0.325881	0.486942		-0.425174	0.250484	0.60122
B2RUJ5	APBA1_MOUSE	APBA1_MOUSE Amyloid-beta A4 precursor protein-binding family A member 1 OS=Mus musculus OX=10090 GN=Apba1 PE=1 SV=2	ENSMUSG00000024897	Apba1	0.778656	-1.13921	0.441364	0.35175	1.02485	0.357369	0.632941	1.20299	0.166284		-0.0839943	0.432438	0.364076		0.191577	0.388616	0.410479		0.275572	0.822736	0.0847396
P98084	APBA2_MOUSE	APBA2_MOUSE Amyloid-beta A4 precursor protein-binding family A member 2 OS=Mus musculus OX=10090 GN=Apba2 PE=1 SV=2	ENSMUSG00000030519	Apba2	-0.133323	0.486818	-0.222193	-0.23453	-1.82697	-1.10337	-0.559955	1.01643	0.197589		-0.970047	0.0982005	1.00789		0.330912	0.74832	0.125912		1.30096	0.120671	0.918398
Q9QXJ1	APBB1_MOUSE	APBB1_MOUSE Amyloid-beta A4 precursor protein-binding family B member 1 OS=Mus musculus OX=10090 GN=Apbb1 PE=1 SV=3	ENSMUSG00000037032	Apbb1	-0.144006	0.592848	-0.420495	-0.419059	0.279986	0.781771	1.00031	0.155053	0.398543		0.423991	0.679989	0.167498		0.542549	0.265489	0.575953		0.118558	0.518346	0.285381
B2RUG9	B2RUG9_MOUSE	B2RUG9_MOUSE Adenomatosis polyposis coli OS=Mus musculus OX=10090 GN=Apc PE=1 SV=1	ENSMUSG00000005871	Apc	3.28896	-1.63007	-2.09248	0.342031	-0.743459	1.22651	1.04434	0.678183	1.35523		1.9721	0.828412	0.0817536		2.67441	0.536461	0.270462		0.702312	0.280549	0.551991
Q8R146	APEH_MOUSE	APEH_MOUSE Acylamino-acid-releasing enzyme OS=Mus musculus OX=10090 GN=Apeh PE=1 SV=3	ENSMUSG00000032590	Apeh	-0.595274	0.574744	0.203434	1.09974	1.38503	1.84927	1.52206	0.959495	1.0099		1.18159	0.0275954	1.55916		-2.07313	0.00855379	2.06784		-0.375123	0.37693	0.423739
P06880	SOMA_MOUSE	SOMA_MOUSE Somatotropin OS=Mus musculus OX=10090 GN=Gh1 PE=2 SV=1	ENSMUSG00000020713	Gh	1.60743	-0.531823	-1.0892	2.70886	2.15131	2.91033	1.4059	0.63281	2.46545		3.24068	0.0382868	1.41695		1.93772	0.198671	0.701864		-1.30297	0.132543	0.877644
Q8BVF7	APH1A_MOUSE	APH1A_MOUSE Gamma-secretase subunit APH-1A OS=Mus musculus OX=10090 GN=Aph1a PE=1 SV=2	ENSMUSG00000015750	Aph1a	0.798292	-1.44993	0.71214	-1.37901	-0.340731	-1.48867	-0.99604	-0.612974	-0.508537		-2.09115	0.255316	0.592922		-1.32511	0.387992	0.411177		0.766039	0.40897	0.388308
O35841	API5_MOUSE	API5_MOUSE Apoptosis inhibitor 5 OS=Mus musculus OX=10090 GN=Api5 PE=1 SV=2	ENSMUSG00000027193	Api5	-1.07351	0.698755	0.42966	1.12925	1.0013	0.826011	0.411562	0.163163	-0.26783		0.571639	0.158269	0.800605		-0.266497	0.892961	0.0491673		-2.42029	0.00846036	2.07261
Q9WVQ5	MTNB_MOUSE	MTNB_MOUSE Methylthioribulose-1-phosphate dehydratase OS=Mus musculus OX=10090 GN=Apip PE=1 SV=1	ENSMUSG00000010911	Apip	0.49781	-0.0805366	-0.289418	0.962337	0.71538	0.601943	0.0319787	-0.63545	-1.01163		0.795916	0.0500157	1.30089		-0.554914	0.206191	0.68573		-2.41636	0.0287393	1.54152
Q06335	APLP2_MOUSE	APLP2_MOUSE Amyloid-like protein 2 OS=Mus musculus OX=10090 GN=Aplp2 PE=1 SV=4	ENSMUSG00000031996	Aplp2	0.689598	-0.389722	-0.0607285	0.920797	-0.328275	1.10215	-0.888301	-0.762329	-1.38603		0.981526	0.428704	0.367843		-2.04337	0.0148234	1.82905		-2.40793	0.00627925	2.20209
A0A1L1SS44	A0A1L1SS44_MOUSE	A0A1L1SS44_MOUSE Amyloid-like protein 2 (Fragment) OS=Mus musculus OX=10090 GN=Aplp2 PE=1 SV=1	ENSMUSG00000031996	Aplp2	0.80091	-0.710647	0.0404272	0.142205	-0.102091	1.09884	0.545412	-0.104679	-0.064538		0.101778	0.587015	0.231351		-0.104965	0.874041	0.0584681		-0.206743	0.579776	0.236739
Q9D7N9	APMAP_MOUSE	APMAP_MOUSE Adipocyte plasma membrane-associated protein OS=Mus musculus OX=10090 GN=Apmap PE=1 SV=1	ENSMUSG00000033096	Apmap	-0.347201	1.34119	-0.858893	1.20014	0.577235	0.63441	1.11489	1.05379	1.1482		0.981611	0.335475	0.474339		1.46209	0.186111	0.730228		0.480484	0.207217	0.683575
Q00623	APOA1_MOUSE	APOA1_MOUSE Apolipoprotein A-I OS=Mus musculus OX=10090 GN=Apoa1 PE=1 SV=2	ENSMUSG00000032083	Apoa1	-0.352981	2.5638	-2.39113	-3.37128	-1.18886	-2.79542	-2.85325	-0.06749	-2.66495		-2.44244	0.204455	0.689402		-2.31196	0.347867	0.458587		0.130478	0.623528	0.205144
P09813	APOA2_MOUSE	APOA2_MOUSE Apolipoprotein A-II OS=Mus musculus OX=10090 GN=Apoa2 PE=1 SV=2	ENSMUSG00000005681	Apoa2	1.27612	0.266417	-1.62196	-1.53573	0.454171	-0.943989	-1.69889	-1.18401	1.2311		-1.21041	0.564486	0.248347		-1.45042	0.694211	0.158509		-0.240017	0.913625	0.0392322
P06728	APOA4_MOUSE	APOA4_MOUSE Apolipoprotein A-IV OS=Mus musculus OX=10090 GN=Apoa4 PE=1 SV=3	ENSMUSG00000032080	Apoa4	-1.78878	2.02825	-0.251002	-0.460191	-1.21147	-1.17183	0.0311628	-0.00756049	-1.17796		-0.920827	0.452467	0.344413		0.243442	0.762536	0.117739		1.16427	0.293331	0.532641
Q3U5C5	Q3U5C5_MOUSE	Q3U5C5_MOUSE Apolipoprotein B mRNA editing enzyme, catalytic polypeptide 3 OS=Mus musculus OX=10090 GN=Apobec3 PE=1 SV=1	ENSMUSG00000009585	Apobec3	0.720536	-0.385349	-0.246098	0.353993	-0.668498	0.0593425	-0.479014	-0.804386	-0.816491		0.30544	0.815998	0.0883108		-0.558288	0.116163	0.934933		-0.863728	0.129984	0.886111
P51910	APOD_MOUSE	APOD_MOUSE Apolipoprotein D OS=Mus musculus OX=10090 GN=Apod PE=1 SV=1	ENSMUSG00000022548	Apod	2.84792	-2.79464	-0.144052	0.53152	0.512324	-0.44733	-3.68128	-5.11937	-1.47134		0.656376	0.897	0.0472076		-3.53722	0.155908	0.807132		-2.39508	0.0423617	1.37303
Q6PFD9	NUP98_MOUSE	NUP98_MOUSE Nuclear pore complex protein Nup98-Nup96 OS=Mus musculus OX=10090 GN=Nup98 PE=1 SV=2	Nup98	Nup98	-0.865011	1.47598	-0.580662	2.74987	2.6384	1.62136	0.913405	1.08117	0.377577		3.21906	0.0470487	1.32745		1.49407	0.366588	0.435821		-2.39288	0.00133493	2.87454
Q91V80	APOF_MOUSE	APOF_MOUSE Apolipoprotein F OS=Mus musculus OX=10090 GN=Apof PE=2 SV=2	ENSMUSG00000047631	Apof	1.20799	-0.697019	-0.564754	-1.24454	0.872552	-0.284706	-0.170739	0.181719	2.7505		0.280048	0.828077	0.0819293		0.746473	0.444225	0.352397		0.466425	0.360948	0.442556
Q01339	APOH_MOUSE	APOH_MOUSE Beta-2-glycoprotein 1 OS=Mus musculus OX=10090 GN=Apoh PE=1 SV=1	ENSMUSG00000000049	Apoh	4.5276	-1.44276	-4.05735	-1.72964	0.21159	-4.24487	-2.42112	-0.349923	0.90297		-0.286872	0.605101	0.218172		1.09284	0.917868	0.0372196		1.37971	0.466147	0.331477
G3X9K7	G3X9K7_MOUSE	G3X9K7_MOUSE Apolipoprotein L 10B OS=Mus musculus OX=10090 GN=Apol10b PE=4 SV=1	ENSMUSG00000050014	Apol10b	-0.294344	1.03722	-0.718735	-1.12074	-0.241943	-0.280736	0.286709	0.135267	0.789952		0.0136081	0.407844	0.389506		0.581053	0.521914	0.282401		0.567445	0.0523188	1.28134
P56528	CD38_MOUSE	CD38_MOUSE ADP-ribosyl cyclase/cyclic ADP-ribose hydrolase 1 OS=Mus musculus OX=10090 GN=Cd38 PE=1 SV=2	ENSMUSG00000029084	Cd38	-0.80714	0.230026	0.844741	4.20043	1.47766	3.4401	1.2632	-1.15652	-0.422269		3.21007	0.0352974	1.45226		-0.652296	0.832882	0.0794164		-2.38947	0.00849974	2.07059
Q78IK4	MIC27_MOUSE	MIC27_MOUSE MICOS complex subunit Mic27 OS=Mus musculus OX=10090 GN=Apool PE=1 SV=1	ENSMUSG00000025525	Apool	-0.927853	0.0485302	0.808492	-0.799343	0.0207439	0.520124	0.291596	0.15115	-0.909071		-0.0277864	0.926022	0.0333787		0.10262	0.844333	0.073486		0.130406	0.904097	0.0437849
P12023	A4_MOUSE	A4_MOUSE Amyloid-beta A4 protein OS=Mus musculus OX=10090 GN=App PE=1 SV=3	ENSMUSG00000022892	App	0.253506	-1.1748	1.1565	-0.241068	-0.171329	-0.668251	-0.0825985	-0.0993992	-0.364229		-0.494574	0.562886	0.249579		-0.352905	0.722994	0.140865		0.141669	0.378657	0.421754
Q8K3H0	DP13A_MOUSE	DP13A_MOUSE DCC-interacting protein 13-alpha OS=Mus musculus OX=10090 GN=Appl1 PE=1 SV=1	ENSMUSG00000040760	Appl1	0.185162	-0.871885	0.912945	0.659382	0.160291	1.15173	-0.183375	-0.168634	-0.629225		0.474219	0.381373	0.41865		-0.368538	0.497284	0.303395		-2.37405	0.0226405	1.64511
Q8K3G9	DP13B_MOUSE	DP13B_MOUSE DCC-interacting protein 13-beta OS=Mus musculus OX=10090 GN=Appl2 PE=1 SV=1	ENSMUSG00000020263	Appl2	-0.676034	-0.227819	1.03263	0.000976674	-0.277891	-0.389998	-0.794099	-0.555867	-1.75304		-0.0500723	0.639692	0.194029		-0.56628	0.161871	0.79083		-0.516208	0.101886	0.991884
P08030	APT_MOUSE	APT_MOUSE Adenine phosphoribosyltransferase OS=Mus musculus OX=10090 GN=Aprt PE=1 SV=2	ENSMUSG00000006589	Aprt	-0.534759	-0.43361	1.23449	-0.589363	0.39496	0.156279	-1.26853	-0.063147	0.91563		0.589889	0.882806	0.0541345		0.370463	0.80303	0.0952683		-0.219426	0.865505	0.0627306
P55088	AQP4_MOUSE	AQP4_MOUSE Aquaporin-4 OS=Mus musculus OX=10090 GN=Aqp4 PE=1 SV=2	ENSMUSG00000024411	Aqp4	-1.03207	-0.747278	1.88921	-0.94935	-0.18728	0.323314	0.149558	-1.2597	-1.86389		0.559999	0.773814	0.111363		-0.512424	0.404813	0.392746		-1.07242	0.362786	0.440349
Q8CFQ3	AQR_MOUSE	AQR_MOUSE RNA helicase aquarius OS=Mus musculus OX=10090 GN=Aqr PE=1 SV=2	ENSMUSG00000040383	Aqr	-0.333249	-0.379606	0.867039	-0.253747	0.402059	-0.296663	-0.500954	-0.845617	-0.590052		0.0795022	0.839427	0.0760173		-0.256803	0.173109	0.76168		-0.336305	0.0745126	1.12777
P04627	ARAF_MOUSE	ARAF_MOUSE Serine/threonine-protein kinase A-Raf OS=Mus musculus OX=10090 GN=Araf PE=1 SV=2	ENSMUSG00000001127	Araf	0.721046	-1.01885	0.499171	-0.61327	0.111957	-0.755205	-0.623299	-0.102534	-0.364019		-1.11244	0.469673	0.328204		-0.86319	0.490097	0.309718		0.249252	0.865523	0.0627213
E9Q0P8	E9Q0P8_MOUSE	E9Q0P8_MOUSE Serine/threonine-protein kinase A-Raf OS=Mus musculus OX=10090 GN=Araf PE=1 SV=1	ENSMUSG00000001127	Araf	0.872494	-1.20516	0.449961	-0.947804	-0.00968098	-0.751333	0.0586121	0.0211376	-0.742803		-1.20129	0.430783	0.365741		-0.428823	0.723691	0.140447		0.772471	0.418666	0.378132
Q8CAD1	Q8CAD1_MOUSE	Q8CAD1_MOUSE Ras-binding protein DA-Raf OS=Mus musculus OX=10090 GN=Araf PE=1 SV=1	ENSMUSG00000001127	Araf	-0.755188	0.134262	0.70916	-0.710133	0.433704	-0.182175	-0.56357	0.224171	-0.322926		-0.316437	0.752299	0.123609		-0.457188	0.633538	0.198227		-0.140751	0.874803	0.0580897
Q4LDD4	ARAP1_MOUSE	ARAP1_MOUSE Arf-GAP with Rho-GAP domain, ANK repeat and PH domain-containing protein 1 OS=Mus musculus OX=10090 GN=Arap1 PE=1 SV=2	ENSMUSG00000032812	Arap1	0.831656	-1.50978	0.688245	1.33431	0.695239	1.24107	-0.777958	-0.4387	-0.631549		0.552826	0.237676	0.624015		-1.31979	0.462996	0.334423		-2.37199	0.00948275	2.02307
Q8BZ05	ARAP2_MOUSE	ARAP2_MOUSE Arf-GAP with Rho-GAP domain, ANK repeat and PH domain-containing protein 2 OS=Mus musculus OX=10090 GN=Arap2 PE=1 SV=2	Arap2	Arap2	-0.259836	0.652202	-0.36186	-0.628526	0.763763	-0.977996	0.757598	1.32152	0.376863		-0.368691	0.664175	0.177717		1.01743	0.128776	0.890165		1.38612	0.140095	0.853577
Q5XJY5	COPD_MOUSE	COPD_MOUSE Coatomer subunit delta OS=Mus musculus OX=10090 GN=Arcn1 PE=1 SV=2	ENSMUSG00000032096	Arcn1	-1.4378	0.617535	0.894036	-0.562019	-0.680073	-1.25443	0.499339	0.802626	0.68546		-1.29761	0.32599	0.486796		0.0679258	0.437764	0.35876		-2.36993	0.00218473	2.6606
Q8CHG5	AREL1_MOUSE	AREL1_MOUSE Apoptosis-resistant E3 ubiquitin protein ligase 1 OS=Mus musculus OX=10090 GN=Arel1 PE=2 SV=2	ENSMUSG00000042350	Arel1	0.0648732	0.194621	-0.165372	0.470463	-1.28286	-0.846849	-0.0490158	0.431303	0.581244		-0.911722	0.337959	0.471136		0.36643	0.253171	0.596586		1.27815	0.193669	0.71294
P61205	ARF3_MOUSE	ARF3_MOUSE ADP-ribosylation factor 3 OS=Mus musculus OX=10090 GN=Arf3 PE=2 SV=2	ENSMUSG00000051853	Arf3	-0.0596805	-0.00427705	0.142435	-1.20982	-1.3184	-0.100906	0.761671	1.38173	0.0549681		-1.20554	0.0836023	1.07778		0.765948	0.142668	0.845674		-2.35943	0.00820796	2.08576
P61750	ARF4_MOUSE	ARF4_MOUSE ADP-ribosylation factor 4 OS=Mus musculus OX=10090 GN=Arf4 PE=1 SV=2	ENSMUSG00000021877	Arf4	-0.785566	0.992897	-0.0342693	0.320937	0.518717	0.48536	0.483171	0.1318	-0.33493		0.51963	0.500509	0.300588		0.166069	0.952895	0.020955		-0.353561	0.227701	0.642635
P84084	ARF5_MOUSE	ARF5_MOUSE ADP-ribosylation factor 5 OS=Mus musculus OX=10090 GN=Arf5 PE=1 SV=2	ENSMUSG00000020440	Arf5	-1.14228	0.770227	-0.0483403	-0.704126	-1.33043	-0.0930607	0.851835	0.969291	0.584232		-0.655786	0.436656	0.359861		0.900176	0.171171	0.76657		-2.35879	0.017078	1.76756
P62331	ARF6_MOUSE	ARF6_MOUSE ADP-ribosylation factor 6 OS=Mus musculus OX=10090 GN=Arf6 PE=1 SV=2	ENSMUSG00000044147	Arf6	0.445765	-0.661503	0.273904	-0.00414042	-0.657707	0.429567	1.76508	0.943359	0.137774		-0.278045	0.845938	0.0726617		0.669455	0.18571	0.731164		0.947499	0.14413	0.841247
V9GWV1	V9GWV1_MOUSE	V9GWV1_MOUSE ADP-ribosylation factor GTPase-activating protein 1 OS=Mus musculus OX=10090 GN=Arfgap1 PE=1 SV=1	ENSMUSG00000027575	Arfgap1	-0.33078	-1.10657	1.67645	-0.763433	0.241765	1.55248	-0.230344	-0.539945	0.181069		0.572545	0.816718	0.0879279		0.100436	0.762946	0.117506		-0.472109	0.4848	0.314437
Q9EPJ9	ARFG1_MOUSE	ARFG1_MOUSE ADP-ribosylation factor GTPase-activating protein 1 OS=Mus musculus OX=10090 GN=Arfgap1 PE=1 SV=2	ENSMUSG00000027575	Arfgap1	-1.65653	0.818079	0.677372	0.926236	0.967875	1.97109	1.0869	1.31884	-1.13207		0.290504	0.19866	0.701889		0.409533	0.69133	0.160315		0.119029	0.368273	0.43383
Q99K28	ARFG2_MOUSE	ARFG2_MOUSE ADP-ribosylation factor GTPase-activating protein 2 OS=Mus musculus OX=10090 GN=Arfgap2 PE=1 SV=1	ENSMUSG00000027255	Arfgap2	-0.62506	0.489864	0.332656	-0.172615	-1.11031	-0.253131	-0.33534	0.542128	-0.775072		-0.585788	0.277239	0.557145		-0.667996	0.649761	0.187247		-0.0822086	0.546148	0.262689
Q9D8S3	ARFG3_MOUSE	ARFG3_MOUSE ADP-ribosylation factor GTPase-activating protein 3 OS=Mus musculus OX=10090 GN=Arfgap3 PE=1 SV=2	ENSMUSG00000054277	Arfgap3	-1.63328	1.46966	0.274075	1.06078	0.538807	0.640552	-0.461215	0.34669	-1.17899		0.366477	0.482312	0.316672		-0.73529	0.665772	0.176675		-1.10177	0.0658575	1.18139
G3X9K3	BIG1_MOUSE	BIG1_MOUSE Brefeldin A-inhibited guanine nucleotide-exchange protein 1 OS=Mus musculus OX=10090 GN=Arfgef1 PE=1 SV=1	ENSMUSG00000067851	Arfgef1	-1.56913	0.185482	0.645496	0.140785	0.218254	-0.190711	-0.159079	0.131054	-1.14965		-0.0446973	0.682482	0.165909		-0.344561	0.859832	0.0655862		-0.299864	0.332668	0.477989
A2A5R2	BIG2_MOUSE	BIG2_MOUSE Brefeldin A-inhibited guanine nucleotide-exchange protein 2 OS=Mus musculus OX=10090 GN=Arfgef2 PE=1 SV=1	ENSMUSG00000074582	Arfgef2	-0.53233	0.631496	0.0739149	0.909718	-0.174136	0.0301832	0.637639	0.637943	-0.137431		-0.0437317	0.697484	0.156465		0.563724	0.490209	0.309619		0.607456	0.782838	0.106328
Q3UGY8	BIG3_MOUSE	BIG3_MOUSE Brefeldin A-inhibited guanine nucleotide-exchange protein 3 OS=Mus musculus OX=10090 GN=Arfgef3 PE=1 SV=1	ENSMUSG00000019852	Arfgef3	-0.0711255	1.02831	-0.892828	-0.398851	0.337241	-0.691147	-0.92013	-0.993277	-0.986827		-0.327726	0.690096	0.161091		-0.915701	0.150712	0.821853		-0.587975	0.0799965	1.09693
E9Q3G5	E9Q3G5_MOUSE	E9Q3G5_MOUSE ADP-ribosylation factor-interacting protein 1 OS=Mus musculus OX=10090 GN=Arfip1 PE=1 SV=1	ENSMUSG00000074513	Arfip1	-1.14859	0.499533	0.657625	0.320856	-0.939215	1.18657	-0.986982	0.0208315	-1.80807		-0.178677	0.836134	0.0777242		-1.48652	0.301781	0.520309		-1.30784	0.242326	0.615599
A2RSX9	A2RSX9_MOUSE	A2RSX9_MOUSE ADP-ribosylation factor-interacting protein 1 OS=Mus musculus OX=10090 GN=Arfip1 PE=1 SV=1	ENSMUSG00000074513	Arfip1	-1.1438	1.53036	-0.475205	1.1526	-1.22817	1.82538	0.171191	-0.0727864	-2.13932		1.6278	0.643486	0.191461		0.402419	0.581821	0.235211		-1.22538	0.344988	0.462196
Q8K221	ARFP2_MOUSE	ARFP2_MOUSE Arfaptin-2 OS=Mus musculus OX=10090 GN=Arfip2 PE=1 SV=2	ENSMUSG00000030881	Arfip2	-0.836512	-0.295337	0.882315	0.388095	0.655131	-0.0315815	-0.546184	1.49062	-0.125956		0.683432	0.483784	0.315348		0.169381	0.680008	0.167486		-0.514051	0.926112	0.0333365
Q61176	ARGI1_MOUSE	ARGI1_MOUSE Arginase-1 OS=Mus musculus OX=10090 GN=Arg1 PE=1 SV=1	ENSMUSG00000019987	Arg1	1.21184	-1.84828	0.641484	0.425592	1.9354	2.47203	-0.45968	-2.59639	-0.431042		1.29392	0.224653	0.648488		-1.10116	0.380431	0.419724		-2.3337	0.0202661	1.69323
Q3UL36	ARGL1_MOUSE	ARGL1_MOUSE Arginine and glutamate-rich protein 1 OS=Mus musculus OX=10090 GN=Arglu1 PE=1 SV=2	ENSMUSG00000040459	Arglu1	-0.450898	-0.599163	1.1601	1.35837	2.03209	1.16735	1.60009	0.293938	0.686803		1.80927	0.0755035	1.12203		1.1377	0.294569	0.530812		-0.671567	0.231386	0.635664
Q5FWK3	RHG01_MOUSE	RHG01_MOUSE Rho GTPase-activating protein 1 OS=Mus musculus OX=10090 GN=Arhgap1 PE=1 SV=1	ENSMUSG00000027247	Arhgap1	-2.614	0.634605	2.14902	-1.634	-0.424835	0.944527	-0.20617	-1.94265	-2.38504		-1.05944	0.801142	0.0962905		-2.57725	0.370213	0.431549		-1.51781	0.317318	0.498506
Q8C0D4	RHG12_MOUSE	RHG12_MOUSE Rho GTPase-activating protein 12 OS=Mus musculus OX=10090 GN=Arhgap12 PE=1 SV=2	ENSMUSG00000041225	Arhgap12	1.22074	0.252931	-1.3975	-1.07307	0.402674	-2.13774	0.0150138	-0.870165	-0.682092		-1.326	0.416288	0.380606		-0.935023	0.54321	0.265033		0.390979	0.617733	0.209199
Q811M1	RHG15_MOUSE	RHG15_MOUSE Rho GTPase-activating protein 15 OS=Mus musculus OX=10090 GN=Arhgap15 PE=1 SV=1	ENSMUSG00000049744	Arhgap15	1.05474	-0.272879	-0.736627	-0.306303	0.241203	0.766049	0.883908	2.05312	1.88514		0.514082	0.742095	0.12954		2.15802	0.0702147	1.15357		-2.32755	0.0211789	1.6741
Q3UIA2	RHG17_MOUSE	RHG17_MOUSE Rho GTPase-activating protein 17 OS=Mus musculus OX=10090 GN=Arhgap17 PE=1 SV=1	ENSMUSG00000030766	Arhgap17	0.866749	-0.526484	-0.229902	-1.45631	0.0189327	0.885892	-0.28014	-0.40846	-0.18419		0.248835	0.797452	0.0982954		-0.0502373	0.487182	0.312309		-0.299072	0.883627	0.0537309
Q6IFT4	RHG20_MOUSE	RHG20_MOUSE Rho GTPase-activating protein 20 OS=Mus musculus OX=10090 GN=Arhgap20 PE=1 SV=1	ENSMUSG00000053199	Arhgap20	-1.82417	0.595769	1.18356	0.206106	-0.727617	0.645914	-1.19883	-0.407048	-1.25634		-0.389663	0.957948	0.018658		-1.79459	0.383478	0.416259		-1.40493	0.111442	0.952951
G3UWM5	G3UWM5_MOUSE	G3UWM5_MOUSE Rho GTPase-activating protein 21 (Fragment) OS=Mus musculus OX=10090 GN=Arhgap21 PE=1 SV=1	ENSMUSG00000036591	Arhgap21	-0.948019	0.578476	0.436219	0.0115767	0.173917	0.0355727	0.676631	0.150293	-0.0858166		-0.400646	0.921326	0.0355865		-0.285926	0.696707	0.15695		0.11472	0.494665	0.305689
Q69ZH9	RHG23_MOUSE	RHG23_MOUSE Rho GTPase-activating protein 23 OS=Mus musculus OX=10090 GN=Arhgap23 PE=1 SV=2	ENSMUSG00000049807	Arhgap23	-1.32801	1.57345	-0.180273	-0.342224	0.247083	0.450607	-0.48949	-1.20672	-0.926447		0.427356	0.917408	0.0374376		-0.746173	0.360833	0.442694		-2.32315	0.00423185	2.37347
Q6ZQ82	RHG26_MOUSE	RHG26_MOUSE Rho GTPase-activating protein 26 OS=Mus musculus OX=10090 GN=Arhgap26 PE=1 SV=3	ENSMUSG00000036452	Arhgap26	-1.44074	1.22528	0.361186	1.24048	-1.56027	0.862739	-0.557548	0.382996	-1.57155		0.501554	0.915888	0.0381577		-0.918734	0.549925	0.259696		-1.42029	0.505087	0.296634
Q8CGF1	RHG29_MOUSE	RHG29_MOUSE Rho GTPase-activating protein 29 OS=Mus musculus OX=10090 GN=Arhgap29 PE=1 SV=1	ENSMUSG00000039831	Arhgap29	0.0435933	0.262409	-0.20494	-0.37947	0.174402	0.452038	-1.19987	-0.0336267	-0.0234552		0.130809	0.870179	0.0603914		-0.0772201	0.334753	0.475275		-0.208029	0.337652	0.471531
Q811P8	RHG32_MOUSE	RHG32_MOUSE Rho GTPase-activating protein 32 OS=Mus musculus OX=10090 GN=Arhgap32 PE=1 SV=2	ENSMUSG00000041444	Arhgap32	0.11805	-0.229324	0.297701	-1.27166	-1.22656	-0.400928	-1.35202	0.237141	-0.363892		-1.34461	0.0332535	1.47816		-0.481942	0.319223	0.495906		0.862672	0.432363	0.364151
Q80YF9	RHG33_MOUSE	RHG33_MOUSE Rho GTPase-activating protein 33 OS=Mus musculus OX=10090 GN=Arhgap33 PE=1 SV=1	ENSMUSG00000036882	Arhgap33	-0.211437	0.412729	-0.0995719	-0.213611	-0.406559	0.87623	-0.183061	0.177215	-0.871145		-0.114039	0.913176	0.0394453		-0.0834894	0.419162	0.377618		0.0305498	0.495323	0.305112
Q91YM2	RHG35_MOUSE	RHG35_MOUSE Rho GTPase-activating protein 35 OS=Mus musculus OX=10090 GN=Arhgap35 PE=1 SV=3	ENSMUSG00000058230	Arhgap35	-0.656482	0.17698	0.669063	-1.0891	-0.272756	-1.11443	-0.246979	0.428574	0.0387157		-1.26608	0.135002	0.869661		-0.138264	0.982272	0.0077684		1.12781	0.0567725	1.24586
P59281	RHG39_MOUSE	RHG39_MOUSE Rho GTPase-activating protein 39 OS=Mus musculus OX=10090 GN=Arhgap39 PE=1 SV=2	ENSMUSG00000033697	Arhgap39	0.0213689	0.0936776	-0.136308	-1.86045	-2.08899	-2.29601	-1.62218	0.150288	-0.609094		-2.11036	0.00013101	3.8827		-0.630463	0.25557	0.59249		1.4799	0.0584236	1.23341
Q5SSM3	RHG44_MOUSE	RHG44_MOUSE Rho GTPase-activating protein 44 OS=Mus musculus OX=10090 GN=Arhgap44 PE=1 SV=1	ENSMUSG00000033389	Arhgap44	1.47538	-0.68544	-0.769082	0.69504	0.218281	-0.00518052	1.27684	0.165953	-0.192351		0.903721	0.718062	0.143838		0.851393	0.657609	0.182032		-0.052328	0.826649	0.0826791
O54834	RHG06_MOUSE	RHG06_MOUSE Rho GTPase-activating protein 6 OS=Mus musculus OX=10090 GN=Arhgap6 PE=1 SV=3	ENSMUSG00000031355	Arhgap6	-0.519656	1.60228	-1.1486	-0.794729	-1.41202	-1.04657	-1.56351	-0.616528	-1.91816		-0.526918	0.280068	0.552737		-1.04386	0.21717	0.6632		-0.51694	0.546331	0.262545
Q99PT1	GDIR1_MOUSE	GDIR1_MOUSE Rho GDP-dissociation inhibitor 1 OS=Mus musculus OX=10090 GN=Arhgdia PE=1 SV=3	ENSMUSG00000025132	Arhgdia	0.106032	0.114559	-1.16971	-0.238599	-0.856866	0.458984	-0.63298	-1.08329	-0.0392131		-0.344631	0.864159	0.0634065		-0.739012	0.634346	0.197674		-0.394381	0.48531	0.313981
Q61599	GDIR2_MOUSE	GDIR2_MOUSE Rho GDP-dissociation inhibitor 2 OS=Mus musculus OX=10090 GN=Arhgdib PE=1 SV=3	ENSMUSG00000030220	Arhgdib	0.282675	1.5588	-1.85588	-0.445941	0.0901882	-0.389564	-0.743081	-1.78981	0.278534		-0.672238	0.821341	0.0854765		-1.02576	0.555296	0.255476		-0.353518	0.46327	0.334166
Q61210	ARHG1_MOUSE	ARHG1_MOUSE Rho guanine nucleotide exchange factor 1 OS=Mus musculus OX=10090 GN=Arhgef1 PE=1 SV=2	ENSMUSG00000040940	Arhgef1	-1.77032	3.34849	-2.56329	-0.251057	-0.286715	-1.21789	-1.37103	-1.97825	-2.69939		1.4836	0.897902	0.0467708		-0.207933	0.422755	0.373911		-2.31769	0.0471039	1.32694
Q8C033	ARHGA_MOUSE	ARHGA_MOUSE Rho guanine nucleotide exchange factor 10 OS=Mus musculus OX=10090 GN=Arhgef10 PE=1 SV=2	ENSMUSG00000071176	Arhgef10	0.614045	0.402361	-0.924581	1.19362	0.613747	0.397877	-0.635011	-1.18822	0.116486		0.211386	0.259726	0.585485		-1.03737	0.382877	0.416941		-2.28484	0.0141643	1.8488
A2AWP8	ARGAL_MOUSE	ARGAL_MOUSE Rho guanine nucleotide exchange factor 10-like protein OS=Mus musculus OX=10090 GN=Arhgef10l PE=1 SV=1	ENSMUSG00000040964	Arhgef10l	0.0146101	0.681607	-0.637003	-0.00483104	0.516739	-0.971971	-0.0777964	-0.735683	-0.766489		-0.0194412	0.779823	0.108004		-0.750293	0.284002	0.546678		-0.730852	0.489066	0.310633
Q68FM7	Q68FM7_MOUSE	Q68FM7_MOUSE Rho guanine nucleotide exchange factor (GEF) 11 OS=Mus musculus OX=10090 GN=Arhgef11 PE=1 SV=1	ENSMUSG00000041977	Arhgef11	-0.51873	1.77974	-1.36797	1.05019	1.09262	0.681682	-0.845164	-0.0264019	-1.14615		1.56892	0.361457	0.441943		-0.326434	0.558043	0.253332		-2.28137	0.00579758	2.23675
Q8R4H2	ARHGC_MOUSE	ARHGC_MOUSE Rho guanine nucleotide exchange factor 12 OS=Mus musculus OX=10090 GN=Arhgef12 PE=1 SV=2	ENSMUSG00000059495	Arhgef12	-0.703661	1.97601	-1.21346	1.38587	1.45588	0.998672	-0.188477	-0.561435	-0.584956		2.08953	0.275743	0.559496		0.142226	0.665623	0.176772		-2.28003	0.0176436	1.75341
Q80U35	ARHGH_MOUSE	ARHGH_MOUSE Rho guanine nucleotide exchange factor 17 OS=Mus musculus OX=10090 GN=Arhgef17 PE=1 SV=2	ENSMUSG00000032875	Arhgef17	-1.06248	1.01574	0.150039	0.405696	-0.801809	-0.609436	-0.397043	0.8315	0.186816		-0.759475	0.629968	0.200682		0.0367779	0.817159	0.0876934		0.796253	0.352539	0.452793
Q60875	ARHG2_MOUSE	ARHG2_MOUSE Rho guanine nucleotide exchange factor 2 OS=Mus musculus OX=10090 GN=Arhgef2 PE=1 SV=4	ENSMUSG00000028059	Arhgef2	0.535553	-0.561889	0.10359	-0.797522	-0.392079	-0.875906	-0.378155	-1.40988	-1.53748		-0.901112	0.112799	0.947694		-1.51347	0.0800835	1.09646		-0.612354	0.349169	0.456965
D3YYY8	D3YYY8_MOUSE	D3YYY8_MOUSE Rho guanine nucleotide exchange factor (GEF) 26 OS=Mus musculus OX=10090 GN=Arhgef26 PE=1 SV=1	ENSMUSG00000036885	Arhgef26	-0.201876	1.4387	-1.24508	1.88753	0.688868	1.15878	-0.580026	-0.104162	-0.419095		1.36065	0.218398	0.660751		-0.217219	0.669415	0.174304		-2.2697	0.0279816	1.55313
Q9ES28	ARHG7_MOUSE	ARHG7_MOUSE Rho guanine nucleotide exchange factor 7 OS=Mus musculus OX=10090 GN=Arhgef7 PE=1 SV=2	ENSMUSG00000031511	Arhgef7	-0.481323	0.649724	-0.0204486	-1.32513	-0.741365	-0.22275	-0.18129	-1.157	-1.04454		-0.720917	0.150359	0.822871		-1.0241	0.134333	0.871818		-0.303179	0.947254	0.0235338
Q3UTH8	ARHG9_MOUSE	ARHG9_MOUSE Rho guanine nucleotide exchange factor 9 OS=Mus musculus OX=10090 GN=Arhgef9 PE=1 SV=1	ENSMUSG00000025656	Arhgef9	0.191724	-0.106795	-0.398761	-0.74233	-0.691385	-0.849034	-0.555741	-0.0271616	-0.791188		-0.635535	0.020569	1.68679		-0.448946	0.279824	0.553116		0.186589	0.259345	0.586122
A2BH40	ARI1A_MOUSE	ARI1A_MOUSE AT-rich interactive domain-containing protein 1A OS=Mus musculus OX=10090 GN=Arid1a PE=1 SV=1	ENSMUSG00000007880	Arid1a	1.68918	-1.61908	-0.0661452	-0.329708	0.52124	-1.44502	1.10344	0.770894	3.05625		-0.263563	0.725449	0.139393		1.16958	0.240422	0.619026		1.43315	0.0867261	1.06185
E9Q4N7	ARI1B_MOUSE	ARI1B_MOUSE AT-rich interactive domain-containing protein 1B OS=Mus musculus OX=10090 GN=Arid1b PE=1 SV=1	ENSMUSG00000069729	Arid1b	-0.8133	0.576001	0.397162	0.232551	0.536327	0.618562	0.136521	-0.545942	-0.601488		0.139165	0.416389	0.380501		-0.943104	0.475976	0.322415		-2.26595	0.0453365	1.34355
Q9Z1K5	ARI1_MOUSE	ARI1_MOUSE E3 ubiquitin-protein ligase ARIH1 OS=Mus musculus OX=10090 GN=Arih1 PE=1 SV=3	ENSMUSG00000025234	Arih1	-0.610138	0.445353	0.406971	0.314797	0.496489	0.411666	0.62668	0.159008	-0.733421		0.00469438	0.40263	0.395094		-0.247963	0.910317	0.0408073		-0.252657	0.387081	0.412198
Q9Z1K6	ARI2_MOUSE	ARI2_MOUSE E3 ubiquitin-protein ligase ARIH2 OS=Mus musculus OX=10090 GN=Arih2 PE=1 SV=1	ENSMUSG00000064145	Arih2	0.2777	-0.553542	0.393291	-0.551593	-0.218466	-0.162949	-0.624137	-0.109724	0.451079		-0.496166	0.33794	0.47116		-0.387424	0.772116	0.112317		0.108742	0.551033	0.258823
Q6P3A9	ARL11_MOUSE	ARL11_MOUSE ADP-ribosylation factor-like protein 11 OS=Mus musculus OX=10090 GN=Arl11 PE=2 SV=1	ENSMUSG00000043157	Arl11	1.04061	-0.399843	-0.582135	0.273622	0.282579	0.853915	0.955855	0.475204	1.93263		0.682422	0.457182	0.339911		1.3557	0.174837	0.757368		0.673276	0.23796	0.623496
Q8BGR6	ARL15_MOUSE	ARL15_MOUSE ADP-ribosylation factor-like protein 15 OS=Mus musculus OX=10090 GN=Arl15 PE=1 SV=1	ENSMUSG00000042348	Arl15	0.549536	0.376489	-0.972636	0.387943	1.11441	0.720843	2.50074	1.39426	1.0222		0.344354	0.222958	0.651776		1.01777	0.0648585	1.18803		0.673421	0.141501	0.849241
Q9D0J4	ARL2_MOUSE	ARL2_MOUSE ADP-ribosylation factor-like protein 2 OS=Mus musculus OX=10090 GN=Arl2 PE=1 SV=1	ENSMUSG00000024944	Arl2	0.560864	0.479712	-0.931239	-0.164788	0.463301	-0.209433	-0.401814	-0.021438	-0.515617		-0.6445	0.990461	0.00416258		-0.881526	0.528564	0.276902		-0.237026	0.263517	0.579192
Q9D385	AR2BP_MOUSE	AR2BP_MOUSE ADP-ribosylation factor-like protein 2-binding protein OS=Mus musculus OX=10090 GN=Arl2bp PE=1 SV=1	ENSMUSG00000031776	Arl2bp	0.128642	0.955486	-1.11732	0.654942	-0.134538	1.38028	0.0363791	1.0077	0.608293		0.5263	0.435409	0.361102		0.479651	0.445813	0.350847		-0.0466489	0.881332	0.0548605
Q9WUL7	ARL3_MOUSE	ARL3_MOUSE ADP-ribosylation factor-like protein 3 OS=Mus musculus OX=10090 GN=Arl3 PE=1 SV=1	ENSMUSG00000025035	Arl3	-0.642533	1.25133	-0.526903	-2.00378	-2.35728	-1.27259	-0.0709624	-0.448375	-0.997201		-1.47688	0.0510302	1.29217		0.0785277	0.470575	0.327372		-2.25758	0.0330785	1.48045
Q80ZU0	ARL5A_MOUSE	ARL5A_MOUSE ADP-ribosylation factor-like protein 5A OS=Mus musculus OX=10090 GN=Arl5a PE=1 SV=1	ENSMUSG00000036093	Arl5a	-1.73206	1.56295	0.0643284	0.134813	0.192498	-0.380085	-0.975831	-0.0526884	-1.24832		0.0704842	0.986593	0.00586183		-1.04016	0.516566	0.286874		-1.11064	0.141136	0.850363
O88848	ARL6_MOUSE	ARL6_MOUSE ADP-ribosylation factor-like protein 6 OS=Mus musculus OX=10090 GN=Arl6 PE=1 SV=1	ENSMUSG00000022722	Arl6	-1.68017	0.953043	0.712989	0.247632	-0.443962	0.576241	1.23694	2.06446	0.38528		-0.465357	0.890148	0.0505378		0.523948	0.272518	0.564605		0.989305	0.125476	0.901441
Q9JKW0	AR6P1_MOUSE	AR6P1_MOUSE ADP-ribosylation factor-like protein 6-interacting protein 1 OS=Mus musculus OX=10090 GN=Arl6ip1 PE=1 SV=1	ENSMUSG00000030654	Arl6ip1	-0.00594014	0.0983319	0.0305674	-0.228146	-0.688979	-0.0120987	0.716393	1.16075	0.285549		-0.258713	0.157421	0.802936		0.685826	0.0557153	1.25403		-2.25469	0.00155865	2.80725
Q9JM93	AR6P4_MOUSE	AR6P4_MOUSE ADP-ribosylation factor-like protein 6-interacting protein 4 OS=Mus musculus OX=10090 GN=Arl6ip4 PE=1 SV=1	ENSMUSG00000029404	Arl6ip4	1.52295	-0.768337	-0.770842	2.24069	1.27353	1.09896	-1.82298	-2.02289	0.0367575		2.04186	0.141014	0.850736		-1.05465	0.277627	0.556539		-2.24394	0.00699005	2.15552
Q8R5J9	PRAF3_MOUSE	PRAF3_MOUSE PRA1 family protein 3 OS=Mus musculus OX=10090 GN=Arl6ip5 PE=1 SV=2	ENSMUSG00000035199	Arl6ip5	-0.389332	-0.158249	0.795431	-0.837118	-0.141688	0.146746	0.813098	0.53218	-0.319338		0.0165612	0.482555	0.316454		0.69043	0.629587	0.200944		0.673869	0.239472	0.620745
Q8VEH3	ARL8A_MOUSE	ARL8A_MOUSE ADP-ribosylation factor-like protein 8A OS=Mus musculus OX=10090 GN=Arl8a PE=1 SV=1	ENSMUSG00000026426	Arl8a	-2.02359	-0.999202	0.955825	0.310164	-0.104158	0.487658	2.14256	0.130096	0.737239		1.30937	0.360235	0.443414		1.73644	0.184898	0.733068		0.427075	0.281819	0.550029
Q9CQW2	ARL8B_MOUSE	ARL8B_MOUSE ADP-ribosylation factor-like protein 8B OS=Mus musculus OX=10090 GN=Arl8b PE=1 SV=1	ENSMUSG00000030105	Arl8b	0.327608	-0.415255	0.0925508	0.0129382	1.01575	1.59867	0.0637946	-0.256883	0.0147739		0.923204	0.163169	0.787363		-0.0777769	0.812312	0.090277		-1.00098	0.119578	0.922348
Q9D7A8	ARMC1_MOUSE	ARMC1_MOUSE Armadillo repeat-containing protein 1 OS=Mus musculus OX=10090 GN=Armc1 PE=1 SV=1	ENSMUSG00000027599	Armc1	-0.531268	1.18176	-0.613728	0.71113	0.660786	0.23662	0.172863	-1.16029	-0.293085		1.19205	0.434839	0.361671		0.238183	0.566424	0.246858		-0.953871	0.0828874	1.08151
Q9D0L7	ARM10_MOUSE	ARM10_MOUSE Armadillo repeat-containing protein 10 OS=Mus musculus OX=10090 GN=Armc10 PE=1 SV=1	ENSMUSG00000038525	Armc10	-1.15049	0.403299	0.44888	-0.659803	-1.56962	-0.394819	1.30546	1.1476	-0.250348		-1.0631	0.288988	0.53912		0.744298	0.312306	0.50542		1.8074	0.0574832	1.24046
Q3URY6	ARMC2_MOUSE	ARMC2_MOUSE Armadillo repeat-containing protein 2 OS=Mus musculus OX=10090 GN=Armc2 PE=2 SV=3	ENSMUSG00000071324	Armc2	0.98911	-1.38163	0.446003	0.249256	0.235899	-0.00622459	-0.58054	-0.975377	0.148337		-0.210104	0.85383	0.0686286		-1.02654	0.570468	0.243769		-0.816439	0.13758	0.861446
Q8BNU0	ARMC6_MOUSE	ARMC6_MOUSE Armadillo repeat-containing protein 6 OS=Mus musculus OX=10090 GN=Armc6 PE=1 SV=1	ENSMUSG00000002343	Armc6	-0.847623	-0.0221331	1.17464	-0.182035	-0.367591	-0.286839	0.0352973	-1.02809	-0.875171		-0.264706	0.553837	0.256618		-0.853038	0.3433	0.464327		-0.588332	0.364319	0.438518
Q9DBR3	ARMC8_MOUSE	ARMC8_MOUSE Armadillo repeat-containing protein 8 OS=Mus musculus OX=10090 GN=Armc8 PE=1 SV=2	ENSMUSG00000032468	Armc8	-0.371388	0.329822	-0.0359559	0.180763	-0.0183337	-0.335256	-0.28698	-0.384578	-0.801947		0.0176222	0.905815	0.0429604		-0.348622	0.144193	0.841057		-0.366244	0.117586	0.929645
G3X920	G3X920_MOUSE	G3X920_MOUSE Armadillo repeat containing 8, isoform CRA_b OS=Mus musculus OX=10090 GN=Armc8 PE=1 SV=1	ENSMUSG00000032468	Armc8	-0.0825369	1.07519	-1.36046	1.78794	-0.0906305	-0.267652	0.1329	-0.33793	0.242561		-0.00809357	0.567526	0.246014		0.215437	0.861341	0.0648249		0.223531	0.533223	0.273091
Q9D2I5	ARMC9_MOUSE	ARMC9_MOUSE LisH domain-containing protein ARMC9 OS=Mus musculus OX=10090 GN=Armc9 PE=1 SV=1	ENSMUSG00000062590	Armc9	0.206435	-0.184987	0.102784	0.25594	-0.0433816	0.519152	1.21482	0.424803	1.02208		0.153156	0.369204	0.432734		-2.02405	0.0287367	1.54156		0.766137	0.0892604	1.04934
Q8BHS6	ARMX3_MOUSE	ARMX3_MOUSE Armadillo repeat-containing X-linked protein 3 OS=Mus musculus OX=10090 GN=Armcx3 PE=1 SV=1	ENSMUSG00000049047	Armcx3	0.566958	-0.0107727	-0.44161	2.11793	0.249966	0.0905108	-0.759056	0.177459	-0.513868		0.260738	0.334988	0.47497		-0.503095	0.375603	0.425271		-0.763834	0.169926	0.76974
E9PWM3	E9PWM3_MOUSE	E9PWM3_MOUSE Armadillo repeat-containing, X-linked 4 OS=Mus musculus OX=10090 GN=Armcx4 PE=1 SV=1	ENSMUSG00000049804	Armcx4	2.55716	-2.0787	-0.630776	-0.578827	0.591207	-1.17188	-1.58431	-1.6002	1.0899		0.0519486	0.829868	0.0809908		-0.953533	0.712389	0.147283		-1.00548	0.777936	0.109056
E9Q963	E9Q963_MOUSE	E9Q963_MOUSE Armadillo-like helical domain-containing 1 OS=Mus musculus OX=10090 GN=Armh1 PE=1 SV=1	ENSMUSG00000060268	Armh1	-0.0167008	0.537289	-0.439469	0.747134	1.13833	1.0779	0.89733	-0.11952	1.01766		1.0946	0.0354948	1.44983		0.914031	0.280498	0.55207		-0.180565	0.364228	0.438626
Q6PD19	ARMD3_MOUSE	ARMD3_MOUSE Armadillo-like helical domain-containing protein 3 OS=Mus musculus OX=10090 GN=Armh3 PE=1 SV=2	ENSMUSG00000039901	Armh3	0.173327	-0.57793	0.527516	0.28784	-0.344065	-0.725166	0.28635	0.355246	-0.0888175		-0.517392	0.530807	0.275064		0.113023	0.706288	0.151018		0.630415	0.24427	0.61213
A6H630	ARMT1_MOUSE	ARMT1_MOUSE Protein-glutamate O-methyltransferase OS=Mus musculus OX=10090 GN=Armt1 PE=1 SV=1	ENSMUSG00000061759	Armt1	-0.140767	-0.445856	0.750883	0.327928	-0.693113	0.747257	-0.532697	-1.65578	-0.757912		0.468695	0.902832	0.0443929		-0.617145	0.105058	0.978569		-1.08584	0.113042	0.94676
Q61324	ARNT2_MOUSE	ARNT2_MOUSE Aryl hydrocarbon receptor nuclear translocator 2 OS=Mus musculus OX=10090 GN=Arnt2 PE=1 SV=2	ENSMUSG00000015709	Arnt2	-1.02396	0.990148	0.0661318	0.910734	0.465451	1.06569	0.314152	-0.382998	0.0433166		0.844603	0.257817	0.588688		-0.0228152	0.976545	0.0103079		-2.21767	0.0036309	2.43999
Q9R0Q6	ARC1A_MOUSE	ARC1A_MOUSE Actin-related protein 2/3 complex subunit 1A OS=Mus musculus OX=10090 GN=Arpc1a PE=1 SV=1	ENSMUSG00000029621	Arpc1a	-0.1282	-0.639459	1.02032	-2.77568	-1.68729	-1.70585	1.21389	0.927883	0.24755		-1.57765	0.0245014	1.61081		1.05608	0.278388	0.555349		-2.21647	0.0122917	1.91039
Q9WV32	ARC1B_MOUSE	ARC1B_MOUSE Actin-related protein 2/3 complex subunit 1B OS=Mus musculus OX=10090 GN=Arpc1b PE=1 SV=4	ENSMUSG00000029622	Arpc1b	0.97394	-1.38196	0.530093	-0.892652	-0.830333	-0.998699	0.190059	-0.811769	0.976262		-1.42274	0.26083	0.583643		-0.340033	0.934717	0.0293198		1.08271	0.119766	0.921667
Q9CVB6	ARPC2_MOUSE	ARPC2_MOUSE Actin-related protein 2/3 complex subunit 2 OS=Mus musculus OX=10090 GN=Arpc2 PE=1 SV=3	ENSMUSG00000006304	Arpc2	0.836374	-0.380794	-0.441418	-1.14396	-1.5916	-0.819805	0.237678	-0.45476	-0.364943		-0.763162	0.0654931	1.1838		0.0158505	0.69389	0.158709		-2.21124	0.00455944	2.34109
Q9JM76	ARPC3_MOUSE	ARPC3_MOUSE Actin-related protein 2/3 complex subunit 3 OS=Mus musculus OX=10090 GN=Arpc3 PE=1 SV=3	ENSMUSG00000029465	Arpc3	0.0609402	-0.739676	0.71834	-0.931563	-1.78665	-1.31919	1.20373	0.525602	-0.339078		-1.38013	0.0497756	1.30298		0.464662	0.504086	0.297495		-2.19579	0.00604047	2.21893
P59999	ARPC4_MOUSE	ARPC4_MOUSE Actin-related protein 2/3 complex subunit 4 OS=Mus musculus OX=10090 GN=Arpc4 PE=1 SV=3	ENSMUSG00000079426	Arpc4	0.634762	0.137462	-0.748878	-2.72784	-2.50271	-1.45811	0.711925	-0.121448	0.257511		-2.64017	0.0164651	1.78343		0.120049	0.590755	0.228593		-2.19542	0.0197719	1.70395
Q9CPW4	ARPC5_MOUSE	ARPC5_MOUSE Actin-related protein 2/3 complex subunit 5 OS=Mus musculus OX=10090 GN=Arpc5 PE=1 SV=3	ENSMUSG00000008475	Arpc5	0.992324	0.376057	-1.38346	-0.920849	-1.63136	-1.39366	-0.455926	-0.881605	0.494359		-1.76972	0.152091	0.817896		-0.831983	0.753266	0.123052		0.937733	0.0864744	1.06311
Q9D898	ARP5L_MOUSE	ARP5L_MOUSE Actin-related protein 2/3 complex subunit 5-like protein OS=Mus musculus OX=10090 GN=Arpc5l PE=1 SV=1	ENSMUSG00000026755	Arpc5l	0.12681	0.349047	-0.622801	-1.45886	-0.245371	0.765877	0.401633	0.7293	-0.419886		-0.372182	0.728028	0.137852		0.274823	0.560313	0.251569		0.647004	0.492314	0.307758
G3XA75	G3XA75_MOUSE	G3XA75_MOUSE Metaxin-1 (Fragment) OS=Mus musculus OX=10090 GN=Mtx1 PE=1 SV=1	ENSMUSG00000064068	Mtx1	0.911685	-0.475338	-0.351514	1.30399	2.67089	2.95807	0.201967	0.0312101	1.05333		3.02241	0.027848	1.55521		0.553481	0.502637	0.298746		-2.17862	0.0300727	1.52183
Q9D0A3	ARPIN_MOUSE	ARPIN_MOUSE Arpin OS=Mus musculus OX=10090 GN=Arpin PE=1 SV=1	ENSMUSG00000039043	Arpin	0.660512	-1.15762	0.65631	0.676429	1.04658	1.44089	0.467332	0.774957	1.21781		0.390273	0.195051	0.709852		0.118647	0.299088	0.524201		-0.271626	0.491438	0.308531
P56212	ARP19_MOUSE	ARP19_MOUSE cAMP-regulated phosphoprotein 19 OS=Mus musculus OX=10090 GN=Arpp19 PE=1 SV=2	ENSMUSG00000007656	Arpp19	-0.397484	1.01027	-0.63616	-0.910831	-0.484288	-0.562732	-0.735948	-0.85259	-0.73703		-0.165247	0.290719	0.536527		-0.339546	0.210541	0.676662		-0.174298	0.420503	0.376231
Q9DCB4	ARP21_MOUSE	ARP21_MOUSE cAMP-regulated phosphoprotein 21 OS=Mus musculus OX=10090 GN=Arpp21 PE=1 SV=2	ENSMUSG00000032503	Arpp21	0.723451	-1.79912	1.19889	1.8362	2.04834	1.36918	1.74535	1.52063	0.706822		1.11275	0.146744	0.83344		0.797175	0.2615	0.582528		-0.31557	0.317131	0.498761
E9Q4A0	E9Q4A0_MOUSE	E9Q4A0_MOUSE cAMP-regulated phosphoprotein 21 OS=Mus musculus OX=10090 GN=Arpp21 PE=1 SV=2	ENSMUSG00000032503	Arpp21	1.74289	-2.30393	0.573112	0.574169	1.75264	-0.532374	0.903054	-0.306312	0.57474		0.00105739	0.687207	0.162912		0.00162859	0.773565	0.111503		0.000571203	0.796147	0.0990066
Q8BWG8	ARRB1_MOUSE	ARRB1_MOUSE Beta-arrestin-1 OS=Mus musculus OX=10090 GN=Arrb1 PE=1 SV=1	ENSMUSG00000018909	Arrb1	-0.227934	-1.06752	1.58603	-0.855748	-1.31832	-1.00019	0.234606	-1.21704	-1.22824		-0.772258	0.219881	0.657811		-0.989109	0.416739	0.380136		-0.216851	0.559039	0.252558
Q91YI4	ARRB2_MOUSE	ARRB2_MOUSE Beta-arrestin-2 OS=Mus musculus OX=10090 GN=Arrb2 PE=1 SV=1	ENSMUSG00000060216	Arrb2	-0.260046	0.0468372	0.350772	-0.0755323	0.186167	-0.841734	-2.28061	-2.20121	-0.626976		-0.122369	0.460791	0.336496		-1.99257	0.00850336	2.07041		-2.12568	0.0783808	1.10579
P50428	ARSA_MOUSE	ARSA_MOUSE Arylsulfatase A OS=Mus musculus OX=10090 GN=Arsa PE=1 SV=2	ENSMUSG00000022620	Arsa	0.609707	-1.02614	0.600179	-0.308533	0.0755754	-0.647168	-0.645194	1.25393	0.820715		-0.908713	0.575482	0.239968		0.220536	0.627398	0.202457		1.12925	0.276415	0.558439
Q8BM89	ARSJ_MOUSE	ARSJ_MOUSE Arylsulfatase J OS=Mus musculus OX=10090 GN=Arsj PE=2 SV=1	ENSMUSG00000046561	Arsj	1.33527	-1.60689	0.282897	0.172237	0.844063	0.274981	0.315286	-1.95379	-0.171367		-0.00791623	0.655176	0.183642		-0.454264	0.611349	0.213711		-0.446348	0.22477	0.648262
Q9Z0L2	ARTN_MOUSE	ARTN_MOUSE Artemin OS=Mus musculus OX=10090 GN=Artn PE=1 SV=1	ENSMUSG00000028539	Artn	0.481939	0.378565	-0.827827	-0.693394	0.695257	1.81053	-0.426161	0.482887	-0.403775		0.316692	0.517797	0.28584		-0.78234	0.818332	0.0870706		-1.09903	0.41033	0.386866
P98203	ARVC_MOUSE	ARVC_MOUSE Armadillo repeat protein deleted in velo-cardio-facial syndrome homolog OS=Mus musculus OX=10090 GN=Arvcf PE=1 SV=2	ENSMUSG00000000325	Arvcf	0.0474274	1.16098	-1.0918	0.157621	-0.525134	-0.121593	0.0548839	1.21952	-1.41043		-0.169021	0.781268	0.1072		0.00745653	0.936994	0.0282632		0.176477	0.888252	0.0514638
C0HK80	ARXS2_MOUSE	ARXS2_MOUSE Adipocyte-related X-chromosome expressed sequence 2 OS=Mus musculus OX=10090 GN=Arxes2 PE=1 SV=1	ENSMUSG00000048040	Arxes2	-0.898196	-0.231103	1.24032	0.293817	0.462479	0.804253	0.746131	0.346665	1.61095		0.693582	0.498141	0.302648		0.977233	0.304114	0.516964		0.283652	0.397053	0.401152
Q91WU5	AS3MT_MOUSE	AS3MT_MOUSE Arsenite methyltransferase OS=Mus musculus OX=10090 GN=As3mt PE=1 SV=2	ENSMUSG00000003559	As3mt	-0.72628	0.690194	0.193793	0.372745	1.70077	0.648516	0.703492	0.317533	-0.213701		0.454723	0.214279	0.669021		0.123739	0.683078	0.16553		-0.330983	0.257842	0.588646
Q9WV54	ASAH1_MOUSE	ASAH1_MOUSE Acid ceramidase OS=Mus musculus OX=10090 GN=Asah1 PE=1 SV=1	ENSMUSG00000031591	Asah1	0.680779	0.126729	-0.732773	0.973305	0.221675	0.164868	0.146502	0.341819	0.631198		0.0949466	0.428569	0.367979		0.21509	0.467889	0.329858		0.120144	0.800149	0.0968291
Q9QWY8	ASAP1_MOUSE	ASAP1_MOUSE Arf-GAP with SH3 domain, ANK repeat and PH domain-containing protein 1 OS=Mus musculus OX=10090 GN=Asap1 PE=1 SV=2	ENSMUSG00000022377	Asap1	1.68546	-1.5464	-0.113542	-1.52105	-0.909883	0.0293012	1.8874	-0.454463	-1.6804		-0.796341	0.47926	0.319428		-0.340921	0.951415	0.0216302		0.45542	0.562826	0.249625
E9PX52	E9PX52_MOUSE	E9PX52_MOUSE Arf-GAP with SH3 domain, ANK repeat and PH domain-containing protein 2 OS=Mus musculus OX=10090 GN=Asap2 PE=1 SV=1	ENSMUSG00000052632	Asap2	1.07254	-0.721063	-0.321982	2.67705	1.15888	0.73253	2.73635	3.17425	2.2545		1.48086	0.132419	0.878049		-1.99013	0.0330927	1.48027		1.57747	0.137566	0.861488
Q7SIG6	ASAP2_MOUSE	ASAP2_MOUSE Arf-GAP with SH3 domain, ANK repeat and PH domain-containing protein 2 OS=Mus musculus OX=10090 GN=Asap2 PE=1 SV=3	ENSMUSG00000052632	Asap2	0.276574	-0.202752	0.0279706	0.925124	0.271236	0.22157	0.308996	-1.00873	-0.45547		0.243265	0.173928	0.75963		-0.483441	0.36071	0.442842		-0.726706	0.125695	0.900684
E9PZJ8	ASCC3_MOUSE	ASCC3_MOUSE Activating signal cointegrator 1 complex subunit 3 OS=Mus musculus OX=10090 GN=Ascc3 PE=1 SV=1	ENSMUSG00000038774	Ascc3	-0.341814	1.41512	-1.0784	-0.451124	-1.07113	-1.53085	-0.127033	1.01836	0.513814		-0.729312	0.2745	0.561458		0.855628	0.593024	0.226928		-2.17826	0.019108	1.71878
Q99MY8	ASH1L_MOUSE	ASH1L_MOUSE Histone-lysine N-methyltransferase ASH1L OS=Mus musculus OX=10090 GN=Ash1l PE=1 SV=3	ENSMUSG00000028053	Ash1l	1.01625	-3.78967	2.35136	-0.966236	2.0148	-3.30778	0.628156	-0.486436	-2.59626		-1.98248	0.812595	0.0901261		-1.50268	0.762143	0.117964		0.4798	0.972988	0.0118927
Q91X20	ASH2L_MOUSE	ASH2L_MOUSE Set1/Ash2 histone methyltransferase complex subunit ASH2 OS=Mus musculus OX=10090 GN=Ash2l PE=1 SV=1	ENSMUSG00000031575	Ash2l	0.424477	-0.978241	0.689356	-0.207271	-0.050161	-0.412432	-0.692384	-0.626567	-0.872101		-0.631748	0.637821	0.195301		-1.11686	0.21195	0.673768		-2.17656	0.0043727	2.35925
Q6NXK8	ASIC1_MOUSE	ASIC1_MOUSE Acid-sensing ion channel 1 OS=Mus musculus OX=10090 GN=Asic1 PE=1 SV=1	ENSMUSG00000023017	Asic1	0.32143	0.18296	-0.413745	0.649668	0.688701	0.724263	0.52391	0.394401	-0.423955		0.505741	0.0440679	1.35588		0.211441	0.736327	0.132929		-0.2943	0.15374	0.813213
Q91YI0	ARLY_MOUSE	ARLY_MOUSE Argininosuccinate lyase OS=Mus musculus OX=10090 GN=Asl PE=1 SV=1	ENSMUSG00000025533	Asl	0.109023	0.643149	-0.57887	0.693606	0.0332395	0.446711	-0.740712	-1.34848	-0.885947		0.337689	0.454291	0.342666		-0.994969	0.0579069	1.23727		-2.17345	0.0185062	1.73268
O54984	ASNA_MOUSE	ASNA_MOUSE ATPase Asna1 OS=Mus musculus OX=10090 GN=Asna1 PE=1 SV=2	ENSMUSG00000052456	Asna1	0.640983	-0.768452	0.218722	-0.0726455	-0.556323	-0.619911	0.14401	0.637465	1.102		-0.775045	0.378916	0.421457		0.418743	0.298918	0.524449		-2.17302	0.00415446	2.38149
Q61024	ASNS_MOUSE	ASNS_MOUSE Asparagine synthetase [glutamine-hydrolyzing] OS=Mus musculus OX=10090 GN=Asns PE=1 SV=3	ENSMUSG00000029752	Asns	0.0145119	-0.156033	0.374438	-3.34666	-3.03016	-2.34932	-0.239081	-0.829004	-1.32636		-3.04467	0.000857469	3.06678		-0.843516	0.067114	1.17319		-2.16932	0.00324744	2.48846
Q8R3P0	ACY2_MOUSE	ACY2_MOUSE Aspartoacylase OS=Mus musculus OX=10090 GN=Aspa PE=1 SV=2	ENSMUSG00000020774	Aspa	2.42718	-1.72375	-0.777084	0.0249089	0.665721	-1.45728	-2.77108	-2.51128	-0.60398		0.801993	0.877339	0.0568327		-1.7342	0.246837	0.607591		-2.53619	0.13991	0.854152
A2AL78	A2AL78_MOUSE	A2AL78_MOUSE Aspartyl/asparaginyl beta-hydroxylase OS=Mus musculus OX=10090 GN=Asph PE=1 SV=1	ENSMUSG00000028207	Asph	-0.245584	-0.17364	0.597516	0.990136	-0.787678	0.772266	-0.14985	-0.179573	0.00561523		0.945906	0.691244	0.160368		0.023791	0.576828	0.238954		-0.922115	0.484718	0.314511
A2AL79	A2AL79_MOUSE	A2AL79_MOUSE Aspartyl/asparaginyl beta-hydroxylase OS=Mus musculus OX=10090 GN=Asph PE=1 SV=1	ENSMUSG00000028207	Asph	0.746467	-1.72108	1.00367	0.582465	1.03366	1.04952	-0.0338523	-1.30246	-0.161156		0.287196	0.37541	0.425495		-0.907623	0.623312	0.205295		-2.16669	0.00843622	2.07385
Q8BSY0	ASPH_MOUSE	ASPH_MOUSE Aspartyl/asparaginyl beta-hydroxylase OS=Mus musculus OX=10090 GN=Asph PE=1 SV=1	ENSMUSG00000028207	Asph	-0.0658488	0.145038	0.142633	1.14102	-0.229447	0.931936	-1.14778	-0.582725	-0.223879		0.789303	0.278976	0.554433		-0.725358	0.0593707	1.22643		-1.51466	0.0659295	1.18092
Q2TA57	ASPH1_MOUSE	ASPH1_MOUSE Aspartate beta-hydroxylase domain-containing protein 1 OS=Mus musculus OX=10090 GN=Asphd1 PE=2 SV=2	ENSMUSG00000046378	Asphd1	-0.0588204	0.627663	-0.480204	-0.18287	-0.843687	-1.05393	-1.19657	-1.75531	-1.79617		-0.784867	0.157232	0.803459		-1.95423	0.0482467	1.31653		-0.911621	0.0525756	1.27922
Q80VP9	ASPH2_MOUSE	ASPH2_MOUSE Aspartate beta-hydroxylase domain-containing protein 2 OS=Mus musculus OX=10090 GN=Asphd2 PE=1 SV=1	ENSMUSG00000029348	Asphd2	0.819309	-2.01544	1.28249	-0.278808	0.343032	-0.470256	0.291542	0.596362	-0.411291		-1.09812	0.884409	0.0533469		-0.527767	0.909362	0.0412632		0.57035	0.488786	0.310881
Q8VBT9	ASPC1_MOUSE	ASPC1_MOUSE Tether containing UBX domain for GLUT4 OS=Mus musculus OX=10090 GN=Aspscr1 PE=1 SV=1	ENSMUSG00000025142	Aspscr1	1.61854	-1.83791	0.294968	0.355993	0.33612	0.219805	0.818148	0.0786243	1.05062		0.0411524	0.795772	0.0992115		0.52318	0.583875	0.23368		0.482027	0.308516	0.510722
Q8C0M9	ASGL1_MOUSE	ASGL1_MOUSE Isoaspartyl peptidase/L-asparaginase OS=Mus musculus OX=10090 GN=Asrgl1 PE=1 SV=1	ENSMUSG00000024654	Asrgl1	0.449455	-1.19146	0.865701	-0.640339	0.712124	0.492326	1.2134	0.432759	1.50017		0.0428706	0.855288	0.0678875		0.763941	0.225795	0.646286		0.72107	0.177484	0.750841
Q922V4	PLRG1_MOUSE	PLRG1_MOUSE Pleiotropic regulator 1 OS=Mus musculus OX=10090 GN=Plrg1 PE=1 SV=1	ENSMUSG00000027998	Plrg1	-0.00183712	-0.23657	0.367312	2.32179	3.29016	3.01894	0.0822348	0.718213	0.274709		3.02078	0.00110379	2.95711		0.276546	0.287933	0.540708		-2.14385	0.00276365	2.55852
Q61137	ASTN1_MOUSE	ASTN1_MOUSE Astrotactin-1 OS=Mus musculus OX=10090 GN=Astn1 PE=1 SV=4	ENSMUSG00000026587	Astn1	-0.780892	0.888676	0.029294	0.540053	-0.852732	-0.631078	1.02145	2.0685	-0.268407		-0.660372	0.607501	0.216453		0.992151	0.341725	0.466324		1.65252	0.192706	0.715105
Q80Z10	ASTN2_MOUSE	ASTN2_MOUSE Astrotactin-2 OS=Mus musculus OX=10090 GN=Astn2 PE=1 SV=2	ENSMUSG00000028373	Astn2	-0.857689	0.934498	-0.0345672	1.00119	-1.38506	0.603896	0.394746	0.416272	-0.978995		0.638463	0.950755	0.0219313		0.429313	0.924405	0.0341377		-0.20915	0.889088	0.0510551
Q8C4A5	ASXL3_MOUSE	ASXL3_MOUSE Putative Polycomb group protein ASXL3 OS=Mus musculus OX=10090 GN=Asxl3 PE=2 SV=3	ENSMUSG00000045215	Asxl3	0.0155294	-1.09977	1.28679	-0.206631	0.64157	-0.0867544	1.11615	1.15588	0.335759		-0.102284	0.950752	0.021933		1.10062	0.339166	0.469587		1.2029	0.115834	0.936165
Q9D5T0	ATAD1_MOUSE	ATAD1_MOUSE ATPase family AAA domain-containing protein 1 OS=Mus musculus OX=10090 GN=Atad1 PE=1 SV=1	ENSMUSG00000013662	Atad1	0.0348027	-1.10561	1.16685	0.839696	0.298484	0.326346	1.15197	0.327592	0.487326		0.291543	0.538618	0.268719		0.452524	0.42509	0.371519		0.160981	0.615195	0.210987
Q925I1	ATAD3_MOUSE	ATAD3_MOUSE ATPase family AAA domain-containing protein 3 OS=Mus musculus OX=10090 GN=Atad3 PE=1 SV=1	ENSMUSG00000029036	Atad3a	-0.478611	0.210603	0.494229	0.487104	1.36276	1.17318	1.03257	0.384351	1.22628		0.962578	0.0764666	1.11653		0.821968	0.104538	0.980726		-0.14061	0.748239	0.12596
Q4QY64	ATAD5_MOUSE	ATAD5_MOUSE ATPase family AAA domain-containing protein 5 OS=Mus musculus OX=10090 GN=Atad5 PE=1 SV=1	ENSMUSG00000017550	Atad5	0.761169	-1.16056	0.454248	2.54433	1.20049	2.30039	0.230067	-0.441437	0.775119		1.84614	0.051221	1.29055		-0.22418	0.818452	0.0870068		-2.13867	0.039634	1.40193
Q8K341	ATAT_MOUSE	ATAT_MOUSE Alpha-tubulin N-acetyltransferase 1 OS=Mus musculus OX=10090 GN=Atat1 PE=1 SV=1	ENSMUSG00000024426	Atat1	0.726294	0.318934	-0.971347	-0.382984	0.894887	0.513797	-0.0574875	0.213522	-0.353324		0.194863	0.644381	0.190857		-0.376422	0.874549	0.0582158		-0.571285	0.379096	0.421251
Q8BHE3	ATCAY_MOUSE	ATCAY_MOUSE Caytaxin OS=Mus musculus OX=10090 GN=Atcay PE=1 SV=1	ENSMUSG00000034958	Atcay	-0.30858	0.288235	0.052026	0.920547	0.255939	0.431488	0.615453	0.906108	-1.13182		0.379462	0.117329	0.930596		0.563427	0.865219	0.0628739		0.183965	0.575399	0.240031
J3QNU1	J3QNU1_MOUSE	J3QNU1_MOUSE Arginyl-tRNA--protein transferase 1 OS=Mus musculus OX=10090 GN=Ate1 PE=1 SV=1	ENSMUSG00000030850	Ate1	1.04304	-0.817293	-0.16208	-0.461843	-0.11921	0.069488	0.211816	1.01484	0.576728		0.0428698	0.752051	0.123752		0.738808	0.382901	0.416913		0.695938	0.0507611	1.29447
Q9Z2A5	ATE1_MOUSE	ATE1_MOUSE Arginyl-tRNA--protein transferase 1 OS=Mus musculus OX=10090 GN=Ate1 PE=1 SV=2	ENSMUSG00000030850	Ate1	-1.9587	-0.101051	2.23978	-0.271422	0.133426	-0.718423	0.888768	1.12105	0.161719		-0.170371	0.794244	0.100046		0.989819	0.623105	0.205439		1.16019	0.0564097	1.24865
P16951	ATF2_MOUSE	ATF2_MOUSE Cyclic AMP-dependent transcription factor ATF-2 OS=Mus musculus OX=10090 GN=Atf2 PE=1 SV=2	ENSMUSG00000027104	Atf2	-1.01711	0.549765	0.533993	1.30632	0.0915548	0.337165	1.11885	0.318928	-0.65101		-0.196828	0.432861	0.363652		-0.215065	0.75857	0.120004		-0.0182371	0.643211	0.191647
Q60765	ATF3_MOUSE	ATF3_MOUSE Cyclic AMP-dependent transcription factor ATF-3 OS=Mus musculus OX=10090 GN=Atf3 PE=2 SV=1	ENSMUSG00000026628	Atf3	-0.888798	0.722646	0.227371	1.4115	-1.47917	1.84639	-0.0370188	-0.250124	-1.1233		1.18413	0.643969	0.191135		-0.477495	0.446014	0.350652		-1.66163	0.386707	0.412618
Q9D8Z6	ATGA1_MOUSE	ATGA1_MOUSE Autophagy-related protein 101 OS=Mus musculus OX=10090 GN=Atg101 PE=1 SV=1	ENSMUSG00000037204	Atg101	-0.372474	-1.40199	1.87345	0.359352	0.187306	0.498129	-0.12191	0.301768	0.350683		0.731826	0.761738	0.118194		0.674242	0.890245	0.0504903		-0.0575844	0.382574	0.417285
Q9CQY1	ATG12_MOUSE	ATG12_MOUSE Ubiquitin-like protein ATG12 OS=Mus musculus OX=10090 GN=Atg12 PE=1 SV=1	ENSMUSG00000032905	Atg12	-0.934964	-0.192958	1.21197	-1.28222	0.617886	-0.205921	0.340428	0.303243	-0.421785		-0.0129633	0.722927	0.140905		0.496201	0.949124	0.0226772		0.509165	0.578884	0.237408
Q91YI1	ATG13_MOUSE	ATG13_MOUSE Autophagy-related protein 13 OS=Mus musculus OX=10090 GN=Atg13 PE=1 SV=2	ENSMUSG00000027244	Atg13	-0.909233	0.541582	0.471467	0.830573	0.541928	1.50926	0.460901	0.376791	1.09091		0.359106	0.169085	0.771895		-0.0105665	0.309752	0.508986		-0.369672	0.432779	0.363733
Q8C0J2	A16L1_MOUSE	A16L1_MOUSE Autophagy-related protein 16-1 OS=Mus musculus OX=10090 GN=Atg16l1 PE=1 SV=1	ENSMUSG00000026289	Atg16l1	1.45697	-0.806337	-0.651114	-0.98337	-1.70878	-1.22237	-1.55579	-1.13681	-1.57341		-0.57126	0.161389	0.792126		-0.904676	0.128493	0.891119		-0.333416	0.671811	0.172753
Q6P4T0	ATG2A_MOUSE	ATG2A_MOUSE Autophagy-related protein 2 homolog A OS=Mus musculus OX=10090 GN=Atg2a PE=1 SV=2	ENSMUSG00000024773	Atg2a	-0.790391	2.03236	-1.37169	-0.184397	0.651101	0.520789	-0.12033	-0.544173	-1.39397		1.31118	0.748228	0.125966		0.246219	0.595408	0.225186		-1.06496	0.0897567	1.04693
Q80XK6	ATG2B_MOUSE	ATG2B_MOUSE Autophagy-related protein 2 homolog B OS=Mus musculus OX=10090 GN=Atg2b PE=1 SV=3	ENSMUSG00000041341	Atg2b	-1.15285	0.927465	0.451108	0.431516	0.565055	0.486641	0.069063	0.400172	-0.875396		0.0355328	0.542508	0.265594		-0.382045	0.789006	0.10292		-0.417578	0.176429	0.753429
Q9CPX6	ATG3_MOUSE	ATG3_MOUSE Ubiquitin-like-conjugating enzyme ATG3 OS=Mus musculus OX=10090 GN=Atg3 PE=1 SV=1	ENSMUSG00000022663	Atg3	-0.317712	0.0639101	0.419483	-0.983417	-0.69184	-0.883527	-1.11724	-1.24356	-1.40631		-0.947437	0.0166947	1.77742		-1.93299	0.0415918	1.38099		-2.13746	0.00664269	2.17766		Q9D4H1
A0A0R4J065	A0A0R4J065_MOUSE	A0A0R4J065_MOUSE Cysteine protease OS=Mus musculus OX=10090 GN=Atg4b PE=1 SV=1	ENSMUSG00000026280	Atg4b	1.15712	-0.647383	-0.553005	-0.610607	-0.541533	-0.348646	0.502977	-0.058759	-0.394554		0.0114717	0.457655	0.339461		0.494246	0.96384	0.015995		0.482774	0.131594	0.880762
Q99J83	ATG5_MOUSE	ATG5_MOUSE Autophagy protein 5 OS=Mus musculus OX=10090 GN=Atg5 PE=1 SV=1	ENSMUSG00000038160	Atg5	-0.111537	0.796389	-0.685137	-1.69118	-0.330344	-1.92067	-1.99214	-2.22038	-0.660948		-1.57965	0.116332	0.934302		-1.8806	0.0668244	1.17507		-0.300954	0.678162	0.168666
Q9D906	ATG7_MOUSE	ATG7_MOUSE Ubiquitin-like modifier-activating enzyme ATG7 OS=Mus musculus OX=10090 GN=Atg7 PE=1 SV=1	ENSMUSG00000030314	Atg7	-0.559778	-0.337447	0.144724	-0.400652	-1.08987	-0.128714	0.419959	0.467506	-0.924865		-0.0632051	0.459806	0.337426		0.757406	0.659383	0.180862		0.820611	0.383049	0.416746
A0A087WPL8	A0A087WPL8_MOUSE	A0A087WPL8_MOUSE Autophagy-related protein 9 (Fragment) OS=Mus musculus OX=10090 GN=Atg9a PE=1 SV=1	ENSMUSG00000033124	Atg9a	1.24252	-1.55217	0.297305	0.667086	1.9329	0.207677	0.921064	0.773044	0.495787		0.369781	0.387104	0.412173		0.47574	0.426486	0.370095		0.105958	0.717762	0.144019
A0A087WP33	A0A087WP33_MOUSE	A0A087WP33_MOUSE Autophagy-related protein 9 (Fragment) OS=Mus musculus OX=10090 GN=Atg9a PE=1 SV=1	ENSMUSG00000033124	Atg9a	0.0705713	0.212	-0.138761	0.659985	-0.0666345	0.99068	0.0574216	0.380921	-0.193885		0.589414	0.217676	0.66219		-0.0131496	0.871812	0.0595773		-0.602564	0.275522	0.559844
Q9CWJ9	PUR9_MOUSE	PUR9_MOUSE Bifunctional purine biosynthesis protein PURH OS=Mus musculus OX=10090 GN=Atic PE=1 SV=2	ENSMUSG00000026192	Atic	-0.0700678	-0.266192	0.472421	0.982687	0.689893	-0.281447	0.654059	0.134675	0.176999		0.75996	0.396849	0.401375		0.247067	0.374068	0.42705		-0.512893	0.750791	0.124481
Q8BH66	ATLA1_MOUSE	ATLA1_MOUSE Atlastin-1 OS=Mus musculus OX=10090 GN=Atl1 PE=1 SV=1	ENSMUSG00000021066	Atl1	0.74642	-0.975704	0.323752	-0.0175383	-0.35214	0.876812	0.999336	0.982724	0.71113		-0.34129	0.83907	0.0762016		0.658972	0.175271	0.75629		1.00026	0.126542	0.897767
Q6PA06	ATLA2_MOUSE	ATLA2_MOUSE Atlastin-2 OS=Mus musculus OX=10090 GN=Atl2 PE=1 SV=1	ENSMUSG00000059811	Atl2	-0.250529	0.347004	0.0622596	-0.351987	1.22447	0.393365	0.0938461	-0.416652	-0.955483		0.331106	0.490699	0.309185		-0.478911	0.241436	0.617199		-0.810017	0.195918	0.707926
Q91YH5	ATLA3_MOUSE	ATLA3_MOUSE Atlastin-3 OS=Mus musculus OX=10090 GN=Atl3 PE=1 SV=1	ENSMUSG00000024759	Atl3	0.244858	0.147982	-0.376559	-0.584267	-1.26183	-0.263495	-2.82743	-0.83731	-0.988518		-0.732249	0.114335	0.941821		-1.1365	0.0802896	1.09534		-0.404251	0.294892	0.530337
O35126	ATN1_MOUSE	ATN1_MOUSE Atrophin-1 OS=Mus musculus OX=10090 GN=Atn1 PE=1 SV=1	ENSMUSG00000004263	Atn1	-0.158106	-0.195815	0.476454	-0.413424	0.451457	0.0754239	0.532774	-0.629107	-0.0464554		0.23353	0.993166	0.00297796		0.111651	0.835869	0.0778617		-0.121879	0.848259	0.0714715
O08997	ATOX1_MOUSE	ATOX1_MOUSE Copper transport protein ATOX1 OS=Mus musculus OX=10090 GN=Atox1 PE=1 SV=1	ENSMUSG00000018585	Atox1	0.158818	-0.226343	0.0917464	-0.93784	-1.32077	-0.446081	1.31151	2.06259	-0.0375738		-1.02959	0.0312903	1.50459		1.21976	0.152441	0.8169		-2.13453	0.0119781	1.92161
P98197	AT11A_MOUSE	AT11A_MOUSE Probable phospholipid-transporting ATPase IH OS=Mus musculus OX=10090 GN=Atp11a PE=1 SV=1	ENSMUSG00000031441	Atp11a	0.640521	0.62489	-1.26868	0.301502	-0.454236	0.346295	-0.953008	0.701963	-0.581794		-0.323388	0.928296	0.0323135		-1.20668	0.749444	0.125261		-0.883295	0.577262	0.238627
Q9Z1W8	AT12A_MOUSE	AT12A_MOUSE Potassium-transporting ATPase alpha chain 2 OS=Mus musculus OX=10090 GN=Atp12a PE=1 SV=3	ENSMUSG00000022229	Atp12a	1.90553	-1.75765	-0.221096	-1.70063	-1.86555	-1.73966	-1.56934	-1.2143	-1.23061		-1.51857	0.176239	0.753899		-1.00951	0.286204	0.543325		-2.13106	0.0286971	1.54216
Q9EPE9	AT131_MOUSE	AT131_MOUSE Manganese-transporting ATPase 13A1 OS=Mus musculus OX=10090 GN=Atp13a1 PE=1 SV=2	ENSMUSG00000031862	Atp13a1	0.356262	0.779315	-1.02547	0.181851	0.305211	0.263517	-0.19491	0.18478	0.638335		-0.0927448	0.715797	0.14521		-0.171482	0.786328	0.104397		-0.0787373	0.875118	0.0579334
Q5XF89	AT133_MOUSE	AT133_MOUSE Probable cation-transporting ATPase 13A3 OS=Mus musculus OX=10090 GN=Atp13a3 PE=1 SV=1	ENSMUSG00000022533	Atp13a3	-2.04032	0.936007	1.10302	0.258873	0.35494	-0.314687	0.315807	0.716418	-0.950456		-0.677134	0.92808	0.0324147		-0.6202	0.981755	0.00799684		0.0569341	0.900499	0.0455168
Q8VDN2	AT1A1_MOUSE	AT1A1_MOUSE Sodium/potassium-transporting ATPase subunit alpha-1 OS=Mus musculus OX=10090 GN=Atp1a1 PE=1 SV=1	ENSMUSG00000033161	Atp1a1	1.78241	-1.55883	-0.379536	-2.25524	-1.96348	-2.00411	-1.53865	-1.16079	-1.66615		-1.62457	0.108682	0.963841		-1.15911	0.229351	0.639499		-2.13089	0.000798609	3.09767
Q6PIE5	AT1A2_MOUSE	AT1A2_MOUSE Sodium/potassium-transporting ATPase subunit alpha-2 OS=Mus musculus OX=10090 GN=Atp1a2 PE=1 SV=1	ENSMUSG00000007097	Atp1a2	0.170213	-0.848845	0.639928	0.882313	1.71541	1.04772	0.864162	-1.2654	0.00388087		0.877504	0.0729178	1.13717		-0.166332	0.882429	0.05432		-1.04384	0.114187	0.942382
Q6PIC6	AT1A3_MOUSE	AT1A3_MOUSE Sodium/potassium-transporting ATPase subunit alpha-3 OS=Mus musculus OX=10090 GN=Atp1a3 PE=1 SV=1	ENSMUSG00000040907	Atp1a3	0.466068	-1.53573	0.825793	-0.125605	-0.0311946	-0.0504384	1.65978	0.701004	0.669693		-0.516507	0.987544	0.00544373		0.234936	0.245787	0.609441		-2.13075	0.0131381	1.88147
Q9WV27	AT1A4_MOUSE	AT1A4_MOUSE Sodium/potassium-transporting ATPase subunit alpha-4 OS=Mus musculus OX=10090 GN=Atp1a4 PE=1 SV=3	ENSMUSG00000007107	Atp1a4	-0.367737	-0.125405	0.607215	-0.222093	-0.46746	-0.862135	0.329108	-0.154438	-1.06026		-0.342055	0.185157	0.73246		-0.029033	0.542902	0.265279		0.313022	0.64606	0.189727
P14094	AT1B1_MOUSE	AT1B1_MOUSE Sodium/potassium-transporting ATPase subunit beta-1 OS=Mus musculus OX=10090 GN=Atp1b1 PE=1 SV=1	ENSMUSG00000026576	Atp1b1	-0.323436	-2.54899	2.41979	-1.04567	-1.60256	-1.44292	3.04068	1.28579	0.957372		-1.11949	0.448941	0.347811		1.60922	0.2917	0.535063		-2.13041	0.00587457	2.23102
P14231	AT1B2_MOUSE	AT1B2_MOUSE Sodium/potassium-transporting ATPase subunit beta-2 OS=Mus musculus OX=10090 GN=Atp1b2 PE=1 SV=2	ENSMUSG00000041329	Atp1b2	-0.646251	-2.79113	1.80279	0.451652	0.0143039	0.437733	1.94129	0.252271	-0.455616		1.08398	0.560616	0.251334		0.898522	0.496754	0.303859		-0.185462	0.720934	0.142105
P97370	AT1B3_MOUSE	AT1B3_MOUSE Sodium/potassium-transporting ATPase subunit beta-3 OS=Mus musculus OX=10090 GN=Atp1b3 PE=1 SV=1	ENSMUSG00000032412	Atp1b3	2.22793	-0.943408	-1.53779	-2.03494	-2.27098	-3.35211	-2.3748	-2.82162	0.364151		-1.32757	0.116771	0.932663		-1.4314	0.376483	0.424255		-0.103822	0.430476	0.366051
Q9CWQ3	ATP23_MOUSE	ATP23_MOUSE Mitochondrial inner membrane protease ATP23 homolog OS=Mus musculus OX=10090 GN=Atp23 PE=1 SV=1	ENSMUSG00000025436	Atp23	-0.657619	-0.31539	1.0913	1.5241	0.672788	2.41301	-0.821263	-0.0857796	-0.263601		1.83949	0.110974	0.954777		0.051789	0.499394	0.301557		-2.13031	0.00510537	2.29197
Q8R429	AT2A1_MOUSE	AT2A1_MOUSE Sarcoplasmic/endoplasmic reticulum calcium ATPase 1 OS=Mus musculus OX=10090 GN=Atp2a1 PE=1 SV=1	ENSMUSG00000030730	Atp2a1	-0.78283	0.876201	-0.0131648	-1.1899	-0.521989	-0.962008	1.19133	0.357281	1.21242		-0.948843	0.150961	0.821137		1.2045	0.183244	0.73697		-2.12925	0.0160368	1.79488
O55143	AT2A2_MOUSE	AT2A2_MOUSE Sarcoplasmic/endoplasmic reticulum calcium ATPase 2 OS=Mus musculus OX=10090 GN=Atp2a2 PE=1 SV=2	ENSMUSG00000029467	Atp2a2	-0.966467	0.0674463	0.798866	-0.754732	-0.58519	-0.864217	1.25314	0.945466	1.23539		-0.822178	0.247577	0.606289		1.16794	0.08687	1.06113		-2.1135	0.00633962	2.19794
A0A1W2P882	A0A1W2P882_MOUSE	A0A1W2P882_MOUSE Plasma membrane calcium-transporting ATPase 1 (Fragment) OS=Mus musculus OX=10090 GN=Atp2b1 PE=1 SV=1	ENSMUSG00000019943	Atp2b1	-0.687852	0.106023	0.595712	-0.89516	-0.764817	-0.333644	0.519461	1.08855	1.07921		-0.87084	0.178554	0.748231		0.973186	0.100373	0.998381		-2.10956	0.00375944	2.42488
A0A1W2P772	A0A1W2P772_MOUSE	A0A1W2P772_MOUSE Plasma membrane calcium-transporting ATPase 1 (Fragment) OS=Mus musculus OX=10090 GN=Atp2b1 PE=1 SV=1	ENSMUSG00000019943	Atp2b1	-0.79648	-0.354398	1.09443	-0.916944	1.2758	0.741984	0.825424	2.18274	1.47843		1.09638	0.68138	0.16661		1.83283	0.0940674	1.02656		0.736449	0.21551	0.666533
G5E829	AT2B1_MOUSE	AT2B1_MOUSE Plasma membrane calcium-transporting ATPase 1 OS=Mus musculus OX=10090 GN=Atp2b1 PE=1 SV=1	ENSMUSG00000019943	Atp2b1	-0.412466	-1.03986	1.43403	-1.23216	-1.95516	-0.974255	0.247352	0.197209	-1.9481		-0.819697	0.158726	0.799352		0.609675	0.657915	0.18183		1.42937	0.319919	0.49496
S4R1C4	S4R1C4_MOUSE	S4R1C4_MOUSE Calcium-transporting ATPase OS=Mus musculus OX=10090 GN=Atp2b2 PE=1 SV=1	ENSMUSG00000030302	Atp2b2	0.603886	-0.267456	-0.19538	0.015531	0.113691	0.403101	1.49239	1.45695	2.13153		0.309072	0.688552	0.162063		-1.93292	0.0147897	1.83004		-2.10786	0.0389212	1.40981
Q9R0K7	AT2B2_MOUSE	AT2B2_MOUSE Plasma membrane calcium-transporting ATPase 2 OS=Mus musculus OX=10090 GN=Atp2b2 PE=1 SV=2	ENSMUSG00000030302	Atp2b2	-0.346337	-1.09124	1.33677	-0.78182	-0.0615228	0.107009	2.35069	0.468746	-1.31667		0.284814	0.796369	0.0988854		0.815082	0.697543	0.156429		0.530269	0.532306	0.273839
A2ALL9	A2ALL9_MOUSE	A2ALL9_MOUSE Calcium-transporting ATPase OS=Mus musculus OX=10090 GN=Atp2b3 PE=1 SV=1	ENSMUSG00000031376	Atp2b3	0.260227	-0.110621	0.0347351	-0.491552	0.0919821	0.210751	0.701044	1.61968	1.14464		0.0572469	0.634846	0.197332		-1.90208	0.0182375	1.73903		-2.10464	0.0199502	1.70005
Q0VF55	Q0VF55_MOUSE	Q0VF55_MOUSE Calcium-transporting ATPase OS=Mus musculus OX=10090 GN=Atp2b3 PE=1 SV=1	ENSMUSG00000031376	Atp2b3	-0.316493	0.965518	-0.698258	0.699587	0.827434	0.000835689	0.221452	-0.363567	-1.46259		1.01608	0.404787	0.392774		-0.0470744	0.502796	0.298608		-1.06315	0.133832	0.873441
Q8C048	Q8C048_MOUSE	Q8C048_MOUSE Calcium-transporting ATPase OS=Mus musculus OX=10090 GN=Atp2b3 PE=1 SV=1	ENSMUSG00000031376	Atp2b3	-1.18895	-0.296163	1.58112	-1.26186	-0.0116798	-0.00333722	0.497052	0.965076	-0.679325		0.284484	0.643999	0.191115		0.793216	0.821721	0.0852755		0.508732	0.34613	0.46076
Q6Q477	AT2B4_MOUSE	AT2B4_MOUSE Plasma membrane calcium-transporting ATPase 4 OS=Mus musculus OX=10090 GN=Atp2b4 PE=1 SV=1	ENSMUSG00000026463	Atp2b4	-0.0511176	0.356039	-0.439862	-1.548	-1.36772	-0.640898	0.826292	0.855527	-0.489631		-1.3166	0.0339413	1.46927		0.87741	0.425906	0.370686		-2.10344	0.0288217	1.54028
F7AAP4	F7AAP4_MOUSE	F7AAP4_MOUSE Calcium-transporting ATPase OS=Mus musculus OX=10090 GN=Atp2b4 PE=1 SV=1	ENSMUSG00000026463	Atp2b4	0.322902	2.45682	-3.1748	-0.485718	-0.884965	0.0674506	0.867306	0.997568	0.33029		-0.808619	0.864539	0.0632153		0.544404	0.629267	0.201165		-2.10296	0.0388828	1.41024
E9Q828	E9Q828_MOUSE	E9Q828_MOUSE Calcium-transporting ATPase OS=Mus musculus OX=10090 GN=Atp2b4 PE=1 SV=1	ENSMUSG00000026463	Atp2b4	-2.2113	4.68544	-3.77869	-0.554266	0.719482	0.642815	0.395678	0.718289	-0.375322		2.85412	0.802298	0.0956644		2.60698	0.807734	0.0927316		-0.247137	0.966955	0.0145938
Q80XR2	AT2C1_MOUSE	AT2C1_MOUSE Calcium-transporting ATPase type 2C member 1 OS=Mus musculus OX=10090 GN=Atp2c1 PE=1 SV=2	ENSMUSG00000032570	Atp2c1	-0.681685	0.38921	-1.4303	0.111441	-0.435986	-0.0809888	-0.496687	1.20574	-0.468236		0.600696	0.47074	0.327219		0.213448	0.444113	0.352506		-0.387247	0.731401	0.135844
A7L9Z8	AT2C2_MOUSE	AT2C2_MOUSE Calcium-transporting ATPase type 2C member 2 OS=Mus musculus OX=10090 GN=Atp2c2 PE=2 SV=1	ENSMUSG00000034112	Atp2c2	2.02074	-1.79958	-0.271466	-1.09368	0.0625591	-1.67075	-2.0347	-1.2722	-1.46547		-0.822211	0.509384	0.292954		-1.19401	0.237267	0.624762		-0.371798	0.284252	0.546297
Q8R326	PSPC1_MOUSE	PSPC1_MOUSE Paraspeckle component 1 OS=Mus musculus OX=10090 GN=Pspc1 PE=1 SV=1	ENSMUSG00000021938	Pspc1	0.12239	0.100342	-0.158783	3.57764	3.01519	0.995725	0.638854	0.305023	2.20365		2.91485	0.0335785	1.47394		0.538513	0.157607	0.802423		-2.37633	0.204771	0.688732
P56480	ATPB_MOUSE	ATPB_MOUSE ATP synthase subunit beta, mitochondrial OS=Mus musculus OX=10090 GN=Atp5f1b PE=1 SV=2	ENSMUSG00000025393	Atp5b	-1.31611	0.429519	0.958047	0.772722	0.287301	1.05762	1.80949	1.95043	-0.0638752		0.343204	0.39889	0.399147		1.37997	0.270347	0.568079		1.03676	0.486503	0.312915
Q91VR2	ATPG_MOUSE	ATPG_MOUSE ATP synthase subunit gamma, mitochondrial OS=Mus musculus OX=10090 GN=Atp5f1c PE=1 SV=1	ENSMUSG00000025781	Atp5c1	-0.244588	-0.775091	1.15052	1.23925	1.76949	1.60891	2.18778	1.91951	1.79004		1.8535	0.0658982	1.18113		-1.89401	0.0314727	1.50207		0.310598	0.0949706	1.02241
Q9D3D9	ATPD_MOUSE	ATPD_MOUSE ATP synthase subunit delta, mitochondrial OS=Mus musculus OX=10090 GN=Atp5f1d PE=1 SV=1	ENSMUSG00000003072	Atp5d	-0.111182	-0.998447	1.38112	1.54173	2.77256	2.25115	1.2464	0.799705	0.426136		2.36233	0.0547813	1.26137		0.910887	0.373943	0.427194		-2.09987	0.0148888	1.82714
D3Z7P3	GLSK_MOUSE	GLSK_MOUSE Glutaminase kidney isoform, mitochondrial OS=Mus musculus OX=10090 GN=Gls PE=1 SV=1	ENSMUSG00000026103	Gls	-1.40256	-0.113328	1.67876	2.53431	2.7947	2.67515	2.2969	4.56424	4.38471		2.78848	0.0434521	1.36199		-1.88741	0.00673484	2.17167		1.70955	0.213728	0.670138
P56384	AT5G3_MOUSE	AT5G3_MOUSE ATP synthase F(0) complex subunit C3, mitochondrial OS=Mus musculus OX=10090 GN=Atp5mc3 PE=2 SV=1	ENSMUSG00000018770	Atp5g3	1.01257	-0.955445	0.0622498	-0.340957	1.21179	0.938816	-0.43866	-1.09841	0.0766526		0.876566	0.490456	0.3094		-0.500909	0.471013	0.326967		-1.37748	0.136949	0.86344
Q9DCX2	ATP5H_MOUSE	ATP5H_MOUSE ATP synthase subunit d, mitochondrial OS=Mus musculus OX=10090 GN=Atp5pd PE=1 SV=3	ENSMUSG00000034566	Atp5h	-0.772927	-1.50367	2.15626	0.857685	0.806268	0.776059	1.8424	1.78385	0.405532		1.57919	0.48797	0.311606		2.55677	0.317481	0.498282		0.977579	0.32215	0.491942
Q5M8N4	D39U1_MOUSE	D39U1_MOUSE Epimerase family protein SDR39U1 OS=Mus musculus OX=10090 GN=Sdr39u1 PE=1 SV=1	ENSMUSG00000022223	Sdr39u1	-0.279551	1.34475	-1.13427	2.90711	2.42709	1.69377	2.02531	2.1962	2.22843		2.70664	0.0429243	1.3673		-1.87443	0.0113996	1.94311		-0.230892	0.619344	0.208068
P56135	ATPK_MOUSE	ATPK_MOUSE ATP synthase subunit f, mitochondrial OS=Mus musculus OX=10090 GN=Atp5mf PE=1 SV=3	ENSMUSG00000038690	Atp5j2	-1.43448	1.88641	-0.670792	0.151651	-0.344247	0.820757	1.26944	0.390028	-0.00219016		0.822443	0.80302	0.0952735		1.06082	0.591034	0.228388		0.238377	0.534428	0.272111
P24452	CAPG_MOUSE	CAPG_MOUSE Macrophage-capping protein OS=Mus musculus OX=10090 GN=Capg PE=1 SV=2	Capg	Capg	0.549144	-0.164844	-0.238677	4.02015	1.70794	2.5341	0.255318	-0.243571	2.4746		2.69894	0.01996	1.69984		0.420162	0.421664	0.375034		-2.27878	0.147775	0.8304
Q9CPQ8	ATP5L_MOUSE	ATP5L_MOUSE ATP synthase subunit g, mitochondrial OS=Mus musculus OX=10090 GN=Atp5mg PE=1 SV=1	ENSMUSG00000038717	Atp5l	-1.67924	-0.755542	2.15275	0.0986658	0.340858	0.43492	2.74339	2.39036	0.764234		1.0964	0.756117	0.121411		3.1459	0.189737	0.721849		2.0495	0.0534729	1.27187
Q9JMD3	STA10_MOUSE	STA10_MOUSE START domain-containing protein 10 OS=Mus musculus OX=10090 GN=Stard10 PE=1 SV=1	ENSMUSG00000030688	Stard10	-0.50808	-0.475893	1.09698	1.66373	3.23648	2.15739	1.5527	0.73375	-0.00407879		2.63329	0.0303293	1.51814		1.20964	0.356764	0.447619		-1.42364	0.0694978	1.15803
Q9DB20	ATPO_MOUSE	ATPO_MOUSE ATP synthase subunit O, mitochondrial OS=Mus musculus OX=10090 GN=Atp5po PE=1 SV=1	ENSMUSG00000022956	Atp5o	-0.119349	-1.19108	1.36641	0.700349	1.58421	1.66023	3.05826	2.73883	2.21874		1.70356	0.181746	0.740535		-1.87377	0.0479655	1.31907		-2.08543	0.00265735	2.57555
Q9QYG0	NDRG2_MOUSE	NDRG2_MOUSE Protein NDRG2 OS=Mus musculus OX=10090 GN=Ndrg2 PE=1 SV=1	ENSMUSG00000004558	Ndrg2	-0.333145	-0.419121	1.00012	2.29315	2.01388	2.48734	2.38862	1.65648	0.26995		2.6263	0.0104128	1.98243		1.98963	0.154187	0.811952		-0.636668	0.2638	0.578726
F7D3P8	F7D3P8_MOUSE	F7D3P8_MOUSE ATP synthase, H+-transporting, mitochondrial F1 complex, O subunit (Fragment) OS=Mus musculus OX=10090 GN=Atp5o PE=1 SV=8	ENSMUSG00000116933	Atp5o	0.470356	0.0808776	-0.489709	0.700112	1.38735	1.07992	0.761077	-0.822565	-0.0802916		0.999039	0.0390181	1.40873		-0.161169	0.905439	0.0431407		-1.16021	0.0914678	1.03873
Q8BS97	Q8BS97_MOUSE	Q8BS97_MOUSE Versican core protein OS=Mus musculus OX=10090 GN=Vcan PE=1 SV=1	ENSMUSG00000021614	Vcan	-0.527464	-0.253489	0.871209	1.58529	2.35925	3.26114	-0.560353	-0.351553	0.365401		2.61274	0.0213875	1.66984		-0.098064	0.699506	0.155208		-2.08221	0.0277171	1.55725
Q9R1Q9	VAS1_MOUSE	VAS1_MOUSE V-type proton ATPase subunit S1 OS=Mus musculus OX=10090 GN=Atp6ap1 PE=1 SV=1	ENSMUSG00000019087	Atp6ap1	-1.03262	1.63537	-0.625208	-0.193002	-1.28964	0.961958	0.360232	-0.416828	-0.0932923		0.432206	0.882444	0.0543126		0.531916	0.962969	0.0163876		0.0997096	0.866164	0.0624
Q9CYN9	RENR_MOUSE	RENR_MOUSE Renin receptor OS=Mus musculus OX=10090 GN=Atp6ap2 PE=1 SV=2	ENSMUSG00000031007	Atp6ap2	1.32734	-0.731974	-0.92676	1.58104	1.07887	1.28524	1.25672	0.673998	2.28211		2.01721	0.124708	0.904106		1.98869	0.153262	0.814566		-0.0285189	0.864937	0.0630155
Q9Z1G4	VPP1_MOUSE	VPP1_MOUSE V-type proton ATPase 116 kDa subunit a isoform 1 OS=Mus musculus OX=10090 GN=Atp6v0a1 PE=1 SV=3	ENSMUSG00000019302	Atp6v0a1	-0.983998	-0.220676	1.06928	0.654684	0.270116	1.73418	1.84338	1.76616	0.375227		0.875359	0.277878	0.556145		1.98684	0.147403	0.831493		1.11148	0.532551	0.273639
K3W4T3	K3W4T3_MOUSE	K3W4T3_MOUSE V-type proton ATPase subunit a OS=Mus musculus OX=10090 GN=Atp6v0a1 PE=1 SV=1	ENSMUSG00000019302	Atp6v0a1	1.44818	0.27726	-1.82151	-0.316149	-1.21335	0.55947	-1.03114	-0.0633901	-0.683684		-0.593409	0.801555	0.0960666		-0.960944	0.604028	0.218943		-0.367534	0.668993	0.174578
P15920	VPP2_MOUSE	VPP2_MOUSE V-type proton ATPase 116 kDa subunit a isoform 2 OS=Mus musculus OX=10090 GN=Atp6v0a2 PE=1 SV=2	ENSMUSG00000038023	Atp6v0a2	1.3794	-0.357081	-1.01059	-0.310554	-0.0039354	1.41349	0.390718	-0.802992	0.896027		0.353145	0.704429	0.152163		0.747798	0.865751	0.0626071		0.394653	0.793215	0.100609
P63082	VATL_MOUSE	VATL_MOUSE V-type proton ATPase 16 kDa proteolipid subunit OS=Mus musculus OX=10090 GN=Atp6v0c PE=1 SV=1	ENSMUSG00000024121	Atp6v0c	-4.87388	0.958867	3.53096	-2.58452	-4.53692	-2.47973	8.04436	8.06888	3.56162		-3.54339	0.298708	0.524753		7.08549	0.082641	1.0828		-2.08139	0.0454296	1.34266
P51863	VA0D1_MOUSE	VA0D1_MOUSE V-type proton ATPase subunit d 1 OS=Mus musculus OX=10090 GN=Atp6v0d1 PE=1 SV=2	ENSMUSG00000013160	Atp6v0d1	-1.36655	-0.347576	1.41905	0.818795	0.320285	2.33483	2.20558	1.9523	0.614735		1.16637	0.283269	0.547801		2.29988	0.150562	0.822284		1.13351	0.609066	0.215335
P50516	VATA_MOUSE	VATA_MOUSE V-type proton ATPase catalytic subunit A OS=Mus musculus OX=10090 GN=Atp6v1a PE=1 SV=2	ENSMUSG00000052459	Atp6v1a	-1.3348	-0.0955485	1.27667	0.164272	0.121248	1.10515	1.14003	0.516954	0.0053345		0.259821	0.564055	0.248679		0.612503	0.502558	0.298813		0.352682	0.85324	0.0689286
P62814	VATB2_MOUSE	VATB2_MOUSE V-type proton ATPase subunit B, brain isoform OS=Mus musculus OX=10090 GN=Atp6v1b2 PE=1 SV=1	ENSMUSG00000006273	Atp6v1b2	-1.87638	0.486025	0.970236	-0.422169	-0.84958	0.342001	0.81722	0.592825	-0.709615		-0.908194	0.866204	0.0623799		0.1068	0.727693	0.138052		1.01499	0.409121	0.388148
Q9Z1G3	VATC1_MOUSE	VATC1_MOUSE V-type proton ATPase subunit C 1 OS=Mus musculus OX=10090 GN=Atp6v1c1 PE=1 SV=4	ENSMUSG00000022295	Atp6v1c1	-0.192846	-0.00482313	0.590646	-0.52345	0.160881	0.970488	1.07099	0.163292	0.234555		0.165704	0.891289	0.0499814		0.239378	0.393165	0.405426		0.0736736	0.611021	0.213944
Q99L60	VATC2_MOUSE	VATC2_MOUSE V-type proton ATPase subunit C 2 OS=Mus musculus OX=10090 GN=Atp6v1c2 PE=1 SV=1	ENSMUSG00000020566	Atp6v1c2	0.31917	0.71383	-1.12558	0.612062	0.258996	0.93499	-1.4742	-1.52117	0.211522		0.292891	0.345408	0.461668		-1.79337	0.324028	0.489418		-2.08626	0.0639963	1.19385
P57746	VATD_MOUSE	VATD_MOUSE V-type proton ATPase subunit D OS=Mus musculus OX=10090 GN=Atp6v1d PE=1 SV=1	ENSMUSG00000021114	Atp6v1d	-0.162142	-0.733662	1.05729	0.647808	0.0959698	1.45467	1.16373	2.0482	0.764279		0.80995	0.361233	0.442212		1.32587	0.122192	0.912956		0.515923	0.339838	0.468729
P50518	VATE1_MOUSE	VATE1_MOUSE V-type proton ATPase subunit E 1 OS=Mus musculus OX=10090 GN=Atp6v1e1 PE=1 SV=2	ENSMUSG00000019210	Atp6v1e1	-0.898257	0.672755	0.344624	0.738162	0.437607	1.64047	1.80866	1.42076	0.714097		0.393538	0.208163	0.681597		1.07614	0.091234	1.03984		0.6826	0.480042	0.318721
Q9D593	VATE2_MOUSE	VATE2_MOUSE V-type proton ATPase subunit E 2 OS=Mus musculus OX=10090 GN=Atp6v1e2 PE=1 SV=1	ENSMUSG00000053375	Atp6v1e2	-0.553041	0.726151	-0.0150269	0.693446	1.68404	1.29033	0.807782	0.757857	-0.0148381		1.30535	0.0673519	1.17165		0.772883	0.366703	0.435686		-0.532469	0.146366	0.83456
Q9D1K2	VATF_MOUSE	VATF_MOUSE V-type proton ATPase subunit F OS=Mus musculus OX=10090 GN=Atp6v1f PE=1 SV=2	ENSMUSG00000004285	Atp6v1f	0.0304218	-1.06471	1.20517	-0.0157823	0.866352	1.23061	1.64001	0.980899	0.200677		0.83593	0.445165	0.351479		0.950477	0.318571	0.496794		0.114547	0.680467	0.167193
Q9CR51	VATG1_MOUSE	VATG1_MOUSE V-type proton ATPase subunit G 1 OS=Mus musculus OX=10090 GN=Atp6v1g1 PE=1 SV=3	ENSMUSG00000039105	Atp6v1g1	-1.70336	0.127326	1.57355	2.31067	1.84833	1.14065	2.32495	0.768143	-0.570791		1.721	0.154199	0.811917		0.640817	0.542121	0.265903		-1.08018	0.363319	0.439712
Q9WTT4	VATG2_MOUSE	VATG2_MOUSE V-type proton ATPase subunit G 2 OS=Mus musculus OX=10090 GN=Atp6v1g2 PE=1 SV=1	ENSMUSG00000024403	Atp6v1g2	-0.499361	0.224739	0.413758	0.706758	0.443255	1.09855	-0.287771	-0.593628	-0.726136		0.482019	0.105367	0.977295		-0.818367	0.130819	0.883329		-2.08053	0.0462442	1.33494
A0A0A6YWP6	A0A0A6YWP6_MOUSE	A0A0A6YWP6_MOUSE V-type proton ATPase subunit H OS=Mus musculus OX=10090 GN=Atp6v1h PE=1 SV=1	ENSMUSG00000033793	Atp6v1h	-0.033119	0.423281	-0.294175	-1.31511	-1.69614	0.178568	1.78443	1.10104	0.355922		-1.282	0.184358	0.734339		1.13416	0.0861211	1.06489		-2.07192	0.00394548	2.4039
A0A0A6YW86	A0A0A6YW86_MOUSE	A0A0A6YW86_MOUSE V-type proton ATPase subunit H (Fragment) OS=Mus musculus OX=10090 GN=Atp6v1h PE=1 SV=1	ENSMUSG00000033793	Atp6v1h	1.66152	-0.959232	-0.765886	1.01195	0.725276	0.64519	-1.89907	-2.4164	-0.380195		1.49116	0.392035	0.406675		-1.13319	0.212287	0.673076		-2.07032	0.0281419	1.55065
Q8BVE3	VATH_MOUSE	VATH_MOUSE V-type proton ATPase subunit H OS=Mus musculus OX=10090 GN=Atp6v1h PE=1 SV=1	ENSMUSG00000033793	Atp6v1h	0.180355	-1.33417	1.25531	1.22181	1.00714	1.97376	0.865481	0.631021	0.0483884		1.04146	0.165205	0.781976		0.450666	0.575124	0.240239		-0.590792	0.080471	1.09436
Q64430	ATP7A_MOUSE	ATP7A_MOUSE Copper-transporting ATPase 1 OS=Mus musculus OX=10090 GN=Atp7a PE=1 SV=3	ENSMUSG00000033792	Atp7a	-0.271409	0.588043	-0.229944	-0.436352	-0.0952838	-0.672605	-1.20356	-1.17939	-0.269836		-0.206408	0.257521	0.589188		-0.949445	0.0929483	1.03176		-0.743036	0.239839	0.620081
P70704	AT8A1_MOUSE	AT8A1_MOUSE Phospholipid-transporting ATPase IA OS=Mus musculus OX=10090 GN=Atp8a1 PE=1 SV=2	ENSMUSG00000037685	Atp8a1	-3.23588	1.90889	1.44236	0.0522414	0.0913284	0.864571	1.59806	3.35053	1.72167		-1.35103	0.866745	0.0621087		0.279314	0.276865	0.557732		-2.06347	0.0049727	2.30341
P98200	AT8A2_MOUSE	AT8A2_MOUSE Phospholipid-transporting ATPase IB OS=Mus musculus OX=10090 GN=Atp8a2 PE=1 SV=1	ENSMUSG00000021983	Atp8a2	-1.18305	1.17261	0.150032	0.793042	0.661476	0.979279	0.368031	0.557475	0.534128		0.64301	0.328761	0.483119		0.384097	0.555383	0.255407		-2.06283	0.0404367	1.39322
Q148W0	AT8B1_MOUSE	AT8B1_MOUSE Phospholipid-transporting ATPase IC OS=Mus musculus OX=10090 GN=Atp8b1 PE=1 SV=2	ENSMUSG00000039529	Atp8b1	-1.02604	1.60375	-0.653152	0.126469	-0.464278	1.20613	-0.366227	-0.106614	-1.24792		0.779622	0.758633	0.119968		0.286926	0.571577	0.242926		-0.492696	0.222901	0.651889
Q6UQ17	AT8B3_MOUSE	AT8B3_MOUSE Phospholipid-transporting ATPase IK OS=Mus musculus OX=10090 GN=Atp8b3 PE=1 SV=1	ENSMUSG00000003341	Atp8b3	2.42879	-1.97836	-0.675166	-0.751619	-1.02043	-0.732205	-1.47539	-2.00225	0.0322989		-0.0764532	0.593124	0.226855		-0.800226	0.498042	0.302734		-0.723773	0.637759	0.195344
O70228	ATP9A_MOUSE	ATP9A_MOUSE Probable phospholipid-transporting ATPase IIA OS=Mus musculus OX=10090 GN=Atp9a PE=1 SV=3	ENSMUSG00000027546	Atp9a	0.402497	0.222719	-0.466237	2.08024	1.01856	0.994223	1.07877	1.60417	1.73753		0.795841	0.0421775	1.37492		-1.86843	0.0484542	1.31467		0.585607	0.803516	0.0950053
A2AQC3	A2AQC3_MOUSE	A2AQC3_MOUSE Phospholipid-transporting ATPase OS=Mus musculus OX=10090 GN=Atp9a PE=1 SV=1	ENSMUSG00000027546	Atp9a	1.18328	-0.910713	-0.228425	0.720171	-0.126106	-0.240963	0.244897	1.27021	1.05684		0.102319	0.888098	0.0515393		1.28527	0.28979	0.537916		1.18295	0.164455	0.783952
P98195	ATP9B_MOUSE	ATP9B_MOUSE Probable phospholipid-transporting ATPase IIB OS=Mus musculus OX=10090 GN=Atp9b PE=1 SV=4	Atp9b	Atp9b	1.45168	-0.889874	-0.570854	1.6595	1.09014	0.579752	0.476403	1.43124	1.4069		1.661	0.235005	0.628922		1.97776	0.237208	0.624871		0.316758	0.991614	0.00365741
Q811I0	ATPF1_MOUSE	ATPF1_MOUSE ATP synthase mitochondrial F1 complex assembly factor 1 OS=Mus musculus OX=10090 GN=Atpaf1 PE=1 SV=1	ENSMUSG00000028710	Atpaf1	1.20225	-0.646262	-0.432062	1.06435	-0.689887	-0.273497	-0.914214	-0.385417	-0.394895		0.158565	0.992715	0.00317535		0.0371671	0.376152	0.424636		-0.121398	0.343304	0.464321
Q91YY4	ATPF2_MOUSE	ATPF2_MOUSE ATP synthase mitochondrial F1 complex assembly factor 2 OS=Mus musculus OX=10090 GN=Atpaf2 PE=1 SV=1	ENSMUSG00000042709	Atpaf2	-0.29674	0.711184	-0.313297	1.87296	-0.397362	0.935728	-0.381485	1.55336	-0.626807		1.23247	0.357223	0.44706		-0.0847449	0.85664	0.0672016		-1.31721	0.549745	0.259839
O35143	ATIF1_MOUSE	ATIF1_MOUSE ATPase inhibitor, mitochondrial OS=Mus musculus OX=10090 GN=ATP5IF1 PE=1 SV=2	ENSMUSG00000054428	Atpif1	-0.352418	-2.26739	2.65071	0.828979	0.505111	-0.527146	2.46339	-0.418505	0.319774		0.857529	0.870477	0.0602426		0.672193	0.66594	0.176565		-0.185337	0.615929	0.21047
Q6PGD0	ARAID_MOUSE	ARAID_MOUSE All-trans retinoic acid-induced differentiation factor OS=Mus musculus OX=10090 GN=Atraid PE=2 SV=2	ENSMUSG00000013622	Atraid	0.83803	-1.20512	0.435718	-1.30996	-0.668206	-0.87204	-0.428182	-0.564706	-0.622683		-1.30776	0.210444	0.676864		-1.00042	0.421561	0.375139		0.307334	0.106083	0.974353
Q9WU60	ATRN_MOUSE	ATRN_MOUSE Attractin OS=Mus musculus OX=10090 GN=Atrn PE=1 SV=3	ENSMUSG00000027312	Atrn	-1.35281	0.636209	0.814436	0.987767	1.84465	1.45526	-0.237762	-0.607312	-0.474452		0.819049	0.131173	0.882156		-1.11066	0.538358	0.268929		-2.06082	4.46498e-05	4.35018
Q61687	ATRX_MOUSE	ATRX_MOUSE Transcriptional regulator ATRX OS=Mus musculus OX=10090 GN=Atrx PE=1 SV=3	ENSMUSG00000031229	Atrx	-0.00336642	0.984724	-0.9989	-0.221502	0.052055	0.100252	-1.01332	0.348571	-0.536455		0.0554215	0.977791	0.00975414		-0.533089	0.602052	0.220366		-0.588511	0.410907	0.386256
P54254	ATX1_MOUSE	ATX1_MOUSE Ataxin-1 OS=Mus musculus OX=10090 GN=Atxn1 PE=1 SV=2	ENSMUSG00000046876	Atxn1	-0.106162	-0.0275113	0.24716	0.156197	-0.784944	-1.30144	1.26696	-0.695596	-0.384275		-0.757432	0.196425	0.706803		-0.356764	0.970251	0.013116		0.400669	0.396296	0.40198
P28658	ATX10_MOUSE	ATX10_MOUSE Ataxin-10 OS=Mus musculus OX=10090 GN=Atxn10 PE=1 SV=2	ENSMUSG00000016541	Atxn10	-1.94852	0.797916	1.34929	0.394129	0.771913	1.27455	0.492326	0.820389	0.433248		-0.0260026	0.516428	0.286991		-0.30559	0.6419	0.192532		-0.279587	0.45773	0.33939
P0C7T6	ATX1L_MOUSE	ATX1L_MOUSE Ataxin-1-like OS=Mus musculus OX=10090 GN=Atxn1l PE=1 SV=1	ENSMUSG00000069895	Atxn1l	0.597716	-0.0992096	-0.41589	-0.100684	1.27296	0.242508	-0.874776	-0.72381	0.277232		0.341717	0.432969	0.363543		-0.6246	0.375156	0.425788		-0.966318	0.171784	0.765016
F6V8M6	F6V8M6_MOUSE	F6V8M6_MOUSE Ataxin-2 (Fragment) OS=Mus musculus OX=10090 GN=Atxn2 PE=1 SV=2	ENSMUSG00000042605	Atxn2	-0.560618	0.173154	0.494413	-0.591811	0.160582	-1.41077	-0.588706	-1.28565	0.186934		-0.764965	0.303565	0.517748		-0.76186	0.320274	0.494478		0.0031047	0.937947	0.0278216
F7B6X4	F7B6X4_MOUSE	F7B6X4_MOUSE Ataxin-2 (Fragment) OS=Mus musculus OX=10090 GN=Atxn2 PE=1 SV=1	ENSMUSG00000042605	Atxn2	-0.125634	-0.536943	0.779665	0.949887	-0.890052	0.147954	-0.314321	-0.0394737	-0.514189		0.273588	0.965631	0.0151889		-0.188687	0.470607	0.327341		-0.462275	0.550041	0.259605
J3QP59	J3QP59_MOUSE	J3QP59_MOUSE Ataxin-2-like protein (Fragment) OS=Mus musculus OX=10090 GN=Atxn2l PE=1 SV=8	ENSMUSG00000032637	Atxn2l	0.0518729	-0.559714	0.704407	0.193598	-0.672265	-0.437436	-1.60534	-1.07466	-1.3059		-0.489309	0.453591	0.343335		-1.86727	0.00309067	2.50995		-2.06044	0.0350006	1.45592
Q7TQH0	ATX2L_MOUSE	ATX2L_MOUSE Ataxin-2-like protein OS=Mus musculus OX=10090 GN=Atxn2l PE=1 SV=1	ENSMUSG00000032637	Atxn2l	-0.810517	0.992464	-0.00973749	-0.363297	-0.197841	-0.55962	-1.2041	-1.0969	-0.287672		-0.35356	0.463258	0.334178		-1.08716	0.197685	0.704026		-0.733603	0.186868	0.728464
A0A0U1RPL0	A0A0U1RPL0_MOUSE	A0A0U1RPL0_MOUSE Ataxin-2-like protein OS=Mus musculus OX=10090 GN=Atxn2l PE=1 SV=1	ENSMUSG00000032637	Atxn2l	2.16672	-1.30729	-1.02155	0.267203	-0.106986	-0.150173	-0.892344	0.0503278	1.17594		0.91456	0.961637	0.0169889		1.07187	0.902222	0.0446864		0.157314	0.86862	0.06117
Q9CVD2	ATX3_MOUSE	ATX3_MOUSE Ataxin-3 OS=Mus musculus OX=10090 GN=Atxn3 PE=1 SV=2	ENSMUSG00000021189	Atxn3	1.29474	-0.837607	-0.366174	0.815327	0.749467	0.798305	0.504668	-0.329644	1.12435		1.16448	0.306736	0.513235		0.870842	0.629302	0.201141		-0.293637	0.447788	0.348927
Q3UD01	A7L3B_MOUSE	A7L3B_MOUSE Ataxin-7-like protein 3B OS=Mus musculus OX=10090 GN=Atxn7l3b PE=1 SV=1	ENSMUSG00000074748	Atxn7l3b	0.368501	0.124182	-0.395798	-0.126549	0.908967	-0.00371575	-0.361921	-0.650954	-0.631384		-0.127897	0.597494	0.223667		-0.755566	0.0760221	1.11906		-0.627669	0.0761814	1.11815
Q8K135	K319L_MOUSE	K319L_MOUSE Dyslexia-associated protein KIAA0319-like protein OS=Mus musculus OX=10090 GN=Kiaa0319l PE=1 SV=1	ENSMUSG00000028830	AU040320	0.13287	-0.609436	0.59506	-0.42522	0.339975	-1.18487	-1.0288	-1.35596	-0.151888		-0.55809	0.457092	0.339996		-1.16167	0.152853	0.815726		-0.603577	0.498822	0.302055
P70295	AUP1_MOUSE	AUP1_MOUSE Ancient ubiquitous protein 1 OS=Mus musculus OX=10090 GN=Aup1 PE=1 SV=1	Aup1	Aup1	-0.486725	-0.131003	0.747444	0.0286455	1.28043	0.504048	1.80619	3.12504	0.298849		0.635052	0.339057	0.469727		1.93719	0.13032	0.884989		1.30214	0.271759	0.565815
Q9DCJ7	AKIP_MOUSE	AKIP_MOUSE Aurora kinase A-interacting protein OS=Mus musculus OX=10090 GN=Aurkaip1 PE=2 SV=2	ENSMUSG00000065990	Aurkaip1	-0.705401	1.75966	-1.13216	0.712117	-0.996835	1.10364	0.179252	-0.493784	-1.08702		1.41752	0.8007	0.0965304		0.211617	0.673626	0.171581		-1.2059	0.374621	0.426408
Q80U56	AVL9_MOUSE	AVL9_MOUSE Late secretory pathway protein AVL9 homolog OS=Mus musculus OX=10090 GN=Avl9 PE=1 SV=2	ENSMUSG00000029787	Avl9	-0.156287	0.836644	-0.564569	0.860665	-0.213623	0.35928	0.196149	-1.3164	-1.17612		0.515567	0.598004	0.223296		-1.01983	0.275517	0.559852		-1.5354	0.127425	0.894745
Q9D7H4	AVPI1_MOUSE	AVPI1_MOUSE Arginine vasopressin-induced protein 1 OS=Mus musculus OX=10090 GN=Avpi1 PE=2 SV=1	ENSMUSG00000018821	Avpi1	0.137405	-0.220228	0.203429	0.804504	0.663819	-0.361968	-0.334302	-0.699012	-1.46261		0.526414	0.447434	0.349271		-0.836417	0.0712517	1.1472		-1.36283	0.0725553	1.13933
Q91WD4	CG025_MOUSE	CG025_MOUSE UPF0415 protein C7orf25 homolog OS=Mus musculus OX=10090 PE=2 SV=1	ENSMUSG00000039182	AW209491	-0.566445	0.222927	0.456046	-0.610355	-0.712218	-1.18883	-0.920312	-2.07727	-1.41301		-0.935146	0.0704881	1.15188		-1.86069	0.00697138	2.15668		-0.700794	0.170763	0.767606
Q8BR90	CE051_MOUSE	CE051_MOUSE UPF0600 protein C5orf51 homolog OS=Mus musculus OX=10090 PE=1 SV=1	ENSMUSG00000041935	AW549877	1.29461	-0.675612	-0.578355	1.78196	0.759694	0.614924	-0.893392	-1.34546	-0.191557		1.33805	0.232533	0.633516		-0.315037	0.318605	0.496747		-2.05874	0.00309513	2.50932
Q80X32	CE024_MOUSE	CE024_MOUSE UPF0461 protein C5orf24 homolog OS=Mus musculus OX=10090 PE=2 SV=1	ENSMUSG00000045767	B230219D22Rik	-0.258587	0.650921	-0.317848	0.749555	-0.0954958	0.88919	-0.658627	-0.86146	-2.46426		1.00814	0.327442	0.484866		-0.602873	0.106416	0.972992		-2.0548	0.0323674	1.48989
P01887	B2MG_MOUSE	B2MG_MOUSE Beta-2-microglobulin OS=Mus musculus OX=10090 GN=B2m PE=1 SV=2	ENSMUSG00000060802	B2m	2.10797	-3.19937	0.756615	-1.21572	-0.837312	-1.27489	1.03397	-1.86631	4.0331		-1.97233	0.566313	0.246944		0.277351	0.639818	0.193943		2.24968	0.271752	0.565828
P58158	B3GA3_MOUSE	B3GA3_MOUSE Galactosylgalactosylxylosylprotein 3-beta-glucuronosyltransferase 3 OS=Mus musculus OX=10090 GN=B3gat3 PE=1 SV=1	ENSMUSG00000071649	B3gat3	-0.164521	1.94284	-2.10203	0.349874	0.678864	-0.306879	0.763672	0.0591625	0.164986		0.514395	0.786503	0.1043		0.329507	0.731612	0.135719		-0.184888	0.819271	0.0865725
Q3USF0	B3GN6_MOUSE	B3GN6_MOUSE Acetylgalactosaminyl-O-glycosyl-glycoprotein beta-1,3-N-acetylglucosaminyltransferase OS=Mus musculus OX=10090 GN=B3gnt6 PE=2 SV=2	ENSMUSG00000074004	B3gnt6	1.50707	-0.299177	-1.27967	-0.142988	0.907852	1.60418	0.111488	-0.0971729	0.00909556		1.20703	0.444985	0.351655		0.308272	0.97093	0.0128122		-0.898756	0.201001	0.696801
Q8BWP8	B4GA1_MOUSE	B4GA1_MOUSE Beta-1,4-glucuronyltransferase 1 OS=Mus musculus OX=10090 GN=B4gat1 PE=1 SV=1	ENSMUSG00000047379	B4gat1	-0.361561	-0.0294432	0.506591	0.401966	-0.0788467	-0.178376	-0.644271	-0.740294	-0.89529		-0.0494035	0.976487	0.0103334		-1.81726	0.0101931	1.9917		-2.05346	0.0372618	1.42874
Q3UI43	BABA1_MOUSE	BABA1_MOUSE BRISC and BRCA1-A complex member 1 OS=Mus musculus OX=10090 GN=Babam1 PE=1 SV=1	ENSMUSG00000031820	Babam1	-0.410266	1.33946	-0.135823	0.0498836	1.84338	-0.168666	0.236926	0.943242	0.810111		0.185707	0.729707	0.136851		0.945934	0.532632	0.273573		0.760228	0.90169	0.0449425
Q8K3W0	BABA2_MOUSE	BABA2_MOUSE BRISC and BRCA1-A complex member 2 OS=Mus musculus OX=10090 GN=Babam2 PE=1 SV=2	ENSMUSG00000052139	Babam2	0.301139	0.264203	-0.478757	0.823664	-0.447836	0.283395	0.840298	-0.0203995	-0.206752		0.0191924	0.691675	0.160098		-0.284602	0.690984	0.160532		-0.303795	0.976478	0.0103375
Q61337	BAD_MOUSE	BAD_MOUSE Bcl2-associated agonist of cell death OS=Mus musculus OX=10090 GN=Bad PE=1 SV=1	ENSMUSG00000024959	Bad	-0.60726	0.184981	0.52832	0.0625255	0.161983	1.0106	-0.398816	0.464496	0.509729		-0.0229982	0.451099	0.345728		0.279514	0.744363	0.128215		0.302513	0.629623	0.200919
Q60739	BAG1_MOUSE	BAG1_MOUSE BAG family molecular chaperone regulator 1 OS=Mus musculus OX=10090 GN=Bag1 PE=1 SV=3	ENSMUSG00000028416	Bag1	0.571481	-0.423407	0.00997407	0.791369	0.733823	-0.0663828	0.383059	0.139477	0.342936		0.723849	0.338774	0.470089		0.332962	0.472629	0.32548		-0.390887	0.528514	0.276944
Q9JLV1	BAG3_MOUSE	BAG3_MOUSE BAG family molecular chaperone regulator 3 OS=Mus musculus OX=10090 GN=Bag3 PE=1 SV=2	ENSMUSG00000030847	Bag3	-0.653093	0.807857	-0.109457	1.51743	-0.707253	1.84901	-0.683976	0.588219	-0.549895		1.62689	0.391965	0.406753		-0.440438	0.714816	0.145805		-2.06733	0.287334	0.541613
Q8CI61	BAG4_MOUSE	BAG4_MOUSE BAG family molecular chaperone regulator 4 OS=Mus musculus OX=10090 GN=Bag4 PE=1 SV=2	ENSMUSG00000037316	Bag4	-0.533309	-0.736603	1.53324	0.480058	0.10321	0.539772	-0.253102	-0.200089	-0.851566		1.01337	0.717526	0.144162		0.280206	0.526624	0.278499		-2.05211	0.0374493	1.42656
Q8CI32	BAG5_MOUSE	BAG5_MOUSE BAG family molecular chaperone regulator 5 OS=Mus musculus OX=10090 GN=Bag5 PE=1 SV=1	ENSMUSG00000049792	Bag5	-0.152685	-0.130888	0.471993	0.69413	-0.349183	0.199957	0.196083	0.289553	-0.52955		0.330845	0.760619	0.118833		0.32697	0.825987	0.0830268		-0.00387428	0.64715	0.188995
Q9Z1R2	BAG6_MOUSE	BAG6_MOUSE Large proline-rich protein BAG6 OS=Mus musculus OX=10090 GN=Bag6 PE=1 SV=1	ENSMUSG00000024392	Bag6	0.251771	2.16777	-1.74722	0.876274	-0.401849	0.0806769	-0.785773	-0.930536	-0.763642		-0.171094	0.975383	0.0108247		-1.03754	0.405624	0.391876		-0.86645	0.0547391	1.2617
Q8BKX1	BAIP2_MOUSE	BAIP2_MOUSE Brain-specific angiogenesis inhibitor 1-associated protein 2 OS=Mus musculus OX=10090 GN=Baiap2 PE=1 SV=2	ENSMUSG00000025372	Baiap2	0.112962	-0.516718	0.74969	-1.35341	-0.774854	-0.6164	1.87609	2.10575	-0.0638973		-0.887816	0.0741267	1.13003		1.76313	0.201228	0.696312		-2.03663	0.0325738	1.48713
Q9DBJ3	BI2L1_MOUSE	BI2L1_MOUSE Brain-specific angiogenesis inhibitor 1-associated protein 2-like protein 1 OS=Mus musculus OX=10090 GN=Baiap2l1 PE=1 SV=1	ENSMUSG00000038859	Baiap2l1	0.174745	0.0972494	-0.164424	0.98782	0.877533	1.03602	-0.179746	-0.706411	-0.624112		0.890571	0.00117513	2.92991		-1.81043	0.0215051	1.66746		-2.03582	0.0250995	1.60033
O54962	BAF_MOUSE	BAF_MOUSE Barrier-to-autointegration factor OS=Mus musculus OX=10090 GN=Banf1 PE=1 SV=1	ENSMUSG00000024844	Banf1	0.419533	-1.20387	0.359927	-0.240986	0.258491	-0.783239	-0.219484	0.436516	-0.46685		-0.600913	0.861275	0.0648584		-0.579411	0.9269	0.0329671		0.0215021	0.692174	0.159785
Q91XV3	BASP1_MOUSE	BASP1_MOUSE Brain acid soluble protein 1 OS=Mus musculus OX=10090 GN=Basp1 PE=1 SV=3	ENSMUSG00000045763	Basp1	0.656804	-2.63825	1.71398	-0.907925	1.38014	1.38733	0.0853629	1.11579	-0.52679		0.723336	0.664548	0.177474		-0.571441	0.833025	0.0793419		-1.29478	0.683943	0.16498
Q07813	BAX_MOUSE	BAX_MOUSE Apoptosis regulator BAX OS=Mus musculus OX=10090 GN=Bax PE=1 SV=1	ENSMUSG00000003873	Bax	0.752683	0.19808	-0.828216	2.07883	0.832394	1.40222	0.284822	0.0410681	-0.281896		1.20414	0.075907	1.11972		-0.157012	0.960053	0.0177049		-2.0358	0.0122093	1.91331
Q9Z277	BAZ1B_MOUSE	BAZ1B_MOUSE Tyrosine-protein kinase BAZ1B OS=Mus musculus OX=10090 GN=Baz1b PE=1 SV=2	ENSMUSG00000002748	Baz1b	0.716832	-1.22022	0.589011	-0.712781	0.7787	-0.22088	0.0761049	-0.883125	-0.274341		-0.809891	0.92146	0.0355236		-0.863352	0.600673	0.221362		-0.0534612	0.585014	0.232834
F6R4Y5	F6R4Y5_MOUSE	F6R4Y5_MOUSE Bromodomain adjacent to zinc finger domain, 2B (Fragment) OS=Mus musculus OX=10090 GN=Baz2b PE=1 SV=1	ENSMUSG00000026987	Baz2b	-0.153423	-0.0231303	0.292848	-0.520334	0.295918	0.0234924	1.09619	0.838592	1.80819		0.0466227	0.719291	0.143095		-1.80673	0.000415481	3.38145		-2.03484	0.0175871	1.75481
A2AUY4	A2AUY4_MOUSE	A2AUY4_MOUSE Bromodomain adjacent to zinc finger domain, 2B OS=Mus musculus OX=10090 GN=Baz2b PE=1 SV=1	ENSMUSG00000026987	Baz2b	0.739573	0.140989	-0.829155	1.07095	1.13511	1.31905	-0.335411	-0.417025	0.848125		0.994124	0.0667335	1.17566		-0.4764	0.981949	0.00791114		-1.47052	0.051309	1.28981
Q3V3N7	BBS1_MOUSE	BBS1_MOUSE Bardet-Biedl syndrome 1 protein homolog OS=Mus musculus OX=10090 GN=Bbs1 PE=1 SV=1	ENSMUSG00000006464	Bbs1	-0.970005	2.01662	-1.19463	-1.92957	-0.123011	-1.45693	-0.845128	-1.49129	-3.24156		-0.486925	0.391656	0.407096		-0.521289	0.223744	0.650249		-0.0343645	0.485066	0.314199
Q9DBI2	BBS10_MOUSE	BBS10_MOUSE Bardet-Biedl syndrome 10 protein homolog OS=Mus musculus OX=10090 GN=Bbs10 PE=2 SV=2	ENSMUSG00000035759	Bbs10	0.977913	-1.69811	0.699609	0.981766	0.32664	1.11023	-0.451009	1.35898	1.85637		0.282157	0.409454	0.387794		0.659366	0.44676	0.349925		0.377209	0.88409	0.0535038
Q9CWF6	BBS2_MOUSE	BBS2_MOUSE Bardet-Biedl syndrome 2 protein homolog OS=Mus musculus OX=10090 GN=Bbs2 PE=1 SV=1	ENSMUSG00000031755	Bbs2	-1.33368	1.04127	0.349079	0.00819241	0.225329	-0.669549	-0.259138	0.901869	-0.353758		-0.340887	0.838427	0.0765346		-0.608218	0.928664	0.0321416		-0.267331	0.644693	0.190647
Q8C1Z7	BBS4_MOUSE	BBS4_MOUSE Bardet-Biedl syndrome 4 protein homolog OS=Mus musculus OX=10090 GN=Bbs4 PE=1 SV=1	ENSMUSG00000025235	Bbs4	1.04258	0.119145	-1.16116	-0.543406	-0.222093	-0.789606	0.219306	0.585357	0.454105		-0.662551	0.475805	0.322571		0.334959	0.552669	0.257535		-2.02148	0.0281801	1.55006
Q8K2G4	BBS7_MOUSE	BBS7_MOUSE Bardet-Biedl syndrome 7 protein homolog OS=Mus musculus OX=10090 GN=Bbs7 PE=1 SV=1	ENSMUSG00000037325	Bbs7	0.304878	0.481226	-0.659006	0.961262	0.372198	0.68164	-0.549489	0.968376	0.0546811		0.376761	0.184626	0.733707		-0.250197	0.848248	0.0714769		-0.626958	0.338281	0.470722
Q811G0	PTHB1_MOUSE	PTHB1_MOUSE Protein PTHB1 OS=Mus musculus OX=10090 GN=Bbs9 PE=1 SV=2	ENSMUSG00000035919	Bbs9	0.551787	-0.386639	-0.0351022	0.459989	0.700494	0.420393	1.49675	1.37792	0.870619		0.495091	0.167693	0.775484		-1.80094	0.0129488	1.88777		-2.01915	0.0215427	1.6667
Q6RUT7	CSMT1_MOUSE	CSMT1_MOUSE Protein CCSMST1 OS=Mus musculus OX=10090 GN=Ccsmst1 PE=1 SV=1	ENSMUSG00000067722	BC003965	0.554266	-2.06169	1.47368	0.534917	1.25233	0.36781	0.748748	-0.357528	-0.188617		-0.019349	0.541056	0.266758		-0.742883	0.946991	0.023654		-0.723534	0.21165	0.674381
Q3TQI7	TLS1_MOUSE	TLS1_MOUSE Telomere length and silencing protein 1 homolog OS=Mus musculus OX=10090 PE=1 SV=2	ENSMUSG00000026851	BC005624	-0.101085	0.398841	-0.201302	1.41988	0.324898	0.216999	-0.30775	0.432534	-0.0595882		0.425983	0.218822	0.659909		0.0414967	0.97268	0.01203		-0.384486	0.22547	0.646911
A0A0R4J0B5	A0A0R4J0B5_MOUSE	A0A0R4J0B5_MOUSE cDNA sequence BC017158 OS=Mus musculus OX=10090 GN=BC017158 PE=1 SV=1	ENSMUSG00000030780	BC017158	-0.212788	-0.0244925	0.345645	0.332893	0.650968	-0.435556	-0.717327	-0.994545	0.311773		0.357385	0.706001	0.151195		-0.692834	0.307093	0.51273		-1.05022	0.273247	0.563444
Q80ZS7	Q80ZS7_MOUSE	Q80ZS7_MOUSE Dynein light chain OS=Mus musculus OX=10090 GN=BC048507 PE=1 SV=1	ENSMUSG00000064063	BC048507	-0.665056	-1.06936	1.9199	-2.20115	-1.18332	-3.02954	1.22578	1.61632	0.600588		-1.53609	0.110826	0.95536		1.89083	0.330888	0.480319		-2.01889	0.0248478	1.60471
F6RXI4	F6RXI4_MOUSE	F6RXI4_MOUSE cDNA sequence BC067074 OS=Mus musculus OX=10090 GN=BC067074 PE=4 SV=2	ENSMUSG00000021763	BC067074	-0.123122	-0.285861	0.53863	0.444516	1.21642	-0.123448	0.370056	0.910537	1.06013		0.567638	0.368073	0.434066		1.03366	0.0878422	1.0563		0.466021	0.576731	0.239027
Q9R069	BCAM_MOUSE	BCAM_MOUSE Basal cell adhesion molecule OS=Mus musculus OX=10090 GN=Bcam PE=1 SV=1	ENSMUSG00000002980	Bcam	0.948434	0.461626	-1.34638	-1.33346	-0.821988	-0.242847	-1.6759	-0.441718	-0.749067		-1.28361	0.344286	0.46308		-1.21069	0.284208	0.546364		0.072921	0.764408	0.116675
Q8BP40	PPA6_MOUSE	PPA6_MOUSE Lysophosphatidic acid phosphatase type 6 OS=Mus musculus OX=10090 GN=Acp6 PE=1 SV=1	ENSMUSG00000028093	Acp6	-0.243498	0.226768	0.0509307	2.73969	1.89082	2.61517	1.2888	0.77237	-0.289578		2.56424	0.00128445	2.89128		0.721439	0.297942	0.525868		-2.01478	0.00270364	2.56805
Q61334	BAP29_MOUSE	BAP29_MOUSE B-cell receptor-associated protein 29 OS=Mus musculus OX=10090 GN=Bcap29 PE=1 SV=1	ENSMUSG00000020650	Bcap29	0.14955	-0.0967526	0.154546	0.4903	0.80748	1.25332	0.960009	0.759871	0.23044		0.65793	0.0297761	1.52613		0.610321	0.0671625	1.17287		-0.0476093	0.553951	0.256529		P17225
Q61335	BAP31_MOUSE	BAP31_MOUSE B-cell receptor-associated protein 31 OS=Mus musculus OX=10090 GN=Bcap31 PE=1 SV=4	ENSMUSG00000002015	Bcap31	0.415872	-1.03888	0.768433	-2.3316	-1.41137	-1.70845	-0.307464	-0.0092188	-0.295276		-2.12432	0.0388354	1.41077		-0.711148	0.676346	0.169831		-2.0141	0.0116226	1.9347
Q61140	BCAR1_MOUSE	BCAR1_MOUSE Breast cancer anti-estrogen resistance protein 1 OS=Mus musculus OX=10090 GN=Bcar1 PE=1 SV=2	ENSMUSG00000031955	Bcar1	0.0983932	-0.507882	0.531227	1.19774	0.70437	1.26714	-0.28361	-0.0132379	-1.17847		1.09935	0.0438556	1.35798		-0.382003	0.314719	0.502078		-2.01072	0.00127138	2.89572
Q80YN3	BCAS1_MOUSE	BCAS1_MOUSE Breast carcinoma-amplified sequence 1 homolog OS=Mus musculus OX=10090 GN=Bcas1 PE=1 SV=3	ENSMUSG00000013523	Bcas1	3.25407	-4.84034	-1.31937	-1.62438	-0.849609	-3.29201	-5.07708	-7.30162	-3.07491		-0.30501	0.71715	0.14439		-3.75771	0.188576	0.724513		-3.4527	0.0849692	1.07074
Q9D287	SPF27_MOUSE	SPF27_MOUSE Pre-mRNA-splicing factor SPF27 OS=Mus musculus OX=10090 GN=Bcas2 PE=1 SV=1	ENSMUSG00000005687	Bcas2	0.0353249	1.25613	-1.25498	-0.102903	0.14508	0.283723	-0.273247	0.170114	-0.0534449		0.109755	0.901742	0.0449177		-0.0887698	0.934547	0.0293988		-0.198525	0.399689	0.398278
Q8CCN5	BCAS3_MOUSE	BCAS3_MOUSE Breast carcinoma-amplified sequence 3 homolog OS=Mus musculus OX=10090 GN=Bcas3 PE=1 SV=2	ENSMUSG00000059439	Bcas3	0.419258	-0.446581	0.0732543	0.0211619	-0.652711	-0.42515	-0.565548	-0.649095	-0.41842		-0.498404	0.314919	0.501802		-0.638802	0.0981529	1.0081		-0.140398	0.410168	0.387039
P24288	BCAT1_MOUSE	BCAT1_MOUSE Branched-chain-amino-acid aminotransferase, cytosolic OS=Mus musculus OX=10090 GN=Bcat1 PE=1 SV=2	ENSMUSG00000030268	Bcat1	-2.20864	1.01414	1.3057	-1.01894	-1.24951	-2.12836	1.12234	-0.329922	-0.648141		-2.26366	0.270319	0.568123		-1.34407	0.993392	0.00287936		0.919588	0.0776128	1.11007
O35855	BCAT2_MOUSE	BCAT2_MOUSE Branched-chain-amino-acid aminotransferase, mitochondrial OS=Mus musculus OX=10090 GN=Bcat2 PE=1 SV=2	ENSMUSG00000030826	Bcat2	1.98864	0.627114	-2.81773	-1.84163	-1.33199	-2.77671	-1.61293	-0.766648	0.721613		-2.46874	0.268255	0.571453		-1.39376	0.774685	0.110875		1.07498	0.149316	0.825893
Q03311	CHLE_MOUSE	CHLE_MOUSE Cholinesterase OS=Mus musculus OX=10090 GN=Bche PE=1 SV=2	ENSMUSG00000027792	Bche	-1.12812	1.42047	-0.316872	2.958	-0.18028	2.91822	-0.471555	1.2988	-3.61983		3.2351	0.211372	0.674952		-0.154684	0.600073	0.221796		-3.38978	0.186075	0.730313
Q6P3A8	ODBB_MOUSE	ODBB_MOUSE 2-oxoisovalerate dehydrogenase subunit beta, mitochondrial OS=Mus musculus OX=10090 GN=Bckdhb PE=1 SV=2	ENSMUSG00000032263	Bckdhb	-0.000936195	0.625718	-0.542586	0.879173	0.558729	-0.227044	-0.57549	-0.769434	-0.00943175		0.559665	0.469253	0.328593		-0.574553	0.304966	0.515749		-1.13422	0.0993252	1.00294
O55028	BCKD_MOUSE	BCKD_MOUSE [3-methyl-2-oxobutanoate dehydrogenase [lipoamide]] kinase, mitochondrial OS=Mus musculus OX=10090 GN=Bckdk PE=1 SV=1	ENSMUSG00000030802	Bckdk	0.187458	-0.923984	0.828772	0.369942	0.382159	1.24726	-0.57267	-1.20517	-2.02531		0.194701	0.340932	0.467333		-1.39262	0.121584	0.915122		-2.01018	9.88835e-05	4.00488
Q9QYE3	BC11A_MOUSE	BC11A_MOUSE B-cell lymphoma/leukemia 11A OS=Mus musculus OX=10090 GN=Bcl11a PE=1 SV=1	ENSMUSG00000000861	Bcl11a	-1.27264	0.438252	0.916352	-1.22284	-1.14887	0.425726	0.174125	-0.0550524	0.711512		-1.58713	0.473266	0.324895		-0.264127	0.740272	0.130609		1.323	0.187975	0.725899
Q99PV8	BC11B_MOUSE	BC11B_MOUSE B-cell lymphoma/leukemia 11B OS=Mus musculus OX=10090 GN=Bcl11b PE=1 SV=1	ENSMUSG00000048251	Bcl11b	-0.741762	0.213933	0.591772	-0.0418818	-1.59604	-0.00901957	1.23328	0.693321	0.616819		-0.255815	0.43435	0.36216		0.479388	0.134653	0.870784		0.735203	0.0666655	1.1761
Q64373	B2CL1_MOUSE	B2CL1_MOUSE Bcl-2-like protein 1 OS=Mus musculus OX=10090 GN=Bcl2l1 PE=1 SV=1	ENSMUSG00000007659	Bcl2l1	-1.67779	2.32994	-0.814018	0.1428	0.167312	1.07678	-1.22242	0.302537	-1.66426		0.98133	0.702102	0.1536		-0.408399	0.583512	0.23395		-1.38973	0.119544	0.922472
P59017	B2L13_MOUSE	B2L13_MOUSE Bcl-2-like protein 13 OS=Mus musculus OX=10090 GN=Bcl2l13 PE=1 SV=2	ENSMUSG00000009112	Bcl2l13	-1.75128	1.2105	0.577806	0.970253	1.06656	1.44984	0.632019	0.792865	0.445688		0.488752	0.276062	0.558993		0.0542127	0.536956	0.270061		-2.00684	0.0115151	1.93873
Q9CPT0	B2L14_MOUSE	B2L14_MOUSE Apoptosis facilitator Bcl-2-like protein 14 OS=Mus musculus OX=10090 GN=Bcl2l14 PE=1 SV=1	ENSMUSG00000030200	Bcl2l14	0.21885	0.0472311	-0.157924	0.371074	0.671774	0.352545	1.24877	1.28176	0.0388935		0.323843	0.0460969	1.33633		1.20154	0.124547	0.904667		0.8777	0.406016	0.391456
P70345	B2CL2_MOUSE	B2CL2_MOUSE Bcl-2-like protein 2 OS=Mus musculus OX=10090 GN=Bcl2l2 PE=1 SV=1	ENSMUSG00000089682	Bcl2l2	0.0119503	0.44928	-0.354467	-1.66317	-0.189495	-0.949882	-0.835535	0.433445	0.294636		-0.961832	0.116059	0.93532		0.282686	0.885192	0.0529625		1.24452	0.199582	0.69988
Q9CXE2	BCL7A_MOUSE	BCL7A_MOUSE B-cell CLL/lymphoma 7 protein family member A OS=Mus musculus OX=10090 GN=Bcl7a PE=2 SV=1	ENSMUSG00000029438	Bcl7a	-0.920201	0.25273	0.676099	-0.0326994	0.372835	-1.01944	-0.800061	0.0194203	-0.404763		-0.28543	0.734915	0.133763		-0.657493	0.496617	0.303978		-0.372063	0.741105	0.13012
Q921K9	BCL7B_MOUSE	BCL7B_MOUSE B-cell CLL/lymphoma 7 protein family member B OS=Mus musculus OX=10090 GN=Bcl7b PE=1 SV=1	ENSMUSG00000029681	Bcl7b	0.166036	-0.972764	0.893332	1.71055	1.72341	1.28838	0.730005	-0.0698936	0.052148		1.54452	0.0512783	1.29007		-0.113888	0.744588	0.128084		-1.99799	0.0108101	1.96617
Q9D219	BCL9_MOUSE	BCL9_MOUSE B-cell CLL/lymphoma 9 protein OS=Mus musculus OX=10090 GN=Bcl9 PE=1 SV=3	ENSMUSG00000038256	Bcl9	-1.44156	2.17582	-1.00682	0.632326	1.38073	1.68281	-0.607834	-0.294133	-0.478094		2.38755	0.325836	0.487001		0.528723	0.763063	0.117439		-1.99378	0.00457876	2.33925
Q8K019	BCLF1_MOUSE	BCLF1_MOUSE Bcl-2-associated transcription factor 1 OS=Mus musculus OX=10090 GN=Bclaf1 PE=1 SV=2	ENSMUSG00000037608	Bclaf1	-1.19419	0.936833	0.47503	1.56635	0.846811	1.07598	0.605318	0.230602	-0.123987		0.600954	0.184644	0.733665		-0.244428	0.820641	0.0858469		-1.98825	0.0171823	1.76492
Q6PAJ1	BCR_MOUSE	BCR_MOUSE Breakpoint cluster region protein OS=Mus musculus OX=10090 GN=Bcr PE=1 SV=3	ENSMUSG00000009681	Bcr	0.773665	0.14389	-0.789106	-0.933336	-1.00522	-0.521683	0.222662	-0.98632	-2.06094		-1.07723	0.145541	0.837016		-1.13021	0.286315	0.543156		-0.0529842	0.866264	0.0623496
Q9CZP5	BCS1_MOUSE	BCS1_MOUSE Mitochondrial chaperone BCS1 OS=Mus musculus OX=10090 GN=Bcs1l PE=1 SV=1	ENSMUSG00000026172	Bcs1l	0.376747	-0.0998389	-0.217553	0.0748661	0.551747	0.798135	-0.0186837	-0.578175	-0.164456		0.651586	0.178686	0.74791		-0.0646172	0.330467	0.480872		-0.716203	0.054418	1.26426
D3Z2Y8	D3Z2Y8_MOUSE	D3Z2Y8_MOUSE D-beta-hydroxybutyrate dehydrogenase, mitochondrial (Fragment) OS=Mus musculus OX=10090 GN=Bdh1 PE=1 SV=1	ENSMUSG00000046598	Bdh1	0.230151	-1.79384	1.67499	1.8212	1.53496	1.72119	-0.472293	-0.241725	-0.339626		1.49104	0.176394	0.753515		-0.569777	0.719732	0.142829		-1.98727	0.0442981	1.35362
Q80XN0	BDH_MOUSE	BDH_MOUSE D-beta-hydroxybutyrate dehydrogenase, mitochondrial OS=Mus musculus OX=10090 GN=Bdh1 PE=1 SV=2	ENSMUSG00000046598	Bdh1	0.136665	0.244773	-0.338102	1.84721	0.750013	0.985908	1.85588	1.67317	-0.197437		0.849243	0.0356046	1.44849		1.5365	0.182324	0.739155		0.687259	0.914794	0.0386765
Q8JZV9	BDH2_MOUSE	BDH2_MOUSE 3-hydroxybutyrate dehydrogenase type 2 OS=Mus musculus OX=10090 GN=Bdh2 PE=1 SV=1	ENSMUSG00000028167	Bdh2	-0.830436	0.410284	0.500857	0.98683	1.09576	0.131643	-0.291822	0.409623	0.0477592		0.576546	0.248247	0.605115		-0.362524	0.955355	0.0198353		-0.939071	0.135473	0.868148
O88597	BECN1_MOUSE	BECN1_MOUSE Beclin-1 OS=Mus musculus OX=10090 GN=Becn1 PE=1 SV=3	ENSMUSG00000035086	Becn1	-0.237717	-0.0948618	0.513521	-0.236703	0.161102	0.820219	0.598411	-0.465537	-0.141732		0.255964	0.650869	0.186506		-0.0468698	0.879035	0.0559941		-0.302834	0.599148	0.222466
Q68EF6	BEGIN_MOUSE	BEGIN_MOUSE Brain-enriched guanylate kinase-associated protein OS=Mus musculus OX=10090 GN=Begain PE=1 SV=2	ENSMUSG00000040867	Begain	-0.708786	0.798053	0.11984	-0.299768	0.131161	-0.266053	-1.70198	-0.0417486	-1.90815		-0.385893	0.663225	0.178339		-1.82182	0.154433	0.811261		-1.43593	0.151897	0.818452
A0A1B0GT88	A0A1B0GT88_MOUSE	A0A1B0GT88_MOUSE Brain-enriched guanylate kinase-associated protein OS=Mus musculus OX=10090 GN=Begain PE=1 SV=1	ENSMUSG00000040867	Begain	-0.723054	0.727662	0.094551	-1.16499	0.000578936	-0.684532	-1.14665	-0.299254	-0.770332		-0.779083	0.29483	0.530428		-0.864883	0.187631	0.726695		-0.0858004	0.784012	0.105677
O35153	BET1L_MOUSE	BET1L_MOUSE BET1-like protein OS=Mus musculus OX=10090 GN=Bet1l PE=3 SV=1	ENSMUSG00000025484	Bet1l	-0.479488	1.51386	-1.08158	0.476618	0.919117	0.679143	0.320563	0.317225	0.143479		1.15863	0.423687	0.372955		0.796713	0.743201	0.128894		-1.98702	0.00708264	2.1498
A2AMT1	BFSP1_MOUSE	BFSP1_MOUSE Filensin OS=Mus musculus OX=10090 GN=Bfsp1 PE=1 SV=1	ENSMUSG00000027420	Bfsp1	2.15018	-2.12744	-0.186564	-0.156777	0.227227	-0.955921	0.927923	0.912008	1.14076		0.0297872	0.860592	0.0652025		1.11449	0.445135	0.351508		-1.98157	0.023488	1.62915
Q6NVD9	BFSP2_MOUSE	BFSP2_MOUSE Phakinin OS=Mus musculus OX=10090 GN=Bfsp2 PE=1 SV=1	ENSMUSG00000032556	Bfsp2	-0.422167	0.351818	0.172543	0.688506	0.105571	-0.31503	0.035932	-0.739061	-0.707615		-0.0669714	0.753417	0.122964		-0.880157	0.217339	0.662863		-0.813186	0.177794	0.750083
P28653	PGS1_MOUSE	PGS1_MOUSE Biglycan OS=Mus musculus OX=10090 GN=Bgn PE=1 SV=1	ENSMUSG00000031375	Bgn	4.87643	-0.15266	-6.00224	-6.82261	-5.08482	-6.50208	-4.69941	-3.18178	2.84364		-6.34942	0.147783	0.830376		-3.02912	0.763905	0.116961		3.3203	0.132502	0.877778
O35185	BHE40_MOUSE	BHE40_MOUSE Class E basic helix-loop-helix protein 40 OS=Mus musculus OX=10090 GN=Bhlhe40 PE=1 SV=1	ENSMUSG00000030103	Bhlhe40	-0.50484	0.309556	0.300063	-0.143962	0.387567	0.0198411	0.127466	0.354399	0.575362		-0.280221	0.873746	0.0586149		0.0543363	0.348562	0.45772		0.334558	0.263409	0.579369
Q921C5	BICD2_MOUSE	BICD2_MOUSE Protein bicaudal D homolog 2 OS=Mus musculus OX=10090 GN=Bicd2 PE=1 SV=1	ENSMUSG00000037933	Bicd2	0.1938	-0.644238	0.573927	-0.866229	-1.77949	1.09317	-0.417047	-1.27871	-1.62725		-1.06003	0.576712	0.239041		-1.47251	0.0868674	1.06114		-0.41248	0.556361	0.254643
Q9JM63	KCJ10_MOUSE	KCJ10_MOUSE ATP-sensitive inward rectifier potassium channel 10 OS=Mus musculus OX=10090 GN=Kcnj10 PE=1 SV=1	ENSMUSG00000044708	Kcnj10	-0.650073	0.79693	0.0273872	4.00393	2.5447	2.49783	2.21585	-0.318849	0.596536		2.51731	0.0102768	1.98814		0.569149	0.414925	0.38203		-1.94816	0.0702965	1.15307
P70444	BID_MOUSE	BID_MOUSE BH3-interacting domain death agonist OS=Mus musculus OX=10090 GN=Bid PE=1 SV=2	ENSMUSG00000004446	Bid	-0.82881	1.39295	-0.54473	-0.0153596	0.222776	-1.23346	0.511889	0.123212	-0.855728		0.52937	0.696527	0.157062		0.667942	0.925882	0.0334441		0.138572	0.681334	0.16664
Q6P1B9	Q6P1B9_MOUSE	Q6P1B9_MOUSE Bin1 protein OS=Mus musculus OX=10090 GN=Bin1 PE=1 SV=1	ENSMUSG00000024381	Bin1	2.0835	-0.875051	-1.30139	-0.375773	-0.293125	0.0326698	-3.28754	-3.16818	-1.31167		0.581926	0.874009	0.0584842		-2.29313	0.108448	0.964777		-1.98131	0.00663993	2.17784
O08539	BIN1_MOUSE	BIN1_MOUSE Myc box-dependent-interacting protein 1 OS=Mus musculus OX=10090 GN=Bin1 PE=1 SV=1	ENSMUSG00000024381	Bin1	0.271869	-1.86648	1.64853	-1.61393	-0.187982	-0.928762	0.00618132	-1.07677	-0.444213		-1.20063	0.447192	0.349506		-0.716082	0.650568	0.186707		0.484549	0.477587	0.320947
Q62210	BIRC2_MOUSE	BIRC2_MOUSE Baculoviral IAP repeat-containing protein 2 OS=Mus musculus OX=10090 GN=Birc2 PE=1 SV=1	ENSMUSG00000057367	Birc2	1.13044	-0.901503	-0.179167	1.3355	0.716055	0.727028	-0.86026	-1.17035	0.286647		0.906195	0.221631	0.654369		-0.681093	0.465316	0.332252		-1.97972	0.0176899	1.75227
O88738	BIRC6_MOUSE	BIRC6_MOUSE Baculoviral IAP repeat-containing protein 6 OS=Mus musculus OX=10090 GN=Birc6 PE=1 SV=2	ENSMUSG00000024073	Birc6	0.308739	-0.73472	0.638554	-0.567942	-0.659023	-0.948335	-0.0961402	-0.412128	0.583406		-0.967761	0.137462	0.861817		-0.404879	0.932414	0.0303914		0.562883	0.0760575	1.11886
P16277	BLK_MOUSE	BLK_MOUSE Tyrosine-protein kinase Blk OS=Mus musculus OX=10090 GN=Blk PE=1 SV=4	ENSMUSG00000014453	Blk	0.0625318	-0.166353	0.228944	-0.196583	0.330088	-0.248529	-0.116654	-0.00324961	-0.413657		-0.259115	0.731448	0.135817		-0.179186	0.260445	0.584284		0.0799297	0.563246	0.249302
Q8R016	BLMH_MOUSE	BLMH_MOUSE Bleomycin hydrolase OS=Mus musculus OX=10090 GN=Blmh PE=1 SV=1	ENSMUSG00000020840	Blmh	0.68616	-0.52449	-0.0942723	0.885451	1.71679	0.644498	1.76351	0.0479006	0.647895		0.979723	0.0921596	1.03546		0.742167	0.264555	0.577484		-0.237555	0.68361	0.165192
O55102	BL1S1_MOUSE	BL1S1_MOUSE Biogenesis of lysosome-related organelles complex 1 subunit 1 OS=Mus musculus OX=10090 GN=Bloc1s1 PE=1 SV=2	ENSMUSG00000090247	Bloc1s1	0.910324	-0.274041	-0.569288	0.606371	-0.438791	0.429559	-0.0929022	1.43707	2.1015		0.7036	0.766359	0.115568		1.71111	0.227853	0.642344		1.00751	0.260763	0.583754
Q9CWG9	BL1S2_MOUSE	BL1S2_MOUSE Biogenesis of lysosome-related organelles complex 1 subunit 2 OS=Mus musculus OX=10090 GN=Bloc1s2 PE=1 SV=1	ENSMUSG00000057506	Bloc1s2	0.854673	-1.01695	0.294605	-0.549794	0.123854	-0.0764509	0.108694	0.756837	1.00625		-0.371055	0.737802	0.13206		0.462232	0.399693	0.398273		0.833287	0.0767634	1.11485
Q8VED2	BL1S4_MOUSE	BL1S4_MOUSE Biogenesis of lysosome-related organelles complex 1 subunit 4 OS=Mus musculus OX=10090 GN=Bloc1s4 PE=1 SV=1	ENSMUSG00000060708	Bloc1s4	-1.90163	1.73992	0.0222163	0.491916	0.52068	-0.406868	-0.0969811	-0.462534	-0.075478		0.4697	0.831656	0.0800563		-0.119197	0.883643	0.0537234		-0.588897	0.277605	0.556573
Q9CY64	BIEA_MOUSE	BIEA_MOUSE Biliverdin reductase A OS=Mus musculus OX=10090 GN=Blvra PE=1 SV=1	ENSMUSG00000001999	Blvra	1.62567	-1.41685	-0.113699	-0.454621	0.0462805	0.235328	-0.864997	0.136689	-0.204845		0.159979	0.926081	0.0333509		-0.091146	0.730874	0.136157		-0.251125	0.519136	0.284719
A0A286YCS3	A0A286YCS3_MOUSE	A0A286YCS3_MOUSE Serine/threonine-protein kinase RIO1 (Fragment) OS=Mus musculus OX=10090 GN=Riok1 PE=1 SV=1	ENSMUSG00000021428	Riok1	0.940477	-0.176865	-0.708473	3.22716	1.62025	2.29012	0.186681	0.123413	1.1303		2.46699	0.0247499	1.60643		0.363546	0.474023	0.324201		-1.97711	0.00222477	2.65272
Q8R2X8	GO45_MOUSE	GO45_MOUSE Golgin-45 OS=Mus musculus OX=10090 GN=Blzf1 PE=1 SV=2	ENSMUSG00000026577	Blzf1	-1.71573	0.308596	1.37393	0.0180087	0.845899	0.887202	0.299156	0.0761554	-0.40828		0.537303	0.564947	0.247992		-0.232441	0.999936	2.75988e-05		-0.769744	0.16619	0.779395
Q8R1Y2	CP045_MOUSE	CP045_MOUSE Uncharacterized protein C16orf45 homolog OS=Mus musculus OX=10090 PE=1 SV=1	ENSMUSG00000044117	Bmerb1	-1.3993	-0.450332	2.08939	0.109343	1.03163	1.75468	2.30385	2.04389	1.22058		1.48196	0.482596	0.316416		2.49422	0.178971	0.747217		1.01226	0.197668	0.704064
P23359	BMP7_MOUSE	BMP7_MOUSE Bone morphogenetic protein 7 OS=Mus musculus OX=10090 GN=Bmp7 PE=1 SV=2	ENSMUSG00000008999	Bmp7	1.53703	-0.570688	-0.992728	0.57958	1.66384	1.32695	0.785715	-0.777989	1.04695		1.89764	0.229177	0.63983		1.3564	0.728562	0.137534		-0.541232	0.268841	0.570504
P36895	BMR1A_MOUSE	BMR1A_MOUSE Bone morphogenetic protein receptor type-1A OS=Mus musculus OX=10090 GN=Bmpr1a PE=2 SV=1	ENSMUSG00000021796	Bmpr1a	0.285326	-0.595039	0.425422	0.453608	0.468273	-0.449907	0.673627	0.186918	0.155456		0.168282	0.800891	0.0964268		-0.0984076	0.452247	0.344624		-0.26669	0.628755	0.201518
O35607	BMPR2_MOUSE	BMPR2_MOUSE Bone morphogenetic protein receptor type-2 OS=Mus musculus OX=10090 GN=Bmpr2 PE=1 SV=1	ENSMUSG00000067336	Bmpr2	-0.496453	-0.199391	0.861662	0.577746	-0.102507	0.584776	1.30891	1.23007	-0.114895		0.777137	0.561241	0.250851		1.42946	0.290929	0.536212		0.652325	0.427315	0.369252
Q6QD59	SEC20_MOUSE	SEC20_MOUSE Vesicle transport protein SEC20 OS=Mus musculus OX=10090 GN=Bnip1 PE=1 SV=1	ENSMUSG00000024191	Bnip1	-0.994517	0.232043	-1.67741	1.09041	-1.06458	-0.440045	-1.23311	-1.31679	-0.758575		0.554473	0.471255	0.326744		-0.238593	0.646623	0.189349		-0.793066	0.219516	0.658533
Q9Z2F7	BNI3L_MOUSE	BNI3L_MOUSE BCL2/adenovirus E1B 19 kDa protein-interacting protein 3-like OS=Mus musculus OX=10090 GN=Bnip3l PE=1 SV=1	ENSMUSG00000022051	Bnip3l	0.755283	-1.01756	0.370388	0.44521	0.979705	1.20065	1.25888	0.560035	0.834453		0.609317	0.223601	0.650527		0.464065	0.214424	0.668726		-0.145252	0.977038	0.0100887
Q5SQY2	BOD1_MOUSE	BOD1_MOUSE Biorientation of chromosomes in cell division protein 1 OS=Mus musculus OX=10090 GN=Bod1 PE=3 SV=1	ENSMUSG00000044502	Bod1	0.397328	-1.20301	0.898379	-0.472506	-0.483008	-0.634333	-0.52379	-0.190965	-0.627227		-0.880336	0.427558	0.369005		-0.921118	0.500971	0.300187		-0.040782	0.590925	0.228468
E9Q6J5	BD1L1_MOUSE	BD1L1_MOUSE Biorientation of chromosomes in cell division protein 1-like 1 OS=Mus musculus OX=10090 GN=Bod1l PE=1 SV=1	ENSMUSG00000061755	Bod1l	-0.755122	0.0274612	0.695705	0.0440533	0.598601	-2.57757	-2.42078	-0.683968	-3.62114		0.0165921	0.583646	0.23385		-2.44825	0.0786428	1.10434		-2.46484	0.286155	0.543399
O35425	BOK_MOUSE	BOK_MOUSE Bcl-2-related ovarian killer protein OS=Mus musculus OX=10090 GN=Bok PE=1 SV=1	ENSMUSG00000026278	Bok	0.460527	-1.07083	0.759362	-0.19645	1.09169	-0.19854	0.189903	-0.289458	-0.595701		-0.656977	0.810125	0.0914478		-0.749985	0.669112	0.174501		-0.0930081	0.394456	0.404001
Q9D8S9	BOLA1_MOUSE	BOLA1_MOUSE BolA-like protein 1 OS=Mus musculus OX=10090 GN=Bola1 PE=1 SV=1	ENSMUSG00000015943	Bola1	-0.292022	0.622744	-0.172334	-0.62467	-0.23491	-0.0428486	-1.18248	-0.828025	-1.58448		-0.0625763	0.349708	0.456294		-1.78863	0.0417854	1.37898		-1.97376	0.0287629	1.54117
Q8BGS2	BOLA2_MOUSE	BOLA2_MOUSE BolA-like protein 2 OS=Mus musculus OX=10090 GN=Bola2 PE=1 SV=1	ENSMUSG00000047721	Bola2	-1.10332	0.956339	0.228539	0.0510934	-0.243829	-0.484	0.0127692	1.30986	0.154528		-0.472368	0.705522	0.151489		-0.074011	0.558425	0.253035		0.398357	0.177262	0.751386
Q8CEI1	BOLA3_MOUSE	BOLA3_MOUSE BolA-like protein 3 OS=Mus musculus OX=10090 GN=Bola3 PE=1 SV=1	ENSMUSG00000045160	Bola3	0.968474	-1.97299	1.0149	-0.565452	-1.16517	-1.24225	1.14048	0.458101	1.69211		-2.13365	0.381085	0.418978		0.172006	0.356826	0.447544		-1.96421	0.0163889	1.78545
Q9D920	BORC5_MOUSE	BORC5_MOUSE BLOC-1-related complex subunit 5 OS=Mus musculus OX=10090 GN=Borcs5 PE=1 SV=1	ENSMUSG00000042992	Borcs5	0.304754	-0.343197	0.219393	0.492764	0.440224	-0.0974657	0.657676	0.825247	0.388174		0.220831	0.475341	0.322995		0.438283	0.0785982	1.10459		0.217452	0.20386	0.690669
E9Q2W8	E9Q2W8_MOUSE	E9Q2W8_MOUSE BLOC-1-related complex subunit 5 OS=Mus musculus OX=10090 GN=Borcs5 PE=1 SV=1	ENSMUSG00000042992	Borcs5	-0.14924	0.234188	0.0284922	0.67204	-0.674357	0.569955	0.954527	0.364644	-0.0238185		0.541463	0.751732	0.123937		0.336152	0.266342	0.57456		-0.205311	0.663887	0.177906
Q9CRC6	BORC7_MOUSE	BORC7_MOUSE BLOC-1-related complex subunit 7 OS=Mus musculus OX=10090 GN=Borcs7 PE=1 SV=1	ENSMUSG00000062376	Borcs7	0.561269	-0.905108	0.469243	0.495642	0.0923998	1.51427	0.635398	0.412617	0.846338		0.0263993	0.358337	0.445708		0.166155	0.295569	0.529341		0.139755	0.88277	0.0541523
P15327	PMGE_MOUSE	PMGE_MOUSE Bisphosphoglycerate mutase OS=Mus musculus OX=10090 GN=Bpgm PE=1 SV=2	ENSMUSG00000038871	Bpgm	1.55804	-0.977633	-0.441768	-0.599649	0.548621	-0.870161	-0.28281	0.233822	0.389098		-0.157881	0.710372	0.148514		0.67559	0.936963	0.0282775		0.833471	0.430528	0.365998
Q8R164	BPHL_MOUSE	BPHL_MOUSE Valacyclovir hydrolase OS=Mus musculus OX=10090 GN=Bphl PE=1 SV=1	ENSMUSG00000038286	Bphl	0.64457	-0.599384	-1.33567	0.600488	-1.04752	-0.447086	-0.168332	0.891429	-0.574072		0.152298	0.869106	0.0609273		0.431052	0.543952	0.264439		0.278754	0.621137	0.206813
A0A1B0GRV0	A0A1B0GRV0_MOUSE	A0A1B0GRV0_MOUSE 3'(2'),5'-bisphosphate nucleotidase 1 OS=Mus musculus OX=10090 GN=Bpnt1 PE=1 SV=1	ENSMUSG00000026617	Bpnt1	-1.43506	0.283682	1.31152	-0.484227	-0.0398351	-0.89989	0.470474	1.13708	-0.18554		-0.767909	0.563177	0.249355		0.186792	0.660259	0.180286		0.954702	0.105682	0.976001
Q9Z0S1	BPNT1_MOUSE	BPNT1_MOUSE 3'(2'),5'-bisphosphate nucleotidase 1 OS=Mus musculus OX=10090 GN=Bpnt1 PE=1 SV=2	ENSMUSG00000026617	Bpnt1	0.594585	-0.179907	-0.305882	-0.253047	0.118194	-0.741066	0.353603	0.801239	0.54751		-0.0731406	0.431625	0.364894		0.727417	0.161692	0.791311		-1.95907	0.00045065	3.34616
A2A654	A2A654_MOUSE	A2A654_MOUSE Bromodomain PHD finger transcription factor OS=Mus musculus OX=10090 GN=Bptf PE=1 SV=1	ENSMUSG00000040481	Bptf	0.746789	-0.224521	-0.431619	0.57927	1.4873	0.0149349	0.149068	0.331107	0.695733		0.80379	0.303116	0.518391		0.555627	0.41395	0.383052		-0.248163	0.545848	0.262928
F6SZ47	F6SZ47_MOUSE	F6SZ47_MOUSE Serine/threonine-protein kinase B-raf (Fragment) OS=Mus musculus OX=10090 GN=Braf PE=1 SV=1	ENSMUSG00000002413	Braf	-0.122944	0.245699	-0.0800583	0.992782	0.988806	1.84627	-0.0348912	0.961371	1.06889		1.07284	0.0148958	1.82694		1.04143	0.153499	0.813893		-0.0314104	0.248408	0.604835
P28028	BRAF_MOUSE	BRAF_MOUSE Serine/threonine-protein kinase B-raf OS=Mus musculus OX=10090 GN=Braf PE=1 SV=3	ENSMUSG00000002413	Braf	0.336165	-0.68067	0.562097	-0.475491	-1.08182	-0.608952	-0.199239	0.149042	0.203929		-0.945116	0.134308	0.871898		-0.187122	0.96036	0.0175659		-1.95402	0.0144216	1.84099
Q99MP8	BRAP_MOUSE	BRAP_MOUSE BRCA1-associated protein OS=Mus musculus OX=10090 GN=Brap PE=1 SV=1	ENSMUSG00000029458	Brap	-0.775758	1.05041	-0.182714	0.0723639	0.470446	-0.342524	1.18962	0.414085	-0.34957		0.255078	0.953878	0.0205073		0.5968	0.608284	0.215893		0.341721	0.523028	0.281475
P46737	BRCC3_MOUSE	BRCC3_MOUSE Lys-63-specific deubiquitinase BRCC36 OS=Mus musculus OX=10090 GN=Brcc3 PE=1 SV=1	ENSMUSG00000031201	Brcc3	0.293744	-0.649481	0.583102	0.41677	-0.266557	-0.252853	0.338971	0.319946	-1.00732		-0.546597	0.812884	0.0899715		0.0262025	0.757556	0.120585		0.5728	0.877666	0.0566707
Q7JJ13	BRD2_MOUSE	BRD2_MOUSE Bromodomain-containing protein 2 OS=Mus musculus OX=10090 GN=Brd2 PE=1 SV=1	ENSMUSG00000024335	Brd2	0.512799	-0.586775	0.174686	-0.230866	0.855517	-0.232318	0.0279509	-0.651989	-1.35955		-0.405552	0.851488	0.0698213		-0.826676	0.249343	0.603204		-0.421123	0.216475	0.664592
Q8K2F0	BRD3_MOUSE	BRD3_MOUSE Bromodomain-containing protein 3 OS=Mus musculus OX=10090 GN=Brd3 PE=1 SV=2	ENSMUSG00000026918	Brd3	-0.6613	-0.0624906	0.812472	-0.538348	0.443802	-0.178775	0.385798	0.657834	0.182218		-0.116285	0.826316	0.0828539		0.448288	0.446597	0.350084		0.564573	0.191459	0.717924
Q9ESU6	BRD4_MOUSE	BRD4_MOUSE Bromodomain-containing protein 4 OS=Mus musculus OX=10090 GN=Brd4 PE=1 SV=2	ENSMUSG00000024002	Brd4	-0.658599	1.65182	-1.0035	0.180443	1.04918	-0.361363	-0.879067	-0.744683	-0.141279		0.839041	0.768428	0.114397		-0.0860847	0.535505	0.271237		-0.925126	0.134774	0.870394
D3YZC8	D3YZC8_MOUSE	D3YZC8_MOUSE Bromodomain-containing protein 8 OS=Mus musculus OX=10090 GN=Brd8 PE=1 SV=1	ENSMUSG00000003778	Brd8	-1.15138	2.98086	-2.29608	0.677429	0.650872	-0.522987	-0.810629	-0.39833	0.27602		1.80225	0.80998	0.0915254		0.75305	0.928767	0.032093		-1.0492	0.316786	0.499234
Q3UQU0	BRD9_MOUSE	BRD9_MOUSE Bromodomain-containing protein 9 OS=Mus musculus OX=10090 GN=Brd9 PE=1 SV=1	ENSMUSG00000057649	Brd9	0.850732	-1.36619	0.578733	-0.0558024	-0.296489	-1.32291	0.682246	-0.487871	0.476976		-0.875223	0.508396	0.293798		-0.101758	0.809169	0.0919607		0.773465	0.214143	0.669296
Q8BXV2	BRI3B_MOUSE	BRI3B_MOUSE BRI3-binding protein OS=Mus musculus OX=10090 GN=Bri3bp PE=1 SV=1	ENSMUSG00000037905	Bri3bp	-0.229479	-0.118178	0.440558	-0.46135	0.27267	-0.278331	0.198007	0.564846	0.293741		-0.160153	0.57089	0.243447		0.411919	0.242778	0.614791		0.572072	0.108344	0.965195
Q920P3	BRNP1_MOUSE	BRNP1_MOUSE BMP/retinoic acid-inducible neural-specific protein 1 OS=Mus musculus OX=10090 GN=Brinp1 PE=1 SV=1	ENSMUSG00000028351	Brinp1	-0.387483	-0.991074	1.56676	-0.358529	-0.125084	-0.391681	-0.66433	0.271114	0.12873		0.0289542	0.671688	0.172832		0.516213	0.863764	0.0636051		0.487258	0.538238	0.269025
Q6DFY8	BRNP2_MOUSE	BRNP2_MOUSE BMP/retinoic acid-inducible neural-specific protein 2 OS=Mus musculus OX=10090 GN=Brinp2 PE=1 SV=1	ENSMUSG00000004031	Brinp2	-1.5833	2.37985	-1.04048	-0.646379	-0.0435701	-0.793275	-0.542979	-0.371974	-0.30034		0.394101	0.759745	0.119332		0.668507	0.807286	0.0929726		0.274405	0.729102	0.137212
Q91VR8	BRK1_MOUSE	BRK1_MOUSE Protein BRICK1 OS=Mus musculus OX=10090 GN=Brk1 PE=1 SV=1	ENSMUSG00000033940	Brk1	-0.972574	0.389306	0.69113	-1.53551	-1.36822	-1.04358	0.083394	-0.555371	-1.20113		-1.75752	0.0638339	1.19495		-0.944677	0.400718	0.397161		0.812848	0.129493	0.887755
Q8K2Q7	BROX_MOUSE	BROX_MOUSE BRO1 domain-containing protein BROX OS=Mus musculus OX=10090 GN=Brox PE=1 SV=1	ENSMUSG00000046836	Brox	-1.22282	1.18847	0.122695	-0.257205	-0.850927	-0.92652	0.421577	-0.262968	0.0254756		-0.973622	0.386671	0.412659		-0.0972197	0.967013	0.0145676		0.876402	0.0633494	1.19826
O54798	BRS3_MOUSE	BRS3_MOUSE Bombesin receptor subtype-3 OS=Mus musculus OX=10090 GN=Brs3 PE=2 SV=1	ENSMUSG00000031130	Brs3	0.206271	-0.943821	0.926304	-0.573127	-0.656896	1.08645	1.46169	-0.262825	-8.39059e-06		-0.779398	0.894819	0.0482646		-0.20628	0.682357	0.165989		0.573118	0.597356	0.223767
P54099	DPOG1_MOUSE	DPOG1_MOUSE DNA polymerase subunit gamma-1 OS=Mus musculus OX=10090 GN=Polg PE=1 SV=3	Polg	Polg	0.89566	-0.493231	-0.314507	2.14583	2.0498	2.86923	-0.452259	-1.52032	0.11123		2.46034	0.0101389	1.99401		-0.137752	0.372381	0.429012		-1.95398	0.00889447	2.05088
Q69Z98	BRSK2_MOUSE	BRSK2_MOUSE Serine/threonine-protein kinase BRSK2 OS=Mus musculus OX=10090 GN=Brsk2 PE=1 SV=2	ENSMUSG00000053046	Brsk2	1.09107	-0.753682	-0.243189	0.2146	-0.0515793	0.467902	1.0789	-0.248623	0.443506		0.457789	0.769318	0.113894		0.686695	0.589019	0.229871		0.228906	0.630147	0.200558
G3UWV4	G3UWV4_MOUSE	G3UWV4_MOUSE Serine/threonine-protein kinase BRSK2 OS=Mus musculus OX=10090 GN=Brsk2 PE=1 SV=1	ENSMUSG00000053046	Brsk2	-1.58124	0.076311	1.63424	0.172597	1.4471	-0.309304	0.592755	0.455636	0.11636		0.0962861	0.730617	0.13631		0.379325	0.731849	0.135578		0.283039	0.933025	0.0301065
Q80Y55	BSDC1_MOUSE	BSDC1_MOUSE BSD domain-containing protein 1 OS=Mus musculus OX=10090 GN=Bsdc1 PE=1 SV=1	ENSMUSG00000040859	Bsdc1	-0.770847	0.388624	0.506029	0.00134337	-0.34518	-0.337523	1.27941	1.44455	1.34777		-0.726147	0.560401	0.251501		-1.78426	0.00989739	2.00448		-1.95153	0.0150659	1.82201
P18572	BASI_MOUSE	BASI_MOUSE Basigin OS=Mus musculus OX=10090 GN=Bsg PE=1 SV=2	ENSMUSG00000023175	Bsg	0.440088	0.0347863	-0.405752	-0.0841856	0.24214	0.968634	-0.988166	-0.224603	-0.764867		0.207354	0.423232	0.373421		-0.799653	0.110003	0.958595		-1.00701	0.054776	1.26141
O88737	BSN_MOUSE	BSN_MOUSE Protein bassoon OS=Mus musculus OX=10090 GN=Bsn PE=1 SV=4	ENSMUSG00000032589	Bsn	-0.816626	-0.79572	1.78717	-0.538537	0.428163	1.04698	1.28436	2.39288	1.17717		1.22388	0.808315	0.0924195		2.08008	0.175155	0.756577		0.856198	0.0963518	1.01614
P58544	BTBD1_MOUSE	BTBD1_MOUSE BTB/POZ domain-containing protein 1 OS=Mus musculus OX=10090 GN=Btbd1 PE=1 SV=3	ENSMUSG00000025103	Btbd1	0.567969	0.419392	-0.953683	0.126662	-0.107097	-0.714554	-0.0983076	0.0669204	0.900521		-0.526489	0.679108	0.168061		-0.352472	0.653254	0.184918		0.174017	0.260357	0.584431
Q6GQW0	BTBDB_MOUSE	BTBDB_MOUSE Ankyrin repeat and BTB/POZ domain-containing protein BTBD11 OS=Mus musculus OX=10090 GN=Btbd11 PE=2 SV=2	ENSMUSG00000020042	Btbd11	0.867582	-0.828363	0.0714106	1.50759	0.721546	0.49105	0.858972	0.759578	-0.228607		0.650135	0.207113	0.683792		0.688168	0.51677	0.286703		0.0380329	0.393276	0.405303
Q9DB72	BTBDH_MOUSE	BTBDH_MOUSE BTB/POZ domain-containing protein 17 OS=Mus musculus OX=10090 GN=Btbd17 PE=1 SV=1	ENSMUSG00000000202	Btbd17	1.78095	-0.711299	-1.06803	0.521155	-0.299172	1.08227	0.268906	-0.119271	-1.23999		1.23245	0.681169	0.166745		0.592028	0.735251	0.133564		-0.640427	0.257238	0.589665
Q3TEG0	Q3TEG0_MOUSE	Q3TEG0_MOUSE RIKEN cDNA A830010M20 gene OS=Mus musculus OX=10090 GN=A830010M20Rik PE=1 SV=1	ENSMUSG00000111375	Btbd8	-0.515202	-1.06921	1.64631	-0.270004	-0.18159	-0.43369	1.5889	0.697236	0.350837		0.245199	0.723529	0.140544		1.21244	0.397448	0.40072		-1.94949	0.0243603	1.61332
Q80TK0	K1107_MOUSE	K1107_MOUSE AP2-interacting clathrin-endocytosis protein OS=Mus musculus OX=10090 GN=Kiaa1107 PE=1 SV=5	ENSMUSG00000111375	Btbd8	0.982215	-1.25071	0.399138	0.218986	-0.753578	-1.09581	-0.0326326	0.535834	-0.597187		-1.15272	0.491488	0.308487		-0.43177	0.924716	0.0339916		0.720946	0.373726	0.427447
Q8C726	BTBD9_MOUSE	BTBD9_MOUSE BTB/POZ domain-containing protein 9 OS=Mus musculus OX=10090 GN=Btbd9 PE=1 SV=1	ENSMUSG00000062202	Btbd9	-0.14069	-0.638629	0.935113	-2.04227	-0.179248	0.0866298	-0.48228	-2.12455	-1.2707		-0.0385583	0.401854	0.395932		-1.13002	0.112778	0.947777		-1.09146	0.518096	0.285589
Q64152	BTF3_MOUSE	BTF3_MOUSE Transcription factor BTF3 OS=Mus musculus OX=10090 GN=Btf3 PE=1 SV=3	ENSMUSG00000021660	Btf3	-1.04061	0.796267	0.332647	1.33776	0.969739	0.527765	0.490394	0.580094	1.23653		0.637092	0.201176	0.696423		0.247447	0.28491	0.545292		-0.389645	0.623814	0.204945
Q9CQH7	BT3L4_MOUSE	BT3L4_MOUSE Transcription factor BTF3 homolog 4 OS=Mus musculus OX=10090 GN=Btf3l4 PE=1 SV=1	ENSMUSG00000028568	Btf3l4	0.0748733	1.25775	-1.3436	0.794653	0.2172	-0.439328	-0.468459	-0.510182	0.322464		0.142326	0.826675	0.082665		-0.543332	0.801176	0.0962721		-0.685658	0.41204	0.385061
P35991	BTK_MOUSE	BTK_MOUSE Tyrosine-protein kinase BTK OS=Mus musculus OX=10090 GN=Btk PE=1 SV=4	ENSMUSG00000031264	Btk	1.43072	-0.67179	-0.764964	-0.967117	0.635979	0.746045	-0.0994968	-0.487482	0.850055		1.30777	0.884392	0.0533551		0.572293	0.918118	0.0371015		-0.735476	0.944361	0.0248621
Q3ULA2	FBW1A_MOUSE	FBW1A_MOUSE F-box/WD repeat-containing protein 1A OS=Mus musculus OX=10090 GN=Btrc PE=1 SV=2	ENSMUSG00000025217	Btrc	0.163862	0.399842	-0.509618	-1.07181	1.19487	1.27525	-0.506795	-1.83227	-1.05407		1.031	0.612199	0.213108		-1.21793	0.0713587	1.14655		-2.24893	0.136875	0.863676
Q9WVA3	BUB3_MOUSE	BUB3_MOUSE Mitotic checkpoint protein BUB3 OS=Mus musculus OX=10090 GN=Bub3 PE=1 SV=2	ENSMUSG00000066979	Bub3	-0.570371	0.0484204	0.734852	0.741481	0.424032	0.0685271	0.958747	-0.365867	0.658445		0.375612	0.467201	0.330496		0.610025	0.563505	0.249102		0.234413	0.990302	0.0042322
Q9CQC6	BZW1_MOUSE	BZW1_MOUSE Basic leucine zipper and W2 domain-containing protein 1 OS=Mus musculus OX=10090 GN=Bzw1 PE=1 SV=1	ENSMUSG00000051223	Bzw1	0.737678	-0.492416	-0.022497	-1.03365	-0.342031	-1.57401	-1.21311	-1.89489	-1.00608		-1.01115	0.104609	0.980431		-1.78339	0.0218564	1.66042		-0.179462	0.433587	0.362924
Q91VK1	BZW2_MOUSE	BZW2_MOUSE Basic leucine zipper and W2 domain-containing protein 2 OS=Mus musculus OX=10090 GN=Bzw2 PE=1 SV=1	ENSMUSG00000020547	Bzw2	0.597934	-0.350406	-0.152865	-0.275202	0.57737	0.433141	-0.981004	-1.71908	-0.900566		0.586006	0.613968	0.211854		-1.76017	0.0166789	1.77783		-1.94731	0.000842333	3.07452
P98086	C1QA_MOUSE	C1QA_MOUSE Complement C1q subcomponent subunit A OS=Mus musculus OX=10090 GN=C1qa PE=1 SV=2	ENSMUSG00000036887	C1qa	-2.20826	-0.998789	3.33778	2.22739	0.833441	2.33663	0.780725	-3.10222	0.673586		3.22618	0.37299	0.428303		1.67238	0.79295	0.100754		-1.5538	0.160566	0.794347
P14106	C1QB_MOUSE	C1QB_MOUSE Complement C1q subcomponent subunit B OS=Mus musculus OX=10090 GN=C1qb PE=1 SV=2	ENSMUSG00000036905	C1qb	-1.44433	-1.23124	2.87107	3.26764	1.0927	3.41916	1.35847	-1.01513	1.27676		4.49888	0.187657	0.726635		2.508	0.782105	0.106735		-1.99089	0.130515	0.884339
Q8R5L1	Q8R5L1_MOUSE	Q8R5L1_MOUSE Complement component 1 Q subcomponent-binding protein, mitochondrial OS=Mus musculus OX=10090 GN=C1qbp PE=1 SV=1	ENSMUSG00000018446	C1qbp	-1.3693	1.52493	-0.159522	-0.128144	0.499717	-0.00874861	0.343903	0.650098	-0.777672		0.150773	0.893966	0.0486788		0.503425	0.9418	0.0260412		0.352651	0.923028	0.034785
Q02105	C1QC_MOUSE	C1QC_MOUSE Complement C1q subcomponent subunit C OS=Mus musculus OX=10090 GN=C1qc PE=1 SV=2	ENSMUSG00000036896	C1qc	-2.3479	-1.52566	4.0232	1.30639	-0.302676	1.7105	0.507208	-1.34401	-0.72637		2.83204	0.703892	0.152494		0.799285	0.796682	0.0987148		-2.03276	0.157488	0.802752
Q8CFR0	C1QL2_MOUSE	C1QL2_MOUSE Complement C1q-like protein 2 OS=Mus musculus OX=10090 GN=C1ql2 PE=1 SV=1	ENSMUSG00000036907	C1ql2	-1.37082	-0.301098	1.69363	-1.13749	-0.694146	-0.693544	0.295349	1.21666	0.0936191		-0.393048	0.403698	0.393943		0.596447	0.61239	0.212972		-1.94399	0.0168981	1.77216
Q9ESN4	C1QL3_MOUSE	C1QL3_MOUSE Complement C1q-like protein 3 OS=Mus musculus OX=10090 GN=C1ql3 PE=1 SV=1	ENSMUSG00000049630	C1ql3	-0.200373	0.70158	-0.5388	-1.48853	-1.01573	-1.15785	-1.07277	-0.241214	-1.06406		-0.957479	0.0379327	1.42099		-0.863691	0.166268	0.77919		0.093788	0.238584	0.622359
Q8R066	C1QT4_MOUSE	C1QT4_MOUSE Complement C1q tumor necrosis factor-related protein 4 OS=Mus musculus OX=10090 GN=C1qtnf4 PE=1 SV=1	ENSMUSG00000040794	C1qtnf4	-0.357994	0.456961	0.0154566	-0.175626	1.01634	0.590458	0.753384	-0.196807	-0.107794		0.575002	0.355832	0.448755		-0.123251	0.78593	0.104616		-0.698253	0.517548	0.286049
E9Q3C1	C2CD2_MOUSE	C2CD2_MOUSE C2 domain-containing protein 2 OS=Mus musculus OX=10090 GN=C2cd2 PE=1 SV=1	ENSMUSG00000045975	C2cd2	1.34239	1.37467	-3.13655	-0.566118	0.203612	0.499863	-1.21849	-1.92998	-0.516004		-1.13878	0.90939	0.0412499		-2.56087	0.524468	0.280281		-1.4221	0.0704382	1.15219
Q80X80	C2C2L_MOUSE	C2C2L_MOUSE Phospholipid transfer protein C2CD2L OS=Mus musculus OX=10090 GN=C2cd2l PE=1 SV=3	ENSMUSG00000032120	C2cd2l	-0.106351	-1.24109	1.46004	-0.391559	-0.0360138	-0.0388756	0.389762	0.954963	0.466631		0.0674752	0.819425	0.0864906		0.572982	0.519509	0.284407		-1.9429	0.0162	1.79048
Q5HZI2	C2C4C_MOUSE	C2C4C_MOUSE C2 calcium-dependent domain-containing protein 4C OS=Mus musculus OX=10090 GN=C2cd4cC2CD4 family PE=1 SV=1	ENSMUSG00000045912	C2cd4c	-0.817482	1.1832	-0.29645	1.68686	0.201075	2.12446	0.377392	1.498	-0.268539		1.98331	0.190747	0.719543		0.673842	0.552246	0.257867		-1.30946	0.360884	0.442632
A0A0N4SW93	A0A0N4SW93_MOUSE	A0A0N4SW93_MOUSE C2 domain-containing protein 5 OS=Mus musculus OX=10090 GN=C2cd5 PE=1 SV=1	ENSMUSG00000030279	C2cd5	-0.0609856	-0.271127	0.488385	-0.17871	0.930476	0.542587	0.784324	0.727468	0.816023		0.603573	0.39241	0.406259		-1.75712	0.0321702	1.49255		0.241737	0.350254	0.455617
Q7TPS5	C2CD5_MOUSE	C2CD5_MOUSE C2 domain-containing protein 5 OS=Mus musculus OX=10090 GN=C2cd5 PE=1 SV=2	ENSMUSG00000030279	C2cd5	-0.330337	-0.186603	0.627587	0.158513	0.456694	0.550416	0.904866	1.51279	0.752916		0.643297	0.334566	0.475519		1.09147	0.0541677	1.26626		0.448171	0.0622649	1.20576
P01027	CO3_MOUSE	CO3_MOUSE Complement C3 OS=Mus musculus OX=10090 GN=C3 PE=1 SV=3	ENSMUSG00000024164	C3	1.65796	1.2973	-3.19006	0.478486	3.49904	0.0921461	-2.77597	-0.485285	-3.08109		-0.818819	0.49114	0.308795		-4.07328	0.312104	0.5057		-3.25446	0.0623156	1.2054
P01029	CO4B_MOUSE	CO4B_MOUSE Complement C4-B OS=Mus musculus OX=10090 GN=C4b PE=1 SV=3	ENSMUSG00000073418	C4b	2.50215	-2.47559	0.040682	-0.278225	-0.539248	0.362477	-0.92722	-2.54156	0.138572		-0.318907	0.910945	0.040508		-0.967902	0.526541	0.278568		-0.648995	0.30936	0.509536
E9Q5L4	E9Q5L4_MOUSE	E9Q5L4_MOUSE RIKEN cDNA C530008M17 gene OS=Mus musculus OX=10090 GN=C530008M17Rik PE=1 SV=1	ENSMUSG00000036377	C530008M17Rik	0.283906	0.173688	-0.400655	2.62027	-0.682968	1.17864	1.2579	0.477528	-0.668063		1.00495	0.356609	0.447808		0.30384	0.603475	0.21934		-0.701111	0.570943	0.243407
A2A7S8	K1522_MOUSE	K1522_MOUSE Uncharacterized protein KIAA1522 OS=Mus musculus OX=10090 GN=Kiaa1522 PE=1 SV=1	ENSMUSG00000050390	C77080	0.741525	-0.29048	-0.342863	-0.480869	0.0927169	-0.225039	0.359395	1.04543	1.16382		0.0654415	0.570974	0.243384		1.33591	0.131152	0.882226		-1.94168	0.0151147	1.8206
Q06138	CAB39_MOUSE	CAB39_MOUSE Calcium-binding protein 39 OS=Mus musculus OX=10090 GN=Cab39 PE=1 SV=2	ENSMUSG00000036707	Cab39	-0.160887	0.289916	0.04435	-0.622846	-0.781957	0.0132009	0.122414	-0.957479	-1.05765		-0.667196	0.131386	0.881452		-1.00183	0.159908	0.796129		-0.334633	0.728819	0.13738
Q9DB16	CB39L_MOUSE	CB39L_MOUSE Calcium-binding protein 39-like OS=Mus musculus OX=10090 GN=Cab39l PE=1 SV=3	ENSMUSG00000021981	Cab39l	-0.909463	3.72653	-3.45174	-3.28363	-0.591703	-1.82046	-2.35823	2.86721	-1.55118		-0.910994	0.493409	0.306793		-0.641715	0.96166	0.0169784		0.269279	0.437611	0.358912
D3Z1M4	D3Z1M4_MOUSE	D3Z1M4_MOUSE Calcium-binding protein 1 OS=Mus musculus OX=10090 GN=Cabp1 PE=1 SV=1	ENSMUSG00000029544	Cabp1	1.12011	-0.253737	-0.848269	0.904735	-1.05492	0.564039	-0.404609	-0.366879	-0.786793		0.817776	0.882783	0.054146		-0.150872	0.42926	0.36728		-0.968648	0.348234	0.458129
Q9R1Q8	TAGL3_MOUSE	TAGL3_MOUSE Transgelin-3 OS=Mus musculus OX=10090 GN=Tagln3 PE=1 SV=1	ENSMUSG00000022658	Tagln3	-0.387851	-0.273773	0.710134	2.18519	1.58994	2.61325	3.23392	2.95533	1.49634		2.45897	0.00990457	2.00416		-1.73532	0.00806161	2.09358		0.77014	0.520826	0.283307
P97445	CAC1A_MOUSE	CAC1A_MOUSE Voltage-dependent P/Q-type calcium channel subunit alpha-1A OS=Mus musculus OX=10090 GN=Cacna1a PE=1 SV=2	ENSMUSG00000034656	Cacna1a	-1.10281	0.656968	0.56759	-2.14796	0.329098	-0.536	0.193768	2.20365	-0.310506		-1.10359	0.422251	0.374429		-0.373822	0.531559	0.274448		0.729768	0.233769	0.631214
O55017	CAC1B_MOUSE	CAC1B_MOUSE Voltage-dependent N-type calcium channel subunit alpha-1B OS=Mus musculus OX=10090 GN=Cacna1b PE=1 SV=1	ENSMUSG00000004113	Cacna1b	0.987963	0.0156605	-1.02522	0.230826	0.383265	-0.380513	0.29043	0.739843	1.22387		0.215165	0.898542	0.0464618		0.724183	0.301978	0.520024		0.509017	0.131878	0.879829
Q01815	CAC1C_MOUSE	CAC1C_MOUSE Voltage-dependent L-type calcium channel subunit alpha-1C OS=Mus musculus OX=10090 GN=Cacna1c PE=1 SV=1	ENSMUSG00000051331	Cacna1c	-1.10764	1.00187	0.0925466	1.08951	1.83665	1.30121	0.1538	-0.378369	1.14314		1.20866	0.0953437	1.02071		0.0612538	0.702334	0.153456		-1.14741	0.0912114	1.03995
Q99246	CAC1D_MOUSE	CAC1D_MOUSE Voltage-dependent L-type calcium channel subunit alpha-1D OS=Mus musculus OX=10090 GN=Cacna1d PE=1 SV=3	ENSMUSG00000015968	Cacna1d	-0.59127	0.561377	0.131346	0.13948	-1.05787	-0.887764	0.763655	1.7267	-0.136329		-1.01911	0.274793	0.560994		0.63231	0.302105	0.519841		1.65142	0.101727	0.992565
Q61290	CAC1E_MOUSE	CAC1E_MOUSE Voltage-dependent R-type calcium channel subunit alpha-1E OS=Mus musculus OX=10090 GN=Cacna1e PE=1 SV=1	Cacna1e	Cacna1e	0.670256	0.000187484	-0.633126	-1.2847	-1.11091	-0.764355	-1.48044	-0.972908	-2.66702		-1.1111	0.0585688	1.23233		-1.48063	0.0518832	1.28497		-0.369535	0.280995	0.551302
O08532	CA2D1_MOUSE	CA2D1_MOUSE Voltage-dependent calcium channel subunit alpha-2/delta-1 OS=Mus musculus OX=10090 GN=Cacna2d1 PE=1 SV=1	ENSMUSG00000040118	Cacna2d1	2.88037	-2.48244	-0.476684	-1.19374	-1.47797	0.0101656	-1.17954	1.64885	0.21617		-0.717056	0.625228	0.203962		0.692855	0.892198	0.0495388		1.40991	0.298834	0.52457
Q6PHS9	CA2D2_MOUSE	CA2D2_MOUSE Voltage-dependent calcium channel subunit alpha-2/delta-2 OS=Mus musculus OX=10090 GN=Cacna2d2 PE=1 SV=1	ENSMUSG00000010066	Cacna2d2	-2.15998	4.50904	-2.64379	-0.446643	-0.634203	1.09941	1.33269	-0.760966	0.240602		1.71334	0.966998	0.0145745		2.40058	0.884567	0.0532693		0.687245	0.762231	0.117913
Q9Z1L5	CA2D3_MOUSE	CA2D3_MOUSE Voltage-dependent calcium channel subunit alpha-2/delta-3 OS=Mus musculus OX=10090 GN=Cacna2d3 PE=1 SV=1	ENSMUSG00000021991	Cacna2d3	0.1401	-0.684207	0.174469	-1.28445	-0.82986	-0.222746	0.187925	-0.215063	-0.813902		-0.96996	0.190358	0.720429		-0.355164	0.717349	0.14427		0.614796	0.304193	0.516851
Q8R3Z5	CACB1_MOUSE	CACB1_MOUSE Voltage-dependent L-type calcium channel subunit beta-1 OS=Mus musculus OX=10090 GN=Cacnb1 PE=1 SV=1	ENSMUSG00000020882	Cacnb1	0.090918	-0.478532	0.37616	-0.0848316	0.136793	-0.670882	-0.794452	-0.78112	0.469111		-0.17575	0.59197	0.227701		-0.872038	0.496506	0.304076		-0.696288	0.753586	0.122867
A2A542	A2A542_MOUSE	A2A542_MOUSE Voltage-dependent L-type calcium channel subunit beta-1 OS=Mus musculus OX=10090 GN=Cacnb1 PE=1 SV=1	ENSMUSG00000020882	Cacnb1	1.75275	-0.303131	-1.63074	-0.837669	-1.12196	-0.912151	-0.0661587	-0.57108	0.867359		-0.60902	0.415301	0.381637		0.236972	0.9043	0.0436873		0.845992	0.0739217	1.13123
P54285	CACB3_MOUSE	CACB3_MOUSE Voltage-dependent L-type calcium channel subunit beta-3 OS=Mus musculus OX=10090 GN=Cacnb3 PE=1 SV=2	ENSMUSG00000003352	Cacnb3	-0.150162	-0.319502	0.638756	-0.988742	-0.81786	-0.0189422	-0.320176	-0.355551	-1.13583		-0.667698	0.188697	0.724236		-0.205389	0.172101	0.764217		0.462309	0.991266	0.00380997
Q8R0S4	CACB4_MOUSE	CACB4_MOUSE Voltage-dependent L-type calcium channel subunit beta-4 OS=Mus musculus OX=10090 GN=Cacnb4 PE=1 SV=2	ENSMUSG00000017412	Cacnb4	0.88672	-1.33668	1.02724	-1.19534	-0.697164	-0.362963	0.0410091	0.279426	-1.04596		-1.58388	0.304797	0.515989		-0.845711	0.642949	0.191824		0.738173	0.342721	0.465059
O88602	CCG2_MOUSE	CCG2_MOUSE Voltage-dependent calcium channel gamma-2 subunit OS=Mus musculus OX=10090 GN=Cacng2 PE=1 SV=1	ENSMUSG00000019146	Cacng2	-0.5808	-1.38936	2.0526	0.449843	1.1503	0.679855	2.41898	2.25318	0.400236		1.26065	0.527308	0.277935		2.83398	0.245782	0.609451		1.57333	0.242366	0.615529
Q9JJV5	CCG3_MOUSE	CCG3_MOUSE Voltage-dependent calcium channel gamma-3 subunit OS=Mus musculus OX=10090 GN=Cacng3 PE=1 SV=2	ENSMUSG00000066189	Cacng3	2.11986	-1.85905	-0.401306	0.471542	0.016526	-0.421053	-0.252606	-0.632271	1.22293		0.417832	0.956452	0.0193369		0.1487	0.90774	0.0420387		-0.269132	0.891496	0.0498808
Q9CXW3	CYBP_MOUSE	CYBP_MOUSE Calcyclin-binding protein OS=Mus musculus OX=10090 GN=Cacybp PE=1 SV=1	ENSMUSG00000014226	Cacybp	-2.73919	1.231	1.3045	0.0267158	0.334637	-0.534018	1.89731	1.40016	1.14451		-1.20428	0.994296	0.00248449		0.16916	0.316539	0.499573		-1.93849	0.00184465	2.73409
P67778	PHB_MOUSE	PHB_MOUSE Prohibitin OS=Mus musculus OX=10090 GN=Phb PE=1 SV=1	ENSMUSG00000038845	Phb	-0.860552	0.902381	-0.659861	1.78489	2.16815	1.57658	1.53058	1.36373	0.221868		2.44475	0.024632	1.6085		2.02359	0.146694	0.833588		-0.421158	0.145775	0.836318
E0CY16	E0CY16_MOUSE	E0CY16_MOUSE Cell adhesion molecule 1 OS=Mus musculus OX=10090 GN=Cadm1 PE=1 SV=1	ENSMUSG00000032076	Cadm1	-1.07463	1.28975	-0.202259	0.203011	0.101233	-0.173285	1.27424	1.65954	0.0029889		0.303492	0.957816	0.018718		1.4765	0.316776	0.499247		1.17301	0.142325	0.84672
Q8R5M8	CADM1_MOUSE	CADM1_MOUSE Cell adhesion molecule 1 OS=Mus musculus OX=10090 GN=Cadm1 PE=1 SV=2	ENSMUSG00000032076	Cadm1	-0.391789	0.841514	-0.407014	-0.476811	-0.298485	-0.187389	0.817303	1.24326	-1.03409		0.0933042	0.471721	0.326314		1.20909	0.707074	0.150535		1.11579	0.39966	0.39831
Q8BLQ9	CADM2_MOUSE	CADM2_MOUSE Cell adhesion molecule 2 OS=Mus musculus OX=10090 GN=Cadm2 PE=1 SV=2	ENSMUSG00000064115	Cadm2	3.07831	-3.5875	0.719658	-5.36475	-3.27144	-2.26398	-0.577339	-1.01617	-4.36828		-3.99109	0.160753	0.793841		-1.73582	0.419643	0.37712		2.25527	0.335723	0.474019
Q99N28	CADM3_MOUSE	CADM3_MOUSE Cell adhesion molecule 3 OS=Mus musculus OX=10090 GN=Cadm3 PE=1 SV=1	ENSMUSG00000005338	Cadm3	-0.57566	-2.07701	2.86042	-0.965185	1.00533	0.749421	1.71897	1.53341	0.911727		1.32508	0.908624	0.0416156		2.10907	0.4237	0.372941		0.783986	0.166017	0.779847
Q8R464	CADM4_MOUSE	CADM4_MOUSE Cell adhesion molecule 4 OS=Mus musculus OX=10090 GN=Cadm4 PE=1 SV=1	ENSMUSG00000054793	Cadm4	0.24781	-0.536841	0.366185	0.850784	0.07688	0.0759733	-0.73905	-1.17501	-1.32962		-0.17093	0.46557	0.332015		-1.7294	0.0225748	1.64638		-1.93138	0.00895511	2.04793
Q80TJ1	CAPS1_MOUSE	CAPS1_MOUSE Calcium-dependent secretion activator 1 OS=Mus musculus OX=10090 GN=Cadps PE=1 SV=3	ENSMUSG00000054423	Cadps	-2.72309	0.923924	2.0323	-1.79608	-1.74003	-0.17572	0.0397147	-1.92833	-3.21725		-2.66395	0.438953	0.357582		-2.85226	0.359402	0.444419		-0.188303	0.690695	0.160714
A0A286YDH6	A0A286YDH6_MOUSE	A0A286YDH6_MOUSE Calcium-dependent secretion activator 1 OS=Mus musculus OX=10090 GN=Cadps PE=1 SV=1	ENSMUSG00000054423	Cadps	-3.52341	3.57824	0.154175	-0.433418	-0.539851	-0.727876	-1.32327	-2.59331	-3.3934		-0.694026	0.771868	0.112457		-2.74749	0.305992	0.51429		-1.92971	0.00229351	2.6395
A0A286YE00	A0A286YE00_MOUSE	A0A286YE00_MOUSE Calcium-dependent secretion activator 1 (Fragment) OS=Mus musculus OX=10090 GN=Cadps PE=1 SV=1	ENSMUSG00000054423	Cadps	-1.94329	0.981099	1.10935	-0.797244	-1.38315	0.249481	-0.500184	-0.412438	-1.60092		-1.77834	0.564857	0.248061		-1.48128	0.452861	0.344035		0.29706	0.766769	0.115335
Q8BYR5	CAPS2_MOUSE	CAPS2_MOUSE Calcium-dependent secretion activator 2 OS=Mus musculus OX=10090 GN=Cadps2 PE=1 SV=2	ENSMUSG00000017978	Cadps2	-0.624857	1.81591	-1.51842	1.15766	0.96802	-0.298807	-1.42637	0.739101	0.895426		1.59288	0.548237	0.261032		1.36396	0.893069	0.0491147		-0.228919	0.571965	0.24263
P12658	CALB1_MOUSE	CALB1_MOUSE Calbindin OS=Mus musculus OX=10090 GN=Calb1 PE=1 SV=2	ENSMUSG00000028222	Calb1	4.46539	-2.32126	-2.66193	-1.5527	-1.55019	-2.52036	-3.79024	-1.01454	1.48323		0.768566	0.50793	0.294196		1.30672	0.753304	0.12303		0.538152	0.647982	0.188437
Q08331	CALB2_MOUSE	CALB2_MOUSE Calretinin OS=Mus musculus OX=10090 GN=Calb2 PE=1 SV=3	ENSMUSG00000003657	Calb2	-1.89477	1.27183	0.753951	-1.70295	-1.15088	2.70501	-0.889863	-3.56341	-0.592939		-1.90483	0.958832	0.0182573		-1.64381	0.273761	0.562629		0.261017	0.385626	0.413833
Q8CGU1	CACO1_MOUSE	CACO1_MOUSE Calcium-binding and coiled-coil domain-containing protein 1 OS=Mus musculus OX=10090 GN=Calcoco1 PE=1 SV=2	ENSMUSG00000023055	Calcoco1	-0.167427	0.251941	0.134159	0.348542	1.12131	0.847613	0.613015	0.569672	-1.12367		0.713454	0.0536787	1.2702		0.435513	0.931922	0.0306202		-0.277941	0.288039	0.540549
S4R1T7	S4R1T7_MOUSE	S4R1T7_MOUSE Caldesmon 1 OS=Mus musculus OX=10090 GN=Cald1 PE=1 SV=1	ENSMUSG00000029761	Cald1	2.72863	0.0333768	-2.95673	-3.07143	-2.89	-2.85369	-3.67653	-1.85755	-0.423139		-2.92338	0.155278	0.808889		-1.89092	0.36756	0.434672		1.03245	0.369883	0.431936
E9QA15	E9QA15_MOUSE	E9QA15_MOUSE Caldesmon 1 OS=Mus musculus OX=10090 GN=Cald1 PE=1 SV=1	ENSMUSG00000029761	Cald1	-0.0191615	-0.424767	0.585339	-0.478665	0.0689056	-0.63321	-0.111346	0.93432	0.420786		-0.459504	0.337482	0.471749		0.439948	0.432047	0.364469		0.899452	0.108067	0.966307
F6QLP8	F6QLP8_MOUSE	F6QLP8_MOUSE Caldesmon 1 (Fragment) OS=Mus musculus OX=10090 GN=Cald1 PE=1 SV=1	ENSMUSG00000029761	Cald1	2.01471	0.736855	-3.09264	-0.69943	1.47096	-0.880163	-3.36673	-1.73804	-0.088366		-1.43628	0.966039	0.0150055		-2.47489	0.420375	0.376363		-1.03861	0.234196	0.63042
F6T2Z7	F6T2Z7_MOUSE	F6T2Z7_MOUSE Caldesmon 1 (Fragment) OS=Mus musculus OX=10090 GN=Cald1 PE=1 SV=8	ENSMUSG00000029761	Cald1	2.96231	1.03282	-4.83967	-6.47747	-7.03793	-6.33635	-5.67808	-4.77261	-1.00583		-7.51028	0.0546986	1.26202		-5.80543	0.267434	0.572783		1.70485	0.125159	0.902539
J3QMI4	J3QMI4_MOUSE	J3QMI4_MOUSE Calcium homeostasis modulator 3 OS=Mus musculus OX=10090 GN=Calhm3 PE=2 SV=1	ENSMUSG00000094219	Calhm3	-1.05433	1.47411	-0.397911	-0.0753182	-0.120399	0.150363	-0.506065	-1.46545	-0.234477		0.322592	0.977955	0.00968109		-0.108154	0.428873	0.367671		-0.430747	0.132957	0.87629
Q8R100	CAHM5_MOUSE	CAHM5_MOUSE Calcium homeostasis modulator protein 5 OS=Mus musculus OX=10090 GN=Calhm5 PE=2 SV=1	ENSMUSG00000049872	Calhm5	0.656103	-0.829481	0.227267	-0.175655	0.798056	1.27519	-0.0270829	-0.0334367	1.26866		0.570788	0.373579	0.427617		-0.25435	0.567497	0.246036		-0.825139	0.724667	0.139862
P0DP27	CALM2_MOUSE	CALM2_MOUSE Calmodulin-2 OS=Mus musculus OX=10090 GN=Calm2 PE=1 SV=1	ENSMUSG00000036438	Calm2	-2.14583	0.295022	0.121606	-2.32138	-2.66381	-2.03268	0.927161	1.31892	-1.3746		-2.44299	0.0943235	1.02538		0.805555	0.493162	0.30701		-1.92165	0.0145768	1.83634
Q9D6P8	CALL3_MOUSE	CALL3_MOUSE Calmodulin-like protein 3 OS=Mus musculus OX=10090 GN=Calml3 PE=2 SV=1	ENSMUSG00000063130	Calml3	-0.538648	-1.42707	-1.57821	-0.961958	-0.366212	-1.19069	0.323111	-2.63914	-0.826305		0.465116	0.448285	0.348446		0.600769	0.891489	0.0498841		0.135653	0.828072	0.0819321
P14211	CALR_MOUSE	CALR_MOUSE Calreticulin OS=Mus musculus OX=10090 GN=Calr PE=1 SV=1	ENSMUSG00000003814	Calr	-1.42574	0.701525	0.969533	-1.36627	-1.34154	-2.57929	0.454648	1.47216	1.46096		-2.0678	0.0988345	1.00509		0.759433	0.275219	0.560322		-1.91356	0.00488822	2.31085
Q6XLQ8	Q6XLQ8_MOUSE	Q6XLQ8_MOUSE Calumenin OS=Mus musculus OX=10090 GN=Calu PE=1 SV=1	ENSMUSG00000029767	Calu	0.33485	0.298702	-0.525766	-0.0971965	-0.770786	-0.69158	0.0328159	0.441625	0.891905		-0.990282	0.18987	0.721543		0.142923	0.325767	0.487092		-1.90879	0.0394197	1.40429
O35887	CALU_MOUSE	CALU_MOUSE Calumenin OS=Mus musculus OX=10090 GN=Calu PE=1 SV=1	ENSMUSG00000029767	Calu	-1.13597	0.943149	0.288408	-0.888456	-1.48516	-1.13821	-1.02633	-0.540268	-0.580732		-1.42662	0.132399	0.878117		-0.86914	0.303114	0.518393		0.557482	0.12239	0.912253
Q91YS8	KCC1A_MOUSE	KCC1A_MOUSE Calcium/calmodulin-dependent protein kinase type 1 OS=Mus musculus OX=10090 GN=Camk1 PE=1 SV=1	ENSMUSG00000030272	Camk1	-0.50118	-0.5338	1.25526	-0.914329	0.5435	0.745732	1.59235	2.95307	2.06208		1.04468	0.951057	0.0217937		-1.69649	0.0128089	1.89249		-1.89669	0.0420101	1.37665
Q8BW96	KCC1D_MOUSE	KCC1D_MOUSE Calcium/calmodulin-dependent protein kinase type 1D OS=Mus musculus OX=10090 GN=Camk1d PE=1 SV=2	ENSMUSG00000039145	Camk1d	-1.18266	-0.0795274	1.35017	-1.27937	2.1151	0.780536	1.18697	2.75743	2.39994		0.860064	0.699947	0.154935		2.47947	0.0754281	1.12247		1.61941	0.223736	0.650264
Q91VB2	KCC1G_MOUSE	KCC1G_MOUSE Calcium/calmodulin-dependent protein kinase type 1G OS=Mus musculus OX=10090 GN=Camk1g PE=1 SV=1	ENSMUSG00000016179	Camk1g	-0.690454	2.23523	-1.76516	-1.88178	-0.0281874	-0.932341	-2.56106	-0.473168	-1.87724		-0.241887	0.541079	0.266739		-1.18678	0.309327	0.509583		-0.944895	0.445002	0.351638
P11798	KCC2A_MOUSE	KCC2A_MOUSE Calcium/calmodulin-dependent protein kinase type II subunit alpha OS=Mus musculus OX=10090 GN=Camk2a PE=1 SV=2	ENSMUSG00000024617	Camk2a	-0.0550509	0.101556	-0.930641	-6.57285	-5.42115	-2.96903	-1.12179	-0.101184	-0.918691		-5.3661	0.0133984	1.87295		-0.86364	0.402131	0.395632		-1.89622	0.0145122	1.83827
F8WIS9	F8WIS9_MOUSE	F8WIS9_MOUSE Calcium/calmodulin-dependent protein kinase type II subunit alpha OS=Mus musculus OX=10090 GN=Camk2a PE=1 SV=1	ENSMUSG00000024617	Camk2a	-0.378422	0.275099	0.203399	-1.26246	-0.691448	-0.485716	0.961179	0.468411	0.0668719		-0.894847	0.0529366	1.27624		0.265013	0.232626	0.633341		-1.89536	0.010867	1.96389
P28652	KCC2B_MOUSE	KCC2B_MOUSE Calcium/calmodulin-dependent protein kinase type II subunit beta OS=Mus musculus OX=10090 GN=Camk2b PE=1 SV=2	ENSMUSG00000057897	Camk2b	-0.7021	-0.981406	1.39335	-1.96942	-1.66446	-0.542793	1.33467	2.10427	1.2821		-0.962357	0.208934	0.679991		2.03677	0.103554	0.984834		-1.89528	0.0214044	1.6695
E9Q1T1	E9Q1T1_MOUSE	E9Q1T1_MOUSE Calcium/calmodulin-dependent protein kinase type II subunit delta OS=Mus musculus OX=10090 GN=Camk2d PE=1 SV=1	ENSMUSG00000053819	Camk2d	-0.452442	1.54201	-1.41953	-0.4451	0.321166	0.868413	0.993467	0.884971	0.0235419		0.773608	0.725727	0.139227		1.33741	0.465996	0.331618		0.563806	0.474346	0.323905
Q6PHZ2	KCC2D_MOUSE	KCC2D_MOUSE Calcium/calmodulin-dependent protein kinase type II subunit delta OS=Mus musculus OX=10090 GN=Camk2d PE=1 SV=1	ENSMUSG00000053819	Camk2d	3.24065	-0.354114	-3.29459	-0.343465	0.20753	0.0980221	1.08128	1.94284	1.04742		0.452136	0.951268	0.0216971		1.43539	0.478523	0.320097		-1.89245	0.000416419	3.38047
Q923T9	KCC2G_MOUSE	KCC2G_MOUSE Calcium/calmodulin-dependent protein kinase type II subunit gamma OS=Mus musculus OX=10090 GN=Camk2g PE=1 SV=1	ENSMUSG00000021820	Camk2g	0.913094	-1.90393	0.85644	-0.469289	-0.886681	-0.326529	2.83992	1.84194	1.03604		-1.32573	0.613966	0.211856		0.985499	0.141255	0.849996		-1.88725	0.0200292	1.69834
A0A286YCW8	A0A286YCW8_MOUSE	A0A286YCW8_MOUSE Calcium/calmodulin-dependent protein kinase type II subunit gamma (Fragment) OS=Mus musculus OX=10090 GN=Camk2g PE=1 SV=1	ENSMUSG00000021820	Camk2g	1.53333	-1.78071	0.262913	-0.0518968	0.951907	1.24493	2.06279	1.30527	0.408587		0.688993	0.533191	0.273117		1.04236	0.309182	0.509786		0.353368	0.428961	0.367582
A0A2I3BQP6	A0A2I3BQP6_MOUSE	A0A2I3BQP6_MOUSE Calcium/calmodulin-dependent protein kinase type II subunit gamma OS=Mus musculus OX=10090 GN=Camk2g PE=1 SV=1	ENSMUSG00000021820	Camk2g	0.426057	-0.0848602	-0.243836	-0.954513	-1.33783	-0.0505748	1.25589	-0.295655	-0.401926		-0.869653	0.132697	0.877139		-0.210795	0.801715	0.0959799		0.658858	0.21545	0.666654
Q6QWF9	CK2N1_MOUSE	CK2N1_MOUSE Calcium/calmodulin-dependent protein kinase II inhibitor 1 OS=Mus musculus OX=10090 GN=Camk2n1 PE=1 SV=1	ENSMUSG00000046447	Camk2n1	-1.05289	-0.0837715	1.29682	0.28506	-0.247737	0.48494	1.72839	0.887684	-0.109621		0.368831	0.874305	0.0583369		0.971455	0.416695	0.380182		0.602624	0.31374	0.503429
Q8VBY2	KKCC1_MOUSE	KKCC1_MOUSE Calcium/calmodulin-dependent protein kinase kinase 1 OS=Mus musculus OX=10090 GN=Camkk1 PE=1 SV=1	ENSMUSG00000020785	Camkk1	0.371745	-1.28244	1.14257	-2.43859	-0.35124	-0.671951	-1.22191	0.888159	-0.809298		-1.0437	0.271418	0.566362		-1.18104	0.65917	0.181003		-0.137347	0.446043	0.350623
Q8C078	KKCC2_MOUSE	KKCC2_MOUSE Calcium/calmodulin-dependent protein kinase kinase 2 OS=Mus musculus OX=10090 GN=Camkk2 PE=1 SV=2	ENSMUSG00000029471	Camkk2	-1.15509	0.310021	0.429402	-2.97265	-2.31292	-2.17692	-0.675681	0.667564	-2.53283		-2.62294	0.0142259	1.84692		-0.985702	0.539965	0.267634		1.63724	0.162596	0.788889
Q3UHL1	CAMKV_MOUSE	CAMKV_MOUSE CaM kinase-like vesicle-associated protein OS=Mus musculus OX=10090 GN=Camkv PE=1 SV=2	ENSMUSG00000032936	Camkv	-0.352	-1.07936	1.53308	-2.09577	-1.85555	-0.935994	-1.56649	-1.02094	-2.33265		-1.50355	0.123632	0.90787		-1.21449	0.125528	0.901259		0.289056	0.984224	0.00690618
P49070	CAMLG_MOUSE	CAMLG_MOUSE Calcium signal-modulating cyclophilin ligand OS=Mus musculus OX=10090 GN=Camlg PE=1 SV=2	ENSMUSG00000021501	Caml	1.35392	-0.736601	-0.512719	0.198313	0.8169	0.479914	0.201721	0.747096	1.44619		0.992633	0.536514	0.270419		1.25981	0.368674	0.433357		0.267182	0.497136	0.303525
A2AHC3	CAMP1_MOUSE	CAMP1_MOUSE Calmodulin-regulated spectrin-associated protein 1 OS=Mus musculus OX=10090 GN=Camsap1 PE=1 SV=1	ENSMUSG00000026933	Camsap1	1.24469	-0.514056	-0.692939	-0.599796	-0.424342	-0.781142	0.049231	-1.58893	0.255682		-0.0857404	0.382493	0.417376		0.563287	0.631629	0.199538		0.649027	0.783926	0.105725
Q8C1B1	CAMP2_MOUSE	CAMP2_MOUSE Calmodulin-regulated spectrin-associated protein 2 OS=Mus musculus OX=10090 GN=Camsap2 PE=1 SV=3	ENSMUSG00000041570	Camsap2	-0.569847	0.784095	-0.00518939	2.15654	-0.521142	-0.126652	-0.0963377	-0.731884	-1.43107		-0.121462	0.663034	0.178464		-0.726695	0.209137	0.679569		-0.605232	0.243633	0.613263
A0A0A6YXV8	A0A0A6YXV8_MOUSE	A0A0A6YXV8_MOUSE Calmodulin-regulated spectrin-associated protein 2 (Fragment) OS=Mus musculus OX=10090 GN=Camsap2 PE=1 SV=1	ENSMUSG00000041570	Camsap2	-0.0958083	1.04816	-0.939033	-1.08788	1.62675	-0.827604	-0.311768	-0.406258	0.213245		-0.731796	0.927458	0.0327057		-0.215959	0.790213	0.102256		0.515836	0.939122	0.0272779
Q80VC9	CAMP3_MOUSE	CAMP3_MOUSE Calmodulin-regulated spectrin-associated protein 3 OS=Mus musculus OX=10090 GN=Camsap3 PE=1 SV=1	ENSMUSG00000044433	Camsap3	0.590016	1.33816	-2.00738	2.05024	0.742971	0.773428	0.312026	0.473681	1.02553		0.183412	0.331804	0.479119		-0.116336	0.576049	0.23954		-0.299747	0.291433	0.535461
Q6ZQ38	CAND1_MOUSE	CAND1_MOUSE Cullin-associated NEDD8-dissociated protein 1 OS=Mus musculus OX=10090 GN=Cand1 PE=1 SV=2	ENSMUSG00000020114	Cand1	0.124812	-0.593203	0.390248	0.768482	0.552083	1.00911	1.84177	1.64901	1.83643		0.64367	0.067322	1.17184		-1.68141	0.0352385	1.45298		-1.88701	0.0126214	1.89889
Q6ZQ73	CAND2_MOUSE	CAND2_MOUSE Cullin-associated NEDD8-dissociated protein 2 OS=Mus musculus OX=10090 GN=Cand2 PE=1 SV=2	ENSMUSG00000030319	Cand2	-0.115835	0.114731	0.207411	0.290398	1.0878	0.493657	0.574475	-0.260252	-0.00188408		0.378925	0.0976047	1.01053		-0.116615	0.900257	0.0456335		-0.495541	0.204917	0.688421
P35564	CALX_MOUSE	CALX_MOUSE Calnexin OS=Mus musculus OX=10090 GN=Canx PE=1 SV=1	ENSMUSG00000020368	Canx	-0.141867	0.0838084	0.470965	-1.30987	-0.169985	-0.988293	0.0598464	1.01331	1.84045		-1.0721	0.0665181	1.17706		0.929505	0.200669	0.69752		-1.88623	0.0416297	1.3806
P40124	CAP1_MOUSE	CAP1_MOUSE Adenylyl cyclase-associated protein 1 OS=Mus musculus OX=10090 GN=Cap1 PE=1 SV=4	ENSMUSG00000028656	Cap1	-0.664892	-0.453775	1.33712	-0.65059	-1.45247	-0.70198	0.824337	0.806438	0.277528		-0.248205	0.215683	0.666183		1.26021	0.441451	0.355117		-1.88548	0.0226503	1.64493
Q9CYT6	CAP2_MOUSE	CAP2_MOUSE Adenylyl cyclase-associated protein 2 OS=Mus musculus OX=10090 GN=Cap2 PE=1 SV=1	ENSMUSG00000021373	Cap2	0.890502	-0.236746	-0.236444	0.566642	-0.49521	-0.271212	0.973205	-1.11033	-1.23715		-0.0347673	0.69938	0.155287		-0.873881	0.501415	0.299802		-0.839114	0.644596	0.190713
O35350	CAN1_MOUSE	CAN1_MOUSE Calpain-1 catalytic subunit OS=Mus musculus OX=10090 GN=Capn1 PE=1 SV=1	ENSMUSG00000024942	Capn1	-0.51534	0.249847	0.438774	-0.524993	0.893937	0.814691	-0.351123	-0.0970759	-1.25414		0.564844	0.570035	0.244098		-0.60097	0.242636	0.615044		-1.16581	0.171922	0.764668
Q9JLG8	CAN15_MOUSE	CAN15_MOUSE Calpain-15 OS=Mus musculus OX=10090 GN=Capn15 PE=1 SV=1	ENSMUSG00000037326	Capn15	0.952147	-1.372	0.538022	-0.441465	0.265327	-0.486943	-1.36195	-0.209918	-0.815167		-0.979487	0.747856	0.126182		-1.35319	0.349719	0.456281		-0.373702	0.235842	0.627379
O08529	CAN2_MOUSE	CAN2_MOUSE Calpain-2 catalytic subunit OS=Mus musculus OX=10090 GN=Capn2 PE=1 SV=4	ENSMUSG00000026509	Capn2	0.888603	-0.882127	0.0666466	0.687842	0.714985	0.253317	-0.27729	0.848104	1.27878		0.621196	0.378228	0.422247		0.781457	0.439529	0.357012		0.160261	0.901136	0.0452097
O08688	CAN5_MOUSE	CAN5_MOUSE Calpain-5 OS=Mus musculus OX=10090 GN=Capn5 PE=1 SV=1	ENSMUSG00000035547	Capn5	0.702796	-1.36682	0.763978	-0.503857	0.773613	-0.307673	-1.75164	-0.61141	-0.114122		-1.01047	0.957215	0.0189905		-1.31421	0.370201	0.431562		-0.303737	0.264228	0.578021
Q9R1S8	CAN7_MOUSE	CAN7_MOUSE Calpain-7 OS=Mus musculus OX=10090 GN=Capn7 PE=2 SV=1	ENSMUSG00000021893	Capn7	-1.68515	2.21696	-0.793935	-0.483472	-0.247713	-0.143331	-2.58928	-2.98782	-2.75323		0.546222	0.871576	0.0596948		-1.9593	0.0859879	1.06556		-1.88528	0.0486919	1.31254
Q60865	CAPR1_MOUSE	CAPR1_MOUSE Caprin-1 OS=Mus musculus OX=10090 GN=Caprin1 PE=1 SV=2	ENSMUSG00000027184	Caprin1	-0.806446	0.221128	0.727651	-0.127145	-0.0683436	-0.646907	0.517917	0.254675	0.825665		-0.348272	0.537486	0.269633		0.29679	0.369632	0.43223		-1.88329	0.00709649	2.14896
Q5RKN9	Q5RKN9_MOUSE	Q5RKN9_MOUSE Capping protein (Actin filament) muscle Z-line, alpha 1 OS=Mus musculus OX=10090 GN=Capza1 PE=1 SV=1	ENSMUSG00000070372	Capza1	-0.121179	1.17134	-1.05588	0.963942	0.130135	-0.291363	0.665554	0.460956	0.771377		0.251315	0.735398	0.133477		0.786733	0.385621	0.413839		0.535419	0.391026	0.407794
P47754	CAZA2_MOUSE	CAZA2_MOUSE F-actin-capping protein subunit alpha-2 OS=Mus musculus OX=10090 GN=Capza2 PE=1 SV=3	ENSMUSG00000015733	Capza2	-1.33348	0.708473	0.532687	-2.67711	-2.26761	-1.74516	0.171629	-0.0705688	-0.647148		-2.8003	0.0358207	1.44587		-0.603256	0.838818	0.0763323		-1.88209	0.0137599	1.86139
A2AMW0	A2AMW0_MOUSE	A2AMW0_MOUSE Capping protein (Actin filament) muscle Z-line, beta, isoform CRA_a OS=Mus musculus OX=10090 GN=Capzb PE=1 SV=1	ENSMUSG00000028745	Capzb	1.76912	-1.17481	-0.648947	-0.608449	-0.375722	0.482205	0.28768	-0.0502363	1.22889		0.273225	0.884712	0.0531979		0.936627	0.633536	0.198229		0.663402	0.264818	0.577052
P47757	CAPZB_MOUSE	CAPZB_MOUSE F-actin-capping protein subunit beta OS=Mus musculus OX=10090 GN=Capzb PE=1 SV=3	ENSMUSG00000028745	Capzb	0.768237	-0.945265	0.26232	-1.61078	-0.228684	-0.252597	1.17948	0.501209	-0.0980563		-0.514918	0.348069	0.458334		0.238888	0.471319	0.326685		0.753806	0.105311	0.977528
P13634	CAH1_MOUSE	CAH1_MOUSE Carbonic anhydrase 1 OS=Mus musculus OX=10090 GN=Ca1 PE=1 SV=4	ENSMUSG00000027556	Car1	1.47439	-0.346298	-1.09957	1.31187	2.27622	1.37068	1.08221	2.7587	2.54657		1.71697	0.117286	0.930754		2.89287	0.0844459	1.07342		1.1759	0.480286	0.3185
P61215	CAH10_MOUSE	CAH10_MOUSE Carbonic anhydrase-related protein 10 OS=Mus musculus OX=10090 GN=Ca10 PE=1 SV=1	ENSMUSG00000056158	Car10	0.712357	0.456387	-1.14461	-0.505756	-1.12896	0.323996	1.78767	1.19147	1.60277		-0.962144	0.568716	0.245105		1.14638	0.0666104	1.17646		-1.8786	0.0465687	1.33191
Q9WVT6	CAH14_MOUSE	CAH14_MOUSE Carbonic anhydrase 14 OS=Mus musculus OX=10090 GN=Ca14 PE=1 SV=1	ENSMUSG00000038526	Car14	1.38765	-0.755191	-0.617274	-0.275605	0.356979	0.195672	-1.47209	-0.270057	-0.859902		0.812947	0.909097	0.0413896		-0.242628	0.323008	0.490787		-1.05557	0.0722599	1.1411
P00920	CAH2_MOUSE	CAH2_MOUSE Carbonic anhydrase 2 OS=Mus musculus OX=10090 GN=Ca2 PE=1 SV=4	ENSMUSG00000027562	Car2	1.36265	-0.630332	-1.00075	-1.94438	-0.718249	-2.25145	-2.71207	-1.68953	0.26428		-1.31405	0.149912	0.824165		-1.0592	0.32139	0.492967		0.254851	0.806744	0.0932643
Q64444	CAH4_MOUSE	CAH4_MOUSE Carbonic anhydrase 4 OS=Mus musculus OX=10090 GN=Ca4 PE=1 SV=1	ENSMUSG00000000805	Car4	-0.683402	-0.560146	1.46501	-0.997993	0.89556	1.37821	-0.769647	-0.271467	0.538898		1.45571	0.744318	0.128242		0.288679	0.776433	0.109896		-1.16703	0.509477	0.292875
Q9QZA0	CAH5B_MOUSE	CAH5B_MOUSE Carbonic anhydrase 5B, mitochondrial OS=Mus musculus OX=10090 GN=Ca5b PE=1 SV=2	ENSMUSG00000031373	Car5b	-0.440744	0.339155	0.177779	-0.352712	0.204752	1.39244	-0.211383	0.362769	0.049911		0.0269731	0.529838	0.275857		-0.127868	0.892571	0.049357		-0.154841	0.555179	0.255567
Q9ERQ8	CAH7_MOUSE	CAH7_MOUSE Carbonic anhydrase 7 OS=Mus musculus OX=10090 GN=Ca7 PE=1 SV=2	ENSMUSG00000031883	Car7	0.447958	-0.659387	0.332793	0.139661	0.250578	0.367557	0.108138	-1.50987	-0.288933		-0.0822145	0.584937	0.232891		-0.621726	0.371379	0.430183		-0.539512	0.171986	0.764506
Q9D1I2	CAR19_MOUSE	CAR19_MOUSE Caspase recruitment domain-containing protein 19 OS=Mus musculus OX=10090 GN=Card19 PE=1 SV=1	ENSMUSG00000037960	Card19	1.2729	-0.904037	-0.34828	-0.704258	-0.346757	0.493775	-0.110579	-0.851787	0.132484		0.00152312	0.808336	0.0924082		0.237701	0.712738	0.14707		0.236178	0.853734	0.0686774
Q9CR86	CHSP1_MOUSE	CHSP1_MOUSE Calcium-regulated heat stable protein 1 OS=Mus musculus OX=10090 GN=Carhsp1 PE=1 SV=1	ENSMUSG00000008393	Carhsp1	1.71497	-1.04569	-0.642465	-0.577953	0.567949	-0.0331955	-1.30532	-0.600296	-0.058109		0.609269	0.981024	0.00832027		0.0421683	0.516497	0.286932		-0.567101	0.261258	0.58293
D3YUP1	D3YUP1_MOUSE	D3YUP1_MOUSE Histone-arginine methyltransferase CARM1 OS=Mus musculus OX=10090 GN=Carm1 PE=1 SV=1	ENSMUSG00000032185	Carm1	0.393446	-0.0494901	-0.236552	0.651407	-0.0792591	0.111313	-1.33486	-1.26674	0.0422396		0.160803	0.541043	0.266768		-1.21725	0.141065	0.85058		-1.37806	0.0960698	1.01741
Q9WVG6	CARM1_MOUSE	CARM1_MOUSE Histone-arginine methyltransferase CARM1 OS=Mus musculus OX=10090 GN=Carm1 PE=1 SV=2	ENSMUSG00000032185	Carm1	1.59167	-0.685407	-0.835377	0.773911	-0.141613	-0.130355	-0.378844	-0.113109	0.157243		0.555052	0.872751	0.0591098		0.572299	0.874049	0.0584643		0.0172466	0.458772	0.338403
Q6EDY6	CARL1_MOUSE	CARL1_MOUSE F-actin-uncapping protein LRRC16A OS=Mus musculus OX=10090 GN=Carmil1 PE=1 SV=2	ENSMUSG00000021338	Carmil1	-1.36022	0.569884	0.896465	-0.481603	-0.211756	-0.14626	-0.38008	-0.0197666	-0.379868		-0.78164	0.680648	0.167077		-0.949753	0.700524	0.154577		-0.168112	0.905499	0.043112
S0DHL8	S0DHL8_MOUSE	S0DHL8_MOUSE Capping protein, Arp2/3 and myosin-I linker protein 2 OS=Mus musculus OX=10090 GN=Carmil2 PE=1 SV=1	ENSMUSG00000050357	Carmil2	0.80639	-1.13267	0.408691	0.336604	0.944408	1.3293	0.695517	-0.0499059	0.792722		0.535718	0.269641	0.569214		0.286826	0.524191	0.280511		-0.248892	0.376314	0.424449
Q3UFQ8	CARL3_MOUSE	CARL3_MOUSE Capping protein, Arp2/3 and myosin-I linker protein 3 OS=Mus musculus OX=10090 GN=Carmil3 PE=1 SV=2	ENSMUSG00000022211	Carmil3	-0.54478	-0.31584	0.96885	-0.651537	-1.5608	0.282955	-0.835172	-0.510841	-1.08976		-0.335697	0.393391	0.405176		-0.519332	0.165093	0.782272		-0.183635	0.777348	0.109384
Q9ER72	SYCC_MOUSE	SYCC_MOUSE Cysteine--tRNA ligase, cytoplasmic OS=Mus musculus OX=10090 GN=Cars PE=1 SV=2	ENSMUSG00000010755	Cars	-0.620011	0.867085	-0.00866503	-1.71048	-1.81152	-1.46356	-1.9382	-2.45549	-2.99155		-1.70182	0.0171874	1.76479		-1.67849	0.0198609	1.702		-0.745009	0.0674459	1.17104
P56388	CART_MOUSE	CART_MOUSE Cocaine- and amphetamine-regulated transcript protein OS=Mus musculus OX=10090 GN=Cartpt PE=1 SV=2	ENSMUSG00000021647	Cartpt	-1.22786	1.71782	-0.569759	0.457468	-0.566617	-0.491475	-1.63886	-0.0678965	-0.673485		0.0782839	0.864103	0.0634346		-0.103726	0.487185	0.312306		-0.18201	0.352082	0.453356
Q6P2L7	CASC4_MOUSE	CASC4_MOUSE Protein CASC4 OS=Mus musculus OX=10090 GN=Casc4 PE=1 SV=1	ENSMUSG00000060227	Casc4	-0.697068	2.49597	-1.82512	1.70386	-0.355918	-0.450962	-1.04551	0.220373	-0.764486		0.34115	0.844682	0.0733066		-0.0674178	0.719074	0.143226		-0.408568	0.359177	0.444691
Q9D3X9	MFA3L_MOUSE	MFA3L_MOUSE Microfibrillar-associated protein 3-like OS=Mus musculus OX=10090 GN=Mfap3l PE=1 SV=1	ENSMUSG00000031647	Mfap3l	0.199472	-0.810103	0.724992	2.6439	2.25997	3.05497	0.459524	-0.800584	-0.416849		2.44443	0.00664142	2.17774		-0.616321	0.645123	0.190357		-1.87599	0.0156934	1.80428
B1AUH5	B1AUH5_MOUSE	B1AUH5_MOUSE Peripheral plasma membrane protein CASK (Fragment) OS=Mus musculus OX=10090 GN=Cask PE=1 SV=1	ENSMUSG00000031012	Cask	0.663452	1.0154	-1.73088	1.36601	-0.894956	0.950307	0.0754654	0.236128	0.577126		0.286854	0.680433	0.167214		-0.427325	0.738273	0.131783		-0.714179	0.814949	0.0888693
O70589	CSKP_MOUSE	CSKP_MOUSE Peripheral plasma membrane protein CASK OS=Mus musculus OX=10090 GN=Cask PE=1 SV=2	ENSMUSG00000031012	Cask	1.55965	-0.727894	-0.916219	0.736956	0.762063	1.30812	0.55701	0.409855	-0.382233		1.48996	0.303615	0.517676		1.13775	0.805432	0.0939712		-0.352208	0.0990372	1.0042
Q6P9K8	CSKI1_MOUSE	CSKI1_MOUSE Caskin-1 OS=Mus musculus OX=10090 GN=Caskin1 PE=1 SV=2	ENSMUSG00000033597	Caskin1	0.834657	-0.660479	-0.123642	0.026217	0.501779	0.567861	-0.0382909	0.977751	0.343231		0.62542	0.499114	0.3018		0.466873	0.480264	0.31852		-0.158548	0.864331	0.0633199
Q8VHK1	CSKI2_MOUSE	CSKI2_MOUSE Caskin-2 OS=Mus musculus OX=10090 GN=Caskin2 PE=1 SV=3	ENSMUSG00000034471	Caskin2	0.643666	-0.587429	0.0816959	1.26343	2.3095	1.24698	0.689253	0.578551	0.171974		1.18174	0.0355123	1.44962		0.496855	0.327149	0.485254		-1.87592	0.000581184	3.23569
P29452	CASP1_MOUSE	CASP1_MOUSE Caspase-1 OS=Mus musculus OX=10090 GN=Casp1 PE=1 SV=1	ENSMUSG00000025888	Casp1	0.012313	-0.128146	0.240501	0.129387	0.234159	-0.261054	0.0741053	-0.872488	0.337544		0.117074	0.97005	0.0132059		0.0617924	0.636982	0.195873		-0.0552819	0.660947	0.179833
P70677	CASP3_MOUSE	CASP3_MOUSE Caspase-3 OS=Mus musculus OX=10090 GN=Casp3 PE=1 SV=1	ENSMUSG00000031628	Casp3	1.25382	-0.555789	-0.683085	0.599349	-0.376998	-0.224267	-0.443718	-0.49446	-0.144792		0.331522	0.993934	0.00264244		0.112071	0.595233	0.225313		-0.219451	0.326078	0.486679
Q9WUF3	C8AP2_MOUSE	C8AP2_MOUSE CASP8-associated protein 2 OS=Mus musculus OX=10090 GN=Casp8ap2 PE=1 SV=2	ENSMUSG00000028282	Casp8ap2	-1.1893	2.93686	-2.18729	-0.873003	-0.794771	-0.975884	-1.1366	-0.888502	-0.802915		0.316296	0.664055	0.177796		0.300797	0.639115	0.194421		-0.0154992	0.615366	0.210867
P51125	ICAL_MOUSE	ICAL_MOUSE Calpastatin OS=Mus musculus OX=10090 GN=Cast PE=1 SV=2	ENSMUSG00000021585	Cast	1.08232	0.0460352	-1.08686	-1.72986	-0.231663	-0.545421	-0.0411958	-0.67519	0.300667		-0.591456	0.334546	0.475545		-0.087231	0.835667	0.0779667		0.504225	0.265072	0.576636
Q8CAB8	CAST2_MOUSE	CAST2_MOUSE Cytosolic arginine sensor for mTORC1 subunit 2 OS=Mus musculus OX=10090 GN=Castor2 PE=1 SV=1	ENSMUSG00000015944	Castor2	-0.0936782	-0.47165	0.696748	2.18238	1.04577	0.326001	1.90194	0.022054	1.27659		1.13945	0.149556	0.825195		1.37027	0.191237	0.718428		0.230816	0.886197	0.0524697
P24270	CATA_MOUSE	CATA_MOUSE Catalase OS=Mus musculus OX=10090 GN=Cat PE=1 SV=4	ENSMUSG00000027187	Cat	-0.277423	0.906121	-0.536905	-0.272444	0.693283	-0.456265	-0.715401	1.01663	-1.06338		0.00497829	0.944219	0.0249271		-0.437979	0.734173	0.134201		-0.442957	0.758387	0.120109
P49817	CAV1_MOUSE	CAV1_MOUSE Caveolin-1 OS=Mus musculus OX=10090 GN=Cav1 PE=1 SV=1	ENSMUSG00000007655	Cav1	0.605459	-1.40429	0.89448	-1.29602	-2.70235	-1.51462	-1.77301	-0.728993	-0.723213		-2.12007	0.0912931	1.03956		-1.33445	0.239994	0.619799		0.785623	0.244344	0.611998
O54724	CAVN1_MOUSE	CAVN1_MOUSE Caveolae-associated protein 1 OS=Mus musculus OX=10090 GN=Cavin1 PE=1 SV=1	ENSMUSG00000004044	Cavin1	4.21801	-0.739187	-4.08965	-3.26938	-2.89534	-2.97314	-4.32108	-3.74535	-1.71803		-2.23395	0.304607	0.51626		-3.00616	0.294832	0.530426		-0.77221	0.800354	0.0967178
Q66L44	CBARP_MOUSE	CBARP_MOUSE Voltage-dependent calcium channel beta subunit-associated regulatory protein OS=Mus musculus OX=10090 GN=Cbarp PE=1 SV=4	ENSMUSG00000035640	Cbarp	-0.931068	1.72736	-0.796466	0.523072	-0.833357	-0.207073	-1.50919	0.453963	-0.571557		0.589394	0.864723	0.0631232		0.224909	0.62769	0.202255		-0.364484	0.620014	0.207598
P22682	CBL_MOUSE	CBL_MOUSE E3 ubiquitin-protein ligase CBL OS=Mus musculus OX=10090 GN=Cbl PE=1 SV=3	ENSMUSG00000034342	Cbl	0.446163	-0.196309	-0.151713	-0.0836713	0.744415	0.460953	1.0332	1.61883	-0.37201		0.612666	0.345446	0.46162		1.18491	0.309897	0.508783		0.572248	0.578132	0.237973
Q9R171	CBLN1_MOUSE	CBLN1_MOUSE Cerebellin-1 OS=Mus musculus OX=10090 GN=Cbln1 PE=1 SV=1	ENSMUSG00000031654	Cbln1	0.362819	-0.409357	0.169605	0.853795	0.0892195	0.677295	-0.144167	-1.80468	0.568518		0.507689	0.202182	0.694257		-0.313773	0.535602	0.271158		-0.821462	0.247912	0.605703
P48758	CBR1_MOUSE	CBR1_MOUSE Carbonyl reductase [NADPH] 1 OS=Mus musculus OX=10090 GN=Cbr1 PE=1 SV=3	ENSMUSG00000051483	Cbr1	-0.609294	0.578757	0.152925	1.30031	1.07249	1.41136	1.58494	1.5872	1.2931		1.14739	0.0278871	1.5546		-1.67607	0.0074943	2.12527		0.284627	0.179207	0.746645
P08074	CBR2_MOUSE	CBR2_MOUSE Carbonyl reductase [NADPH] 2 OS=Mus musculus OX=10090 GN=Cbr2 PE=1 SV=1	ENSMUSG00000025150	Cbr2	0.637332	0.0294899	-0.720983	-5.44414	-2.37833	-3.03878	-1.38154	-0.011707	0.617954		-3.06827	0.0235205	1.62855		-0.0411969	0.751638	0.123991		-1.87262	0.00154669	2.8106
Q8K354	CBR3_MOUSE	CBR3_MOUSE Carbonyl reductase [NADPH] 3 OS=Mus musculus OX=10090 GN=Cbr3 PE=1 SV=1	ENSMUSG00000022947	Cbr3	0.656427	-0.212744	-0.0330185	-0.532555	0.315001	0.523599	-0.156027	-0.526026	-0.344959		0.34802	0.937474	0.0280406		-0.311941	0.168687	0.772917		-0.659961	0.261494	0.582539
Q91VT4	CBR4_MOUSE	CBR4_MOUSE Carbonyl reductase family member 4 OS=Mus musculus OX=10090 GN=Cbr4 PE=1 SV=2	ENSMUSG00000031641	Cbr4	-0.2544	-0.290393	0.686581	-0.895203	0.036883	-1.2582	-0.218977	-0.102197	0.427153		-0.640802	0.207419	0.683152		0.152203	0.976232	0.010447		0.793006	0.162953	0.787938
Q91WT9	CBS_MOUSE	CBS_MOUSE Cystathionine beta-synthase OS=Mus musculus OX=10090 GN=Cbs PE=1 SV=3	ENSMUSG00000024039	Cbs	0.895345	-0.320291	-0.551266	1.24486	-0.700762	-0.466076	-1.25773	-0.779348	-1.78775		-0.145785	0.982157	0.0078192		-0.937437	0.0744966	1.12786		-0.791652	0.12779	0.893504
P83917	CBX1_MOUSE	CBX1_MOUSE Chromobox protein homolog 1 OS=Mus musculus OX=10090 GN=Cbx1 PE=1 SV=1	ENSMUSG00000018666	Cbx1	-0.254178	0.346797	-0.0515693	-0.830601	-0.393929	-1.16855	-0.934844	-1.11911	-0.623379		-0.779032	0.0467141	1.33055		-1.6753	0.0103855	1.98357		-0.104243	0.740465	0.130496
O55187	CBX4_MOUSE	CBX4_MOUSE E3 SUMO-protein ligase CBX4 OS=Mus musculus OX=10090 GN=Cbx4 PE=1 SV=2	ENSMUSG00000039989	Cbx4	-1.02043	2.06047	-1.19581	-0.226716	0.191537	-0.067618	-0.115458	-0.536176	-0.823328		0.952808	0.987559	0.00543677		0.48425	0.704022	0.152414		-0.468558	0.128158	0.892255
Q61686	CBX5_MOUSE	CBX5_MOUSE Chromobox protein homolog 5 OS=Mus musculus OX=10090 GN=Cbx5 PE=1 SV=1	ENSMUSG00000009575	Cbx5	-1.68554	0.545409	1.35927	0.620468	1.01237	1.01205	-0.279484	-0.16245	0.0728496		0.46664	0.428838	0.367707		-0.707859	0.840975	0.0752168		-1.86944	0.0495928	1.30458
Q9DBY5	CBX6_MOUSE	CBX6_MOUSE Chromobox protein homolog 6 OS=Mus musculus OX=10090 GN=Cbx6 PE=1 SV=2	ENSMUSG00000089715	Cbx6	2.01689	-1.72555	-0.324589	-1.39296	0.459671	0.271573	1.86537	0.849925	2.61941		0.596162	0.874069	0.0584541		2.18996	0.212065	0.673532		1.59379	0.062606	1.20338
Q8K1A6	C2D1A_MOUSE	C2D1A_MOUSE Coiled-coil and C2 domain-containing protein 1A OS=Mus musculus OX=10090 GN=Cc2d1a PE=1 SV=2	ENSMUSG00000036686	Cc2d1a	0.620746	-0.407878	-0.0624617	-1.07386	0.440137	0.630615	-0.883322	-0.375259	-0.15861		0.502599	0.938003	0.0277959		-0.312797	0.231533	0.635387		-0.815396	0.462295	0.335081
Q8BRN9	C2D1B_MOUSE	C2D1B_MOUSE Coiled-coil and C2 domain-containing protein 1B OS=Mus musculus OX=10090 GN=Cc2d1b PE=1 SV=1	ENSMUSG00000028582	Cc2d1b	0.650752	-0.233489	-0.327245	0.601649	1.47876	0.397801	-0.511306	-0.224043	0.521896		0.835139	0.155092	0.80941		0.00944684	0.828695	0.0816051		-0.825692	0.118427	0.926548
Q8CH18	CCAR1_MOUSE	CCAR1_MOUSE Cell division cycle and apoptosis regulator protein 1 OS=Mus musculus OX=10090 GN=Ccar1 PE=1 SV=1	ENSMUSG00000020074	Ccar1	-1.37579	1.18499	0.345438	-0.110204	-0.176534	0.447218	0.354294	0.224026	0.648238		-0.455642	0.998124	0.000815317		0.00885641	0.664383	0.177581		0.464498	0.203825	0.690743
Q8VDP4	CCAR2_MOUSE	CCAR2_MOUSE Cell cycle and apoptosis regulator protein 2 OS=Mus musculus OX=10090 GN=Ccar2 PE=1 SV=2	ENSMUSG00000033712	Ccar2	-0.155557	-0.528343	0.923911	1.04025	1.46633	0.15063	0.576473	0.646449	0.962477		1.1958	0.2391	0.62142		0.802006	0.224162	0.649438		-0.393798	0.717802	0.143995
D3Z1J2	D3Z1J2_MOUSE	D3Z1J2_MOUSE Coiled-coil domain-containing protein 112 OS=Mus musculus OX=10090 GN=Ccdc112 PE=4 SV=2	ENSMUSG00000071855	Ccdc112	-0.545825	-0.241589	0.901315	0.989986	0.755238	1.19932	1.05672	0.917502	1.6633		1.23158	0.108883	0.963038		1.29831	0.0771714	1.11254		0.0667343	0.428454	0.368095
Q8VE99	CC115_MOUSE	CC115_MOUSE Coiled-coil domain-containing protein 115 OS=Mus musculus OX=10090 GN=Ccdc115 PE=1 SV=1	ENSMUSG00000042111	Ccdc115	0.834139	-1.03654	0.269937	0.660136	-0.248898	-0.465838	-1.20291	-1.15275	-1.07615		-0.518835	0.953248	0.020794		-1.42269	0.103556	0.984825		-1.86314	0.00476185	2.32222
A2AEV7	CC120_MOUSE	CC120_MOUSE Coiled-coil domain-containing protein 120 OS=Mus musculus OX=10090 GN=Ccdc120 PE=1 SV=1	ENSMUSG00000031150	Ccdc120	-1.41466	0.946003	0.469121	-1.3748	0.14204	-0.748652	-0.402974	0.219266	0.371563		-1.21777	0.477737	0.320811		-0.249855	0.938333	0.0276431		0.967919	0.221514	0.654599
Q9D8X2	CC124_MOUSE	CC124_MOUSE Coiled-coil domain-containing protein 124 OS=Mus musculus OX=10090 GN=Ccdc124 PE=1 SV=1	ENSMUSG00000007721	Ccdc124	0.0460099	-0.125181	0.266547	0.274253	0.00715444	0.726983	-0.639011	-0.384096	-1.76754		0.228243	0.315559	0.500919		-0.68502	0.0870285	1.06034		-0.913263	0.0557653	1.25364
Q5U465	CC125_MOUSE	CC125_MOUSE Coiled-coil domain-containing protein 125 OS=Mus musculus OX=10090 GN=Ccdc125 PE=2 SV=2	ENSMUSG00000048924	Ccdc125	0.762045	0.448151	-1.19934	1.14093	1.47242	0.783282	-0.687605	-1.44787	-0.349414		0.692776	0.152599	0.816448		-1.13576	0.294116	0.531481		-1.8589	0.00376629	2.42409
Q3TC33	CC127_MOUSE	CC127_MOUSE Coiled-coil domain-containing protein 127 OS=Mus musculus OX=10090 GN=Ccdc127 PE=1 SV=2	ENSMUSG00000021578	Ccdc127	0.252816	-1.20822	1.18986	1.03697	0.662575	0.990965	0.246001	-0.711305	0.259751		0.738149	0.31169	0.506277		-0.00681485	0.857885	0.0665708		-1.85883	0.00650561	2.18671
Q3TVA9	CC136_MOUSE	CC136_MOUSE Coiled-coil domain-containing protein 136 OS=Mus musculus OX=10090 GN=Ccdc136 PE=1 SV=2	Ccdc136	Ccdc136	0.989125	-0.317469	-0.572805	0.208067	0.131732	0.557425	1.10051	1.05808	0.889119		0.525536	0.623531	0.205142		1.37555	0.114259	0.942111		-1.85733	0.038893	1.41013
E9Q8Q6	E9Q8Q6_MOUSE	E9Q8Q6_MOUSE Coiled-coil domain-containing 141 OS=Mus musculus OX=10090 GN=Ccdc141 PE=1 SV=2	ENSMUSG00000044033	Ccdc141	0.379365	0.504054	-0.846773	1.36391	1.30705	1.11191	0.146354	-1.41762	0.0575176		0.92769	0.0462578	1.33482		-0.321847	0.565126	0.247855		-1.84922	0.00707151	2.15049
S4R181	S4R181_MOUSE	S4R181_MOUSE Coiled-coil domain-containing 166 OS=Mus musculus OX=10090 GN=Ccdc166 PE=4 SV=1	ENSMUSG00000098176	Ccdc166	0.679984	-0.21027	-0.382405	0.128018	0.708807	0.744748	-0.812766	-0.246052	0.248999		0.919077	0.265539	0.575871		-0.0357824	0.542668	0.265466		-0.95486	0.0950259	1.02216
E9Q1U1	CC171_MOUSE	CC171_MOUSE Coiled-coil domain-containing protein 171 OS=Mus musculus OX=10090 GN=Ccdc171 PE=2 SV=1	ENSMUSG00000052407	Ccdc171	-0.805214	-0.207306	1.13614	0.62349	1.34986	2.17017	2.16298	0.558015	0.558148		1.55716	0.139253	0.856195		0.765453	0.251155	0.600059		-0.791711	0.700521	0.154579
Q3UHB8	CC177_MOUSE	CC177_MOUSE Coiled-coil domain-containing protein 177 OS=Mus musculus OX=10090 GN=Ccdc177 PE=1 SV=1	ENSMUSG00000062961	Ccdc177	0.0397549	0.435572	-0.396341	0.336548	0.292166	0.583809	-1.26374	-2.30188	-2.03338		0.296794	0.21517	0.667219		-1.67298	0.0152819	1.81582		-1.84769	0.0059969	2.22207
Q640L5	CCD18_MOUSE	CCD18_MOUSE Coiled-coil domain-containing protein 18 OS=Mus musculus OX=10090 GN=Ccdc18 PE=1 SV=1	ENSMUSG00000056531	Ccdc18	1.84923	-0.824457	-1.10372	2.65106	0.946324	1.58456	-1.13802	-0.68412	1.67378		2.40902	0.174831	0.757382		0.140337	0.986471	0.00591563		-2.26868	0.15131	0.820133
J3QNE4	J3QNE4_MOUSE	J3QNE4_MOUSE Coiled-coil domain-containing 180 OS=Mus musculus OX=10090 GN=Ccdc180 PE=4 SV=1	ENSMUSG00000035539	Ccdc180	-0.0355787	0.369115	-0.244165	-0.251	0.382832	-0.440213	-0.338078	-0.529893	0.292259		-0.215422	0.688255	0.162251		-0.302499	0.509816	0.292586		-0.0870773	0.812411	0.0902241
A2AJB1	CC183_MOUSE	CC183_MOUSE Coiled-coil domain-containing protein 183 OS=Mus musculus OX=10090 GN=Ccdc183 PE=2 SV=1	ENSMUSG00000026940	Ccdc183	0.40321	-0.188213	-0.121596	2.98353	0.55537	0.647317	-0.816923	-1.95036	-0.530813		0.768913	0.169953	0.769672		-0.695326	0.0747793	1.12622		-1.46424	0.0510321	1.29216
Q8C9S4	CC186_MOUSE	CC186_MOUSE Coiled-coil domain-containing protein 186 OS=Mus musculus OX=10090 GN=Ccdc186 PE=1 SV=2	ENSMUSG00000035173	Ccdc186	2.75178	-2.66103	-0.439051	1.16248	0.875921	1.68436	-2.1406	-2.61402	-0.654501		1.60153	0.441119	0.355444		-1.70155	0.371651	0.429865		-1.8428	0.0269656	1.56919
A0A140LIT1	CC194_MOUSE	CC194_MOUSE Coiled-coil domain-containing protein 194 OS=Mus musculus OX=10090 GN=Ccdc194 PE=3 SV=1	ENSMUSG00000108900	Ccdc194	-0.829505	1.04653	-0.182626	-3.05099	-0.621719	1.01778	-0.132872	0.678093	0.22353		-0.439093	0.529488	0.276144		0.406156	0.703334	0.152838		0.845249	0.397219	0.40097
Q9JIG7	CCD22_MOUSE	CCD22_MOUSE Coiled-coil domain-containing protein 22 OS=Mus musculus OX=10090 GN=Ccdc22 PE=1 SV=1	ENSMUSG00000031143	Ccdc22	-1.1498	2.66013	-1.56916	2.369	0.424678	0.941698	-0.312823	0.35982	-0.95189		2.0915	0.436833	0.359685		0.836977	0.84993	0.070617		-1.25452	0.089695	1.04723
Q78PG9	CCD25_MOUSE	CCD25_MOUSE Coiled-coil domain-containing protein 25 OS=Mus musculus OX=10090 GN=Ccdc25 PE=1 SV=1	ENSMUSG00000022035	Ccdc25	-0.223787	0.108207	0.0904698	0.172304	-0.136219	-0.387085	0.700986	0.407006	-1.03984		-0.226689	0.606125	0.217438		0.316536	0.957538	0.0188441		0.543225	0.815846	0.0883918
G3UX80	G3UX80_MOUSE	G3UX80_MOUSE Coiled-coil domain-containing 28A OS=Mus musculus OX=10090 GN=Ccdc28a PE=1 SV=1	ENSMUSG00000059554	Ccdc28a	0.0131872	0.667594	-0.580094	0.707991	-0.612818	0.512603	-1.33525	-0.413013	-1.25963		0.499416	0.772748	0.111962		-1.27281	0.0902842	1.04439		-1.77223	0.0761261	1.11847
A8WHU1	A8WHU1_MOUSE	A8WHU1_MOUSE Coiled-coil domain-containing protein 30 OS=Mus musculus OX=10090 GN=Ccdc30 PE=1 SV=1	ENSMUSG00000028637	Ccdc30	-0.511691	1.29677	-0.798757	-0.361655	-1.24366	0.389342	-0.179976	-0.13054	-1.18498		0.150036	0.645931	0.189814		0.331715	0.541226	0.266622		0.181679	0.880912	0.0550675
Q9CR29	CCD43_MOUSE	CCD43_MOUSE Coiled-coil domain-containing protein 43 OS=Mus musculus OX=10090 GN=Ccdc43 PE=1 SV=1	ENSMUSG00000020925	Ccdc43	-0.858488	0.23203	0.617844	0.0507552	-1.51794	-0.0156209	1.12658	0.387723	-0.510795		-0.247651	0.507882	0.294237		0.155693	0.629969	0.200681		0.403344	0.300464	0.522208
Q9D024	CCD47_MOUSE	CCD47_MOUSE Coiled-coil domain-containing protein 47 OS=Mus musculus OX=10090 GN=Ccdc47 PE=1 SV=2	ENSMUSG00000078622	Ccdc47	0.079502	0.0346893	0.0974543	0.0382937	0.564072	-1.1952	-0.614724	-0.586171	0.682279		-0.0412082	0.634343	0.197676		-0.665673	0.599995	0.221852		-0.624465	0.972493	0.0121135
Q810U5	CCD50_MOUSE	CCD50_MOUSE Coiled-coil domain-containing protein 50 OS=Mus musculus OX=10090 GN=Ccdc50 PE=1 SV=1	ENSMUSG00000038127	Ccdc50	1.34295	-1.50587	0.242202	-1.20807	-1.17375	0.370431	-1.88126	-0.544517	-0.221446		-1.41595	0.515979	0.287368		-0.786719	0.403008	0.394686		0.629232	0.785246	0.104994
F6UK66	F6UK66_MOUSE	F6UK66_MOUSE Coiled-coil domain-containing protein 50 (Fragment) OS=Mus musculus OX=10090 GN=Ccdc50 PE=1 SV=1	ENSMUSG00000038127	Ccdc50	1.25114	-0.415989	-0.813861	0.227359	1.01233	0.90944	-1.57888	-1.17195	0.0874338		1.32543	0.355054	0.449706		-0.755964	0.329784	0.481771		-1.83529	0.0367382	1.43488
Q3URS9	CCD51_MOUSE	CCD51_MOUSE Coiled-coil domain-containing protein 51 OS=Mus musculus OX=10090 GN=Ccdc51 PE=1 SV=1	ENSMUSG00000025645	Ccdc51	1.15449	-0.468316	-0.625375	1.0234	1.4177	-0.281251	-1.26201	-1.44373	-0.306764		1.49172	0.412869	0.384188		-0.793696	0.200637	0.69759		-2.28541	0.0504209	1.29739
Q8R3Q6	CCD58_MOUSE	CCD58_MOUSE Coiled-coil domain-containing protein 58 OS=Mus musculus OX=10090 GN=Ccdc58 PE=1 SV=1	ENSMUSG00000075229	Ccdc58	0.871374	-0.653164	-0.117662	0.392918	-0.524833	-0.331975	-0.58259	-1.03682	0.782897		-0.214313	0.738995	0.131358		-0.464928	0.681042	0.166826		-0.250615	0.849573	0.0707994
D3YZP9	CCDC6_MOUSE	CCDC6_MOUSE Coiled-coil domain-containing protein 6 OS=Mus musculus OX=10090 GN=Ccdc6 PE=1 SV=1	ENSMUSG00000048701	Ccdc6	-0.886177	0.842676	0.234359	0.41528	-0.788317	0.0146577	0.160478	0.282514	-0.32835		-0.219701	0.781694	0.106963		-0.0738811	0.964707	0.0156045		0.14582	0.713599	0.146546
F6TRJ8	F6TRJ8_MOUSE	F6TRJ8_MOUSE Coiled-coil domain-containing protein 85A (Fragment) OS=Mus musculus OX=10090 GN=Ccdc85a PE=1 SV=1	ENSMUSG00000032878	Ccdc85a	-2.18588	2.65132	-0.816619	-0.469041	-0.369431	0.475721	-0.764911	-0.239507	-1.06427		0.447188	0.998033	0.000855267		0.0517089	0.714883	0.145765		-0.395479	0.213355	0.670897
Q5SP85	CC85A_MOUSE	CC85A_MOUSE Coiled-coil domain-containing protein 85A OS=Mus musculus OX=10090 GN=Ccdc85a PE=1 SV=1	ENSMUSG00000032878	Ccdc85a	-0.26468	1.13528	-0.793629	-0.320586	0.370575	0.19602	-0.629392	-0.679817	-0.399335		0.4607	0.931039	0.0310323		-0.364712	0.364205	0.438654		-1.83489	0.00697476	2.15647
Q6PDY0	CC85B_MOUSE	CC85B_MOUSE Coiled-coil domain-containing protein 85B OS=Mus musculus OX=10090 GN=Ccdc85b PE=1 SV=1	ENSMUSG00000095098	Ccdc85b	-0.0564592	-1.07336	1.26931	0.679199	1.65338	0.192001	0.0403422	-0.561737	-0.307294		0.735658	0.378097	0.422397		-0.250835	0.668862	0.174663		-0.986493	0.0735087	1.13366
E9Q6B2	CC85C_MOUSE	CC85C_MOUSE Coiled-coil domain-containing protein 85C OS=Mus musculus OX=10090 GN=Ccdc85c PE=1 SV=1	ENSMUSG00000084883	Ccdc85c	-0.11827	0.093836	0.0394548	-0.258521	-0.228746	0.927476	0.313105	-0.653701	0.760575		-0.268201	0.738259	0.131791		0.273651	0.765161	0.116247		0.541852	0.991151	0.0038601
Q5SNZ0	GRDN_MOUSE	GRDN_MOUSE Girdin OS=Mus musculus OX=10090 GN=Ccdc88a PE=1 SV=2	ENSMUSG00000032740	Ccdc88a	-1.10707	0.957589	0.311364	0.936779	0.180139	0.971479	-0.578124	-1.00721	-1.92148		0.625414	0.387061	0.412221		-1.31858	0.167897	0.774957		-1.82853	0.00675906	2.17011
Q4QRL3	CC88B_MOUSE	CC88B_MOUSE Coiled-coil domain-containing protein 88B OS=Mus musculus OX=10090 GN=Ccdc88b PE=1 SV=2	ENSMUSG00000047810	Ccdc88b	-0.603688	0.314543	0.437203	1.1873	-1.11456	2.27551	0.214827	0.180674	-1.85601		0.87276	0.52407	0.280611		-0.133869	0.519077	0.284768		-1.00663	0.353757	0.451295
Q8VC31	CCDC9_MOUSE	CCDC9_MOUSE Coiled-coil domain-containing protein 9 OS=Mus musculus OX=10090 GN=Ccdc9 PE=1 SV=1	Ccdc9	Ccdc9	0.0113923	-0.607343	0.710486	-0.520857	0.19857	0.173498	-1.83544	-0.38031	-1.37552		0.162106	0.854138	0.0684718		-1.38691	0.0976993	1.01011		-1.54902	0.0791709	1.10143
Q8C3X2	CC90B_MOUSE	CC90B_MOUSE Coiled-coil domain-containing protein 90B, mitochondrial OS=Mus musculus OX=10090 GN=Ccdc90b PE=1 SV=1	ENSMUSG00000030613	Ccdc90b	1.65911	-2.31131	0.554754	-1.28403	0.0329831	-1.18903	-1.22856	-1.38043	-1.56074		-1.74378	0.568067	0.245601		-1.93518	0.316611	0.499474		-0.191401	0.255478	0.592646
Q9D8L5	CCD91_MOUSE	CCD91_MOUSE Coiled-coil domain-containing protein 91 OS=Mus musculus OX=10090 GN=Ccdc91 PE=1 SV=2	ENSMUSG00000030301	Ccdc91	-0.714099	1.20015	-0.439492	0.750821	-0.161726	0.687339	-1.73928	-1.08669	-1.13582		1.12683	0.571532	0.242959		-0.696323	0.102541	0.989102		-1.82315	0.00844724	2.07329
Q8VDN4	CCD92_MOUSE	CCD92_MOUSE Coiled-coil domain-containing protein 92 OS=Mus musculus OX=10090 GN=Ccdc92 PE=1 SV=1	ENSMUSG00000037979	Ccdc92	-1.32003	1.04357	0.457814	-0.07185	0.743262	0.566606	0.0531042	-0.857542	-1.07517		0.108793	0.664119	0.177754		-1.31536	0.433707	0.362804		-1.42415	0.0708574	1.14961
Q7TQK5	CCD93_MOUSE	CCD93_MOUSE Coiled-coil domain-containing protein 93 OS=Mus musculus OX=10090 GN=Ccdc93 PE=1 SV=1	ENSMUSG00000026339	Ccdc93	-0.656156	0.384433	0.477631	-0.54611	-0.971481	0.323061	0.279641	0.0354901	0.171008		-0.930543	0.42535	0.371254		-0.213424	0.813221	0.0897912		0.717118	0.221722	0.654192
P09240	CCKN_MOUSE	CCKN_MOUSE Cholecystokinin OS=Mus musculus OX=10090 GN=Cck PE=1 SV=3	ENSMUSG00000032532	Cck	1.34394	-1.83825	0.549573	-1.35909	-1.4563	0.853929	0.93501	1.81034	1.82671		-1.90866	0.610384	0.214397		1.26077	0.206839	0.684367		3.16943	0.0547054	1.26197
Q8K2Y9	CCM2_MOUSE	CCM2_MOUSE Cerebral cavernous malformations protein 2 homolog OS=Mus musculus OX=10090 GN=Ccm2 PE=1 SV=1	ENSMUSG00000000378	Ccm2	0.886235	0.0576021	-0.911681	0.589585	0.358546	-0.39083	-0.0143816	-0.372969	0.763936		0.300943	0.784257	0.105541		-0.0719837	0.861769	0.0646091		-0.372927	0.899399	0.0460474
P18406	CYR61_MOUSE	CYR61_MOUSE Protein CYR61 OS=Mus musculus OX=10090 GN=Cyr61 PE=1 SV=1	ENSMUSG00000028195	Ccn1	-0.376474	-1.49233	1.88957	-0.775699	-0.50586	-2.1458	1.02863	-0.552342	-0.29783		-0.399225	0.361621	0.441746		0.0786444	0.964469	0.0157117		0.47787	0.163722	0.785892
Q62447	CCNC_MOUSE	CCNC_MOUSE Cyclin-C OS=Mus musculus OX=10090 GN=Ccnc PE=2 SV=4	ENSMUSG00000028252	Ccnc	-0.633917	-0.749184	1.45902	0.0829335	-1.08998	-0.159868	-0.514137	-0.424127	-0.769958		0.474049	0.632598	0.198873		0.119779	0.458154	0.338988		-0.354269	0.653138	0.184995
O08918	CCNG2_MOUSE	CCNG2_MOUSE Cyclin-G2 OS=Mus musculus OX=10090 GN=Ccng2 PE=2 SV=3	ENSMUSG00000029385	Ccng2	-0.127592	-1.00274	1.22923	-1.5623	-0.209063	-1.29893	0.274531	-0.525361	-1.03349		-1.17134	0.242083	0.616036		-0.397769	0.573272	0.241639		0.773569	0.349651	0.456365
Q8BGU5	CCNY_MOUSE	CCNY_MOUSE Cyclin-Y OS=Mus musculus OX=10090 GN=Ccny PE=1 SV=1	ENSMUSG00000024286	Ccny	-0.631006	0.283578	0.49898	-1.19846	-1.29037	-1.02063	0.177815	-0.25028	-0.813978		-1.48204	0.0264275	1.57794		-0.533858	0.484812	0.314427		-1.81598	0.0235195	1.62857
Q7TSH4	CP110_MOUSE	CP110_MOUSE Centriolar coiled-coil protein of 110 kDa OS=Mus musculus OX=10090 GN=Ccp110 PE=1 SV=1	ENSMUSG00000033904	Ccp110	0.862655	-0.313544	-0.505887	-1.10665	-0.304361	-1.70979	0.0596797	-0.329379	0.629182		-0.793103	0.148619	0.827924		0.373223	0.846434	0.0724067		1.16633	0.0783007	1.10623
Q9WU84	CCS_MOUSE	CCS_MOUSE Copper chaperone for superoxide dismutase OS=Mus musculus OX=10090 GN=Ccs PE=1 SV=1	ENSMUSG00000034108	Ccs	0.949834	-0.386207	-0.511381	0.266799	0.280021	0.0384515	1.0917	1.1424	1.89497		0.653006	0.726879	0.138538		1.52861	0.0639411	1.19422		-1.81476	0.00474018	2.32421
Q8QZT2	CCSAP_MOUSE	CCSAP_MOUSE Centriole, cilia and spindle-associated protein OS=Mus musculus OX=10090 GN=Ccsap PE=1 SV=1	ENSMUSG00000031971	Ccsap	-0.338643	-0.0883255	0.684399	-0.389304	0.840577	0.551764	-0.096686	-0.807643	-0.972138		0.640089	0.633543	0.198224		-0.719317	0.156695	0.804945		-1.35941	0.104314	0.981658
P80314	TCPB_MOUSE	TCPB_MOUSE T-complex protein 1 subunit beta OS=Mus musculus OX=10090 GN=Cct2 PE=1 SV=4	ENSMUSG00000034024	Cct2	-0.554669	-0.169676	0.687526	-1.38445	-1.08031	-1.26678	-0.83765	-0.760606	-1.00798		-1.0971	0.0310477	1.50797		-0.667974	0.0840404	1.07551		-1.81305	0.0275507	1.55987
P80318	TCPG_MOUSE	TCPG_MOUSE T-complex protein 1 subunit gamma OS=Mus musculus OX=10090 GN=Cct3 PE=1 SV=1	ENSMUSG00000001416	Cct3	-0.747599	0.648619	0.206904	-1.32595	-1.48651	-1.47621	-0.503481	-0.702195	-0.386727		-1.68312	0.0242498	1.61529		-0.710385	0.250562	0.601085		-1.81092	0.0457479	1.33963
P80315	TCPD_MOUSE	TCPD_MOUSE T-complex protein 1 subunit delta OS=Mus musculus OX=10090 GN=Cct4 PE=1 SV=3	ENSMUSG00000007739	Cct4	-0.043372	-0.208558	0.447942	-0.585042	-0.398857	-0.371884	-0.671692	-0.849078	-0.13658		-0.355484	0.0679144	1.16804		-0.62832	0.101072	0.99537		-0.272835	0.677356	0.169183
P80316	TCPE_MOUSE	TCPE_MOUSE T-complex protein 1 subunit epsilon OS=Mus musculus OX=10090 GN=Cct5 PE=1 SV=1	ENSMUSG00000022234	Cct5	-0.0555725	-0.953325	1.05271	-1.86893	-1.19097	-1.48722	-0.142726	-0.449267	0.457063		-1.43165	0.0668591	1.17484		-0.087153	0.93012	0.031461		-1.80995	0.046741	1.3303
Q61390	TCPW_MOUSE	TCPW_MOUSE T-complex protein 1 subunit zeta-2 OS=Mus musculus OX=10090 GN=Cct6b PE=1 SV=4	ENSMUSG00000020698	Cct6b	-1.05229	-0.264663	1.56567	-0.123257	-0.554033	-0.4464	-0.169821	-0.0512137	-0.267607		-0.181737	0.591864	0.227778		0.0948417	0.767854	0.114721		0.276579	0.21489	0.667784
P80313	TCPH_MOUSE	TCPH_MOUSE T-complex protein 1 subunit eta OS=Mus musculus OX=10090 GN=Cct7 PE=1 SV=1	ENSMUSG00000030007	Cct7	-0.0561157	0.295615	-0.287668	-1.45253	-0.848164	-0.982178	-0.396119	-0.99953	0.420923		-0.926062	0.0124602	1.90448		-0.340004	0.525985	0.279027		0.586058	0.162883	0.788123
P42932	TCPQ_MOUSE	TCPQ_MOUSE T-complex protein 1 subunit theta OS=Mus musculus OX=10090 GN=Cct8 PE=1 SV=3	ENSMUSG00000025613	Cct8	-0.956508	0.671841	0.425062	-0.644789	-0.670547	-0.537337	-0.685929	-0.979741	-0.669556		-1.06985	0.261301	0.58286		-1.11099	0.185428	0.731825		-0.0411395	0.213103	0.671411
Q8C1Y8	CCZ1_MOUSE	CCZ1_MOUSE Vacuolar fusion protein CCZ1 homolog OS=Mus musculus OX=10090 GN=Ccz1 PE=1 SV=1	ENSMUSG00000029617	Ccz1	-0.648053	0.0742929	0.770804	0.106432	-0.000766217	0.153228	-0.299814	-0.233096	-0.439339		0.0321391	0.962502	0.0165983		-0.374106	0.399872	0.398079		-1.80981	0.0144243	1.84091
Q8R422	CD109_MOUSE	CD109_MOUSE CD109 antigen OS=Mus musculus OX=10090 GN=Cd109 PE=1 SV=1	ENSMUSG00000046186	Cd109	-2.92699	2.09049	0.904913	2.63951	3.10989	3.54595	1.72428	-1.02633	0.0991253		2.20497	0.115896	0.935933		-0.805787	0.894022	0.048652		-1.8091	0.0319809	1.49511
O35566	CD151_MOUSE	CD151_MOUSE CD151 antigen OS=Mus musculus OX=10090 GN=Cd151 PE=1 SV=2	ENSMUSG00000025510	Cd151	-1.18988	1.22394	-0.0158784	0.372703	0.153703	-0.922921	-0.218228	-0.263208	0.742372		0.169582	0.871799	0.0595836		-0.20235	0.921384	0.0355595		-0.371931	0.693759	0.158791
Q62192	CD180_MOUSE	CD180_MOUSE CD180 antigen OS=Mus musculus OX=10090 GN=Cd180 PE=1 SV=2	ENSMUSG00000021624	Cd180	-1.00785	0.869543	0.178745	0.359158	0.157526	0.837727	0.287209	-0.791203	1.1282		0.180412	0.495073	0.305331		0.108464	0.81539	0.0886347		-0.0719487	0.701557	0.153937
O54901	OX2G_MOUSE	OX2G_MOUSE OX-2 membrane glycoprotein OS=Mus musculus OX=10090 GN=Cd200 PE=1 SV=1	Cd200	Cd200	0.120296	-1.33458	1.26923	-1.11356	-0.262515	-0.729984	1.217	2.15528	1.37135		-0.85028	0.414823	0.382138		1.25106	0.125006	0.903068		-1.80726	0.0140409	1.8526
Q9EP73	PD1L1_MOUSE	PD1L1_MOUSE Programmed cell death 1 ligand 1 OS=Mus musculus OX=10090 GN=Cd274 PE=1 SV=1	ENSMUSG00000016496	Cd274	-0.983988	0.599996	0.453439	1.08587	1.1614	-0.145522	0.411776	1.08949	-0.524474		0.632428	0.362325	0.440902		-0.0416625	0.683226	0.165436		-0.67409	0.58441	0.233282
Q9JLQ0	CD2AP_MOUSE	CD2AP_MOUSE CD2-associated protein OS=Mus musculus OX=10090 GN=Cd2ap PE=1 SV=3	ENSMUSG00000061665	Cd2ap	1.99665	-0.282529	-1.76298	0.887492	0.425344	1.2713	-0.079	0.910413	1.39145		1.17002	0.477228	0.321274		1.19294	0.554698	0.255943		0.0229208	0.820518	0.0859119
Q64314	CD34_MOUSE	CD34_MOUSE Hematopoietic progenitor cell antigen CD34 OS=Mus musculus OX=10090 GN=Cd34 PE=1 SV=1	ENSMUSG00000016494	Cd34	2.40248	-1.27052	-1.17996	-1.09544	-1.16001	-1.00141	2.20731	1.96527	0.399778		0.084518	0.426778	0.369798		3.14523	0.313079	0.504346		-1.80239	0.0111313	1.95346
Q3UGF1	WDR19_MOUSE	WDR19_MOUSE WD repeat-containing protein 19 OS=Mus musculus OX=10090 GN=Wdr19 PE=1 SV=1	ENSMUSG00000037890	Wdr19	0.551967	-0.557691	0.11834	2.1512	2.55466	3.29331	0.12033	0.671379	0.936068		2.43632	0.00481676	2.31724		0.553039	0.251974	0.598645		-1.80195	0.0166836	1.77771
Q3U8S1	Q3U8S1_MOUSE	Q3U8S1_MOUSE CD44 antigen OS=Mus musculus OX=10090 GN=Cd44 PE=1 SV=1	ENSMUSG00000005087	Cd44	-0.750337	-0.827757	1.73853	7.10964	2.32304	2.71923	-0.0704798	-2.92002	1.39356		3.46957	0.0844156	1.07358		0.679857	0.719786	0.142796		-2.78971	0.0825679	1.08319
A0A2R8W6P0	A0A2R8W6P0_MOUSE	A0A2R8W6P0_MOUSE Leukocyte surface antigen CD47 OS=Mus musculus OX=10090 GN=Cd47 PE=1 SV=1	ENSMUSG00000055447	Cd47	-0.131465	-0.901317	1.31501	-0.441542	-0.960928	-0.0528865	1.60373	0.788067	-0.248484		-0.310078	0.455035	0.341955		0.919532	0.502234	0.299093		1.22961	0.114898	0.939686
Q61735	CD47_MOUSE	CD47_MOUSE Leukocyte surface antigen CD47 OS=Mus musculus OX=10090 GN=Cd47 PE=1 SV=2	ENSMUSG00000055447	Cd47	1.73699	-1.54336	-0.05549	-0.442602	-0.351084	0.98909	1.0531	-0.560386	0.432758		-0.295594	0.986435	0.00593132		0.488248	0.816366	0.088115		0.783842	0.730826	0.136186
A0A2R8VK70	A0A2R8VK70_MOUSE	A0A2R8VK70_MOUSE Leukocyte surface antigen CD47 OS=Mus musculus OX=10090 GN=Cd47 PE=1 SV=1	ENSMUSG00000055447	Cd47	-0.941895	-0.109065	0.842804	-1.11818	-0.290346	0.386666	1.33173	-0.126968	-1.23849		-0.181281	0.708218	0.149833		-0.0179023	0.951877	0.0214192		0.163378	0.721843	0.141557
A0A2R8VI94	A0A2R8VI94_MOUSE	A0A2R8VI94_MOUSE Leukocyte surface antigen CD47 OS=Mus musculus OX=10090 GN=Cd47 PE=1 SV=1	ENSMUSG00000055447	Cd47	1.57425	-2.33083	0.728768	2.15329	0.506152	0.595915	1.61386	2.28158	0.697752		-0.132852	0.447625	0.349086		0.885094	0.292533	0.533826		1.01795	0.561252	0.250842
Q9QWK4	CD5L_MOUSE	CD5L_MOUSE CD5 antigen-like OS=Mus musculus OX=10090 GN=Cd5l PE=1 SV=3	ENSMUSG00000015854	Cd5l	0.640397	-0.239779	-0.325393	0.911663	0.647514	0.743608	0.783891	0.731869	1.71898		0.983387	0.0799178	1.09736		1.02367	0.0771504	1.11266		0.0402824	0.399657	0.398313
P41731	CD63_MOUSE	CD63_MOUSE CD63 antigen OS=Mus musculus OX=10090 GN=Cd63 PE=1 SV=2	ENSMUSG00000025351	Cd63	1.29614	-1.19188	0.00482967	0.163	-0.677529	-0.316157	-1.8387	-2.06066	0.249521		-0.320987	0.700799	0.154407		-1.84353	0.290025	0.537565		-1.52255	0.292065	0.53452
P35762	CD81_MOUSE	CD81_MOUSE CD81 antigen OS=Mus musculus OX=10090 GN=Cd81 PE=1 SV=2	ENSMUSG00000037706	Cd81	2.27639	-0.934432	-1.65611	-0.134443	-0.230345	-0.439923	-1.854	-1.29746	0.230652		0.704087	0.899195	0.0461462		-0.363029	0.557606	0.253673		-1.06712	0.325347	0.487653
P40237	CD82_MOUSE	CD82_MOUSE CD82 antigen OS=Mus musculus OX=10090 GN=Cd82 PE=1 SV=1	ENSMUSG00000027215	Cd82	4.36477	-2.61988	-2.16202	-2.93639	0.515972	-3.65074	-5.12858	-4.80298	-0.201853		-0.774373	0.508175	0.293987		-2.64097	0.305754	0.514628		-1.86659	0.544241	0.264209
P40240	CD9_MOUSE	CD9_MOUSE CD9 antigen OS=Mus musculus OX=10090 GN=Cd9 PE=1 SV=2	ENSMUSG00000030342	Cd9	1.5814	-1.11877	-0.62952	-2.89259	-0.722442	-2.44879	-3.9705	1.46803	-1.2126		-1.81927	0.137877	0.86051		-0.58308	0.541926	0.26606		1.23619	0.66974	0.174094
Q8BIF0	C99L2_MOUSE	C99L2_MOUSE CD99 antigen-like protein 2 OS=Mus musculus OX=10090 GN=Cd99l2 PE=1 SV=1	ENSMUSG00000035776	Cd99l2	2.05465	-1.29251	-0.974965	-0.592992	0.613793	0.68125	-0.325425	-1.76149	-1.30022		1.58876	0.803019	0.095274		-0.325258	0.408721	0.388573		-1.91402	0.0827389	1.08229
P56389	CDD_MOUSE	CDD_MOUSE Cytidine deaminase OS=Mus musculus OX=10090 GN=Cda PE=1 SV=2	ENSMUSG00000028755	Cda	-1.31722	0.889921	0.455601	2.27875	-0.537865	3.45491	-0.26016	-0.0185654	-2.26469		1.82315	0.275086	0.560531		-0.715761	0.431554	0.364964		-2.53891	0.13536	0.868511
Q8BMD5	CDAC1_MOUSE	CDAC1_MOUSE Cytidine and dCMP deaminase domain-containing protein 1 OS=Mus musculus OX=10090 GN=Cdadc1 PE=2 SV=1	ENSMUSG00000021982	Cdadc1	-1.47224	1.6243	-0.239701	0.906182	0.429257	0.239746	-0.490206	0.945974	-0.252122		0.668958	0.579997	0.236574		-0.0124204	0.927595	0.0326416		-0.681379	0.400659	0.397225
Q8CII2	CD123_MOUSE	CD123_MOUSE Cell division cycle protein 123 homolog OS=Mus musculus OX=10090 GN=Cdc123 PE=1 SV=2	ENSMUSG00000039128	Cdc123	0.126844	0.761819	-0.806144	-0.700462	-1.79875	-0.733299	-0.308808	-0.501338	0.238558		-0.860143	0.129919	0.886329		-0.435652	0.688984	0.161791		0.424491	0.104246	0.98194
Q8R349	CDC16_MOUSE	CDC16_MOUSE Cell division cycle protein 16 homolog OS=Mus musculus OX=10090 GN=Cdc16 PE=1 SV=1	ENSMUSG00000038416	Cdc16	0.600759	-0.119774	-0.352638	0.446205	0.205017	0.62456	-0.891623	-0.913468	-0.779085		0.565979	0.287023	0.542083		-1.66959	0.0220795	1.65601		-1.79614	0.0272797	1.56416
M0QWI6	M0QWI6_MOUSE	M0QWI6_MOUSE Cell division cycle 20B OS=Mus musculus OX=10090 GN=Cdc20b PE=4 SV=1	ENSMUSG00000078926	Cdc20b	-0.931193	-0.00410642	1.01739	0.787901	0.317096	0.134843	0.0919664	-0.242338	-0.310819		0.321202	0.552214	0.257893		-0.238231	0.769058	0.114041		-0.559434	0.0700544	1.15456
Q99JP4	CDC26_MOUSE	CDC26_MOUSE Anaphase-promoting complex subunit CDC26 OS=Mus musculus OX=10090 GN=Cdc26 PE=1 SV=1	ENSMUSG00000066149	Cdc26	0.352366	-0.26004	-0.0636634	0.746652	2.22985	0.541705	0.911138	0.0350605	0.97014		0.810316	0.107114	0.970153		0.974802	0.148493	0.828294		0.164486	0.432043	0.364473
A2A6Q5	CDC27_MOUSE	CDC27_MOUSE Cell division cycle protein 27 homolog OS=Mus musculus OX=10090 GN=Cdc27 PE=1 SV=1	ENSMUSG00000020687	Cdc27	0.187906	-0.0103994	-0.0653065	0.631193	0.579515	1.00382	-0.252931	-0.168719	0.327736		0.641592	0.0104613	1.98041		-0.15832	0.744618	0.128067		-1.79449	0.00695435	2.15774
Q61081	CDC37_MOUSE	CDC37_MOUSE Hsp90 co-chaperone Cdc37 OS=Mus musculus OX=10090 GN=Cdc37 PE=1 SV=1	ENSMUSG00000019471	Cdc37	0.2709	-0.842581	0.54291	0.0264115	-0.46169	0.111168	0.242791	-0.129475	-0.42417		-0.244489	0.840966	0.0752214		-0.400375	0.849841	0.0706622		-0.155886	0.987394	0.00550968
Q9CZP7	CD37L_MOUSE	CD37L_MOUSE Hsp90 co-chaperone Cdc37-like 1 OS=Mus musculus OX=10090 GN=Cdc37l1 PE=1 SV=1	ENSMUSG00000024780	Cdc37l1	0.587695	-0.0416541	-0.501277	-0.595876	-0.292112	-0.168605	-1.22188	-0.0585974	-0.205357		-0.250458	0.341262	0.466912		-0.163703	0.350505	0.455306		0.0867548	0.730444	0.136413
P60766	CDC42_MOUSE	CDC42_MOUSE Cell division control protein 42 homolog OS=Mus musculus OX=10090 GN=Cdc42 PE=1 SV=2	ENSMUSG00000006699	Cdc42	2.72014	-3.41516	0.640666	-0.158384	0.581228	-0.271368	0.526705	0.112061	1.67541		-0.79905	0.971754	0.0124435		-0.113961	0.69324	0.159117		0.685089	0.251779	0.59898
Q3UU96	MRCKA_MOUSE	MRCKA_MOUSE Serine/threonine-protein kinase MRCK alpha OS=Mus musculus OX=10090 GN=Cdc42bpa PE=1 SV=2	ENSMUSG00000026490	Cdc42bpa	0.523523	-0.607199	0.224548	0.820502	0.442605	0.106982	-0.268928	-0.46495	-0.0841317		0.218058	0.359383	0.444442		-0.493475	0.419666	0.377096		-1.79317	0.00878528	2.05624
Q7TT50	MRCKB_MOUSE	MRCKB_MOUSE Serine/threonine-protein kinase MRCK beta OS=Mus musculus OX=10090 GN=Cdc42bpb PE=1 SV=2	ENSMUSG00000021279	Cdc42bpb	-0.27101	0.439763	-0.240789	0.245731	0.31613	0.0480183	0.0354125	-0.989272	-0.89767		0.48652	0.406974	0.390433		-0.656881	0.213421	0.670763		-1.1434	0.0716545	1.14476
Q9JM96	BORG4_MOUSE	BORG4_MOUSE Cdc42 effector protein 4 OS=Mus musculus OX=10090 GN=Cdc42ep4 PE=1 SV=1	ENSMUSG00000041598	Cdc42ep4	0.343488	0.367693	-0.582223	1.31659	0.965444	0.360126	0.668872	-0.451481	-0.86504		0.621957	0.116381	0.934116		-0.794969	0.665025	0.177162		-1.41693	0.110507	0.95661
Q8BGH7	C42S2_MOUSE	C42S2_MOUSE CDC42 small effector protein 2 OS=Mus musculus OX=10090 GN=Cdc42se2 PE=1 SV=1	ENSMUSG00000052298	Cdc42se2	-0.0257551	-1.98616	2.06441	-0.726029	0.131071	-0.509147	0.350425	1.40684	-0.00862045		-0.483392	0.763607	0.11713		0.37618	0.673114	0.171911		0.859572	0.128059	0.892589
Q6A068	CDC5L_MOUSE	CDC5L_MOUSE Cell division cycle 5-like protein OS=Mus musculus OX=10090 GN=Cdc5l PE=1 SV=2	ENSMUSG00000023932	Cdc5l	-1.65716	2.44589	-0.737853	0.981415	0.323901	0.414131	-0.885296	-0.905165	-1.25003		1.15198	0.68173	0.166388		-0.167312	0.455632	0.341386		-1.79153	0.000380942	3.41914
Q8BHX3	BOREA_MOUSE	BOREA_MOUSE Borealin OS=Mus musculus OX=10090 GN=Cdca8 PE=1 SV=2	ENSMUSG00000028873	Cdca8	0.252149	-0.645255	0.511883	0.356313	-0.730955	-0.135074	0.0526837	-0.238987	-0.729369		-0.387223	0.679377	0.167889		-0.491136	0.456027	0.341009		-0.103913	0.745124	0.127772
P70408	CAD10_MOUSE	CAD10_MOUSE Cadherin-10 OS=Mus musculus OX=10090 GN=Cdh10 PE=1 SV=3	ENSMUSG00000022321	Cdh10	-0.352174	1.57904	-1.34941	-1.80012	-1.26783	-0.38678	-1.95609	-0.721701	-1.37365		-0.915659	0.308692	0.510474		-1.02147	0.232084	0.634355		-0.105815	0.733591	0.134546
P55288	CAD11_MOUSE	CAD11_MOUSE Cadherin-11 OS=Mus musculus OX=10090 GN=Cdh11 PE=1 SV=1	ENSMUSG00000031673	Cdh11	0.151874	0.140904	-0.131457	0.281617	-0.0520401	-0.509857	0.429615	0.633769	-0.183098		-0.192945	0.58391	0.233654		0.28871	0.412672	0.384395		0.481655	0.313682	0.50351
Q9WTR5	CAD13_MOUSE	CAD13_MOUSE Cadherin-13 OS=Mus musculus OX=10090 GN=Cdh13 PE=1 SV=2	ENSMUSG00000031841	Cdh13	-1.6019	2.79483	-1.97778	1.02694	1.58166	1.94132	0.0533411	-0.886602	-0.555797		3.18356	0.316585	0.49951		1.0461	0.903297	0.0441697		-1.7877	0.0246893	1.60749
P15116	CADH2_MOUSE	CADH2_MOUSE Cadherin-2 OS=Mus musculus OX=10090 GN=Cdh2 PE=1 SV=2	ENSMUSG00000024304	Cdh2	0.561819	0.178534	-1.02725	-0.321523	-0.846723	0.317476	-0.311098	-0.188396	-0.919732		-0.500057	0.764176	0.116807		-0.489632	0.515317	0.287925		0.010425	0.66462	0.177427
Q9Z0M3	CAD20_MOUSE	CAD20_MOUSE Cadherin-20 OS=Mus musculus OX=10090 GN=Cdh20 PE=2 SV=1	ENSMUSG00000050840	Cdh20	-0.157934	0.102061	0.174837	0.188365	-0.0744265	0.176897	-0.181585	-0.67441	-1.53651		0.074836	0.68774	0.162576		-0.776471	0.109851	0.959197		-0.851307	0.0918476	1.03693
Q6PFX6	CAD24_MOUSE	CAD24_MOUSE Cadherin-24 OS=Mus musculus OX=10090 GN=Cdh24 PE=2 SV=1	ENSMUSG00000059674	Cdh24	1.28886	-0.482299	-0.882468	-0.0473669	0.524077	0.13713	-0.116871	-1.02916	0.675181		0.619429	0.755055	0.122021		0.365428	0.881548	0.0547541		-0.254001	0.52544	0.279477
P55284	CADH5_MOUSE	CADH5_MOUSE Cadherin-5 OS=Mus musculus OX=10090 GN=Cdh5 PE=1 SV=2	ENSMUSG00000031871	Cdh5	-0.974195	0.242708	0.810463	-0.865492	0.012283	-0.878549	-0.616671	-1.13254	-0.809579		-1.1082	0.373735	0.427436		-1.05229	0.183567	0.736205		0.0559124	0.45174	0.345112
P97291	CADH8_MOUSE	CADH8_MOUSE Cadherin-8 OS=Mus musculus OX=10090 GN=Cdh8 PE=1 SV=2	ENSMUSG00000036510	Cdh8	-1.12891	1.32094	-0.207926	0.861628	0.808642	-0.759077	-1.28821	-0.967552	-1.00348		1.01657	0.746066	0.127223		-0.795559	0.208434	0.681031		-1.81213	0.0620723	1.2071
Q8VDP6	CDIPT_MOUSE	CDIPT_MOUSE CDP-diacylglycerol--inositol 3-phosphatidyltransferase OS=Mus musculus OX=10090 GN=Cdipt PE=1 SV=1	ENSMUSG00000030682	Cdipt	0.375392	-0.887884	0.695893	-1.8008	-1.46047	-1.42013	-1.06344	-1.31041	-1.59235		-1.83587	0.0312477	1.50518		-1.6858	0.052545	1.27947		0.150068	0.288028	0.540566
P24788	CD11B_MOUSE	CD11B_MOUSE Cyclin-dependent kinase 11B OS=Mus musculus OX=10090 GN=Cdk11b PE=1 SV=2	ENSMUSG00000029062	Cdk11b	-0.0520392	0.0220052	0.23747	0.580367	-1.05468	-0.418028	-0.507344	0.00717318	0.272103		-0.440033	0.490706	0.309179		-0.014832	0.584995	0.232848		0.425201	0.696488	0.157087
O35495	CDK14_MOUSE	CDK14_MOUSE Cyclin-dependent kinase 14 OS=Mus musculus OX=10090 GN=Cdk14 PE=1 SV=2	ENSMUSG00000028926	Cdk14	0.7865	0.197084	-1.009	-1.22833	-0.753129	-0.290882	-0.31078	1.40115	0.525929		-0.950213	0.275655	0.559634		0.328845	0.491537	0.308443		1.27906	0.082904	1.08142
Q04735	CDK16_MOUSE	CDK16_MOUSE Cyclin-dependent kinase 16 OS=Mus musculus OX=10090 GN=Cdk16 PE=1 SV=1	ENSMUSG00000031065	Cdk16	0.396419	-0.886071	0.712508	-0.417383	-1.54821	-0.239694	0.547313	-0.0909536	-1.04556		-0.813802	0.273265	0.563416		-0.487372	0.708153	0.149873		0.32643	0.432698	0.363815
Q8K0D0	CDK17_MOUSE	CDK17_MOUSE Cyclin-dependent kinase 17 OS=Mus musculus OX=10090 GN=Cdk17 PE=1 SV=2	ENSMUSG00000020015	Cdk17	0.738678	-0.382998	-0.292985	1.08316	0.534983	-0.219487	-0.582019	-0.81191	-0.585366		0.827969	0.441353	0.355214		-0.292381	0.137875	0.860514		-1.77712	0.00984969	2.00658
Q04899	CDK18_MOUSE	CDK18_MOUSE Cyclin-dependent kinase 18 OS=Mus musculus OX=10090 GN=Cdk18 PE=1 SV=1	ENSMUSG00000026437	Cdk18	-0.406443	1.75224	-1.38803	-0.0831664	-0.773354	0.0607601	0.954549	0.489665	0.115459		0.323277	0.80702	0.0931156		0.896107	0.607249	0.216633		0.572831	0.0906904	1.04244
P97377	CDK2_MOUSE	CDK2_MOUSE Cyclin-dependent kinase 2 OS=Mus musculus OX=10090 GN=Cdk2 PE=1 SV=2	ENSMUSG00000025358	Cdk2	-0.239561	1.25479	-1.05963	0.363589	0.401365	0.433866	0.0136616	-0.0302246	0.408306		0.640926	0.573978	0.241105		0.253222	0.843799	0.0737611		-0.387704	0.128865	0.889866
P49615	CDK5_MOUSE	CDK5_MOUSE Cyclin-dependent-like kinase 5 OS=Mus musculus OX=10090 GN=Cdk5 PE=1 SV=1	ENSMUSG00000028969	Cdk5	0.226818	-1.16506	1.07688	-2.09999	-0.973013	-0.512348	1.07278	1.74762	0.542455		-1.19983	0.19831	0.702655		0.845964	0.220405	0.656778		-1.77587	0.0149723	1.82471
Q99LM2	CK5P3_MOUSE	CK5P3_MOUSE CDK5 regulatory subunit-associated protein 3 OS=Mus musculus OX=10090 GN=Cdk5rap3 PE=1 SV=1	ENSMUSG00000018669	Cdk5rap3	-0.281422	0.267711	0.152262	-0.269654	0.0468178	-0.070313	0.872691	0.472061	0.872125		-0.222575	0.493098	0.307067		-1.64298	0.0215157	1.66724		-1.77329	0.0153439	1.81406
Q03147	CDK7_MOUSE	CDK7_MOUSE Cyclin-dependent kinase 7 OS=Mus musculus OX=10090 GN=Cdk7 PE=1 SV=2	ENSMUSG00000069089	Cdk7	-1.98145	3.68108	-2.43607	-1.16416	-0.152205	-0.179263	-0.823758	-1.84985	-0.423301		1.80219	0.90521	0.0432505		1.15769	0.715817	0.145198		-0.644495	0.378656	0.421755
Q3UTQ8	CDKL5_MOUSE	CDKL5_MOUSE Cyclin-dependent kinase-like 5 OS=Mus musculus OX=10090 GN=Cdkl5 PE=1 SV=1	ENSMUSG00000031292	Cdkl5	0.787941	-0.120137	-0.56065	-0.898012	0.626077	-0.956928	0.579376	0.76239	0.846384		-0.777874	0.532544	0.273645		0.882527	0.161739	0.791186		1.6604	0.0954571	1.02019
A0A0G2JGW6	A0A0G2JGW6_MOUSE	A0A0G2JGW6_MOUSE Cyclin-dependent kinase-like 5 OS=Mus musculus OX=10090 GN=Cdkl5 PE=1 SV=1	ENSMUSG00000031292	Cdkl5	-0.913579	0.00575394	1.09342	-1.40248	-0.700155	-0.929761	0.0393916	-0.0254558	-0.470057		-0.935515	0.156487	0.805521		-0.0312098	0.740184	0.13066		-1.76754	0.0224109	1.64954
P46414	CDN1B_MOUSE	CDN1B_MOUSE Cyclin-dependent kinase inhibitor 1B OS=Mus musculus OX=10090 GN=Cdkn1b PE=1 SV=2	ENSMUSG00000003031	Cdkn1b	-0.725552	1.19436	-0.449571	1.96766	1.06635	0.280332	1.00174	1.90387	-0.36329		1.51592	0.228142	0.641794		1.45131	0.398542	0.399526		-0.0646095	0.769253	0.113931
Q8BI72	CARF_MOUSE	CARF_MOUSE CDKN2A-interacting protein OS=Mus musculus OX=10090 GN=Cdkn2aip PE=1 SV=1	ENSMUSG00000038069	Cdkn2aip	-1.06664	0.0943831	1.06617	2.21973	2.39033	0.870417	1.26868	-0.204536	-0.233066		2.12535	0.0832381	1.07968		-0.298919	0.771634	0.112588		-2.42427	0.0882371	1.05435
P60334	CDO1_MOUSE	CDO1_MOUSE Cysteine dioxygenase type 1 OS=Mus musculus OX=10090 GN=Cdo1 PE=1 SV=1	ENSMUSG00000033022	Cdo1	0.988509	-0.113205	-0.813283	1.39253	1.04728	0.953157	-0.277603	-0.144361	0.218341		1.16048	0.109477	0.960679		-0.0311564	0.878801	0.0561093		-1.76595	0.0158017	1.8013
P98191	CDS1_MOUSE	CDS1_MOUSE Phosphatidate cytidylyltransferase 1 OS=Mus musculus OX=10090 GN=Cds1 PE=1 SV=2	ENSMUSG00000029330	Cds1	0.188481	0.0286141	-0.322012	-1.44597	-1.27602	-0.449737	-0.235981	-0.899145	-0.612547		-1.30463	0.0405967	1.39151		-0.641161	0.0883307	1.05389		0.663474	0.260738	0.583796
Q99L43	CDS2_MOUSE	CDS2_MOUSE Phosphatidate cytidylyltransferase 2 OS=Mus musculus OX=10090 GN=Cds2 PE=1 SV=1	ENSMUSG00000058793	Cds2	-1.40705	0.648794	0.616631	-0.410567	0.0540187	-0.816376	-0.472439	-0.131101	-1.04136		-1.0272	0.660103	0.180388		-1.08907	0.530152	0.2756		-0.0618723	0.689187	0.161663
Q8R4E9	CDT1_MOUSE	CDT1_MOUSE DNA replication factor Cdt1 OS=Mus musculus OX=10090 GN=Cdt1 PE=1 SV=1	ENSMUSG00000006585	Cdt1	0.288348	0.199154	-0.398665	0.829587	-0.663746	0.342623	-0.525701	0.051687	0.389939		0.143469	0.789356	0.102727		-0.147467	0.874877	0.058053		-0.290936	0.720628	0.142289
Q4VAA2	CDV3_MOUSE	CDV3_MOUSE Protein CDV3 OS=Mus musculus OX=10090 GN=Cdv3 PE=1 SV=2	ENSMUSG00000032803	Cdv3	0.893351	-1.01613	-0.179184	-0.274909	0.397492	-0.0527545	0.232508	0.589442	-0.147779		0.12643	0.843096	0.0741232		0.411692	0.611932	0.213297		0.285263	0.526277	0.278785
P31809	CEAM1_MOUSE	CEAM1_MOUSE Carcinoembryonic antigen-related cell adhesion molecule 1 OS=Mus musculus OX=10090 GN=Ceacam1 PE=1 SV=1	ENSMUSG00000074272	Ceacam1	0.407758	0.716522	-1.10827	0.262492	-0.115737	0.046371	-2.13333	-0.786087	-0.131928		-0.361387	0.923088	0.0347568		-1.19385	0.278225	0.555604		-0.832458	0.145454	0.837275
Q8BTE5	CEBOS_MOUSE	CEBOS_MOUSE Protein CEBPZOS OS=Mus musculus OX=10090 GN=Cebpzos PE=3 SV=2	ENSMUSG00000062691	Cebpzos	-0.394852	0.61218	-0.131968	0.475791	0.0754004	1.13281	0.520907	0.860374	0.15265		0.607758	0.284161	0.546435		0.652875	0.255647	0.592359		0.0451166	0.898936	0.0462714
E9Q2Z1	CECR2_MOUSE	CECR2_MOUSE Cat eye syndrome critical region protein 2 homolog OS=Mus musculus OX=10090 GN=Cecr2 PE=1 SV=1	ENSMUSG00000071226	Cecr2	0.247651	-0.217457	0.092956	0.194799	-0.347775	-0.799461	1.37498	1.64384	1.58776		-0.440731	0.322993	0.490807		-1.63594	0.0297877	1.52596		-1.761	0.025095	1.60041
P28659	CELF1_MOUSE	CELF1_MOUSE CUGBP Elav-like family member 1 OS=Mus musculus OX=10090 GN=Celf1 PE=1 SV=2	ENSMUSG00000005506	Celf1	-1.35015	0.295049	1.28539	0.147582	-0.521699	-0.960176	0.304796	0.790359	-0.300292		-0.816747	0.565374	0.247664		0.00974738	0.831909	0.0799241		0.826495	0.190559	0.71997
A3KGT0	A3KGT0_MOUSE	A3KGT0_MOUSE CUGBP Elav-like family member 2 OS=Mus musculus OX=10090 GN=Celf2 PE=1 SV=2	ENSMUSG00000002107	Celf2	-0.0348954	-1.66602	1.7869	0.455783	0.670925	0.344664	1.41935	0.87496	1.05035		0.490678	0.668793	0.174708		1.08524	0.342752	0.46502		-1.75867	0.0297091	1.52711
V9GX43	V9GX43_MOUSE	V9GX43_MOUSE CUGBP Elav-like family member 2 (Fragment) OS=Mus musculus OX=10090 GN=Celf2 PE=1 SV=1	ENSMUSG00000002107	Celf2	-2.48692	-0.0749134	1.71899	-0.317246	-0.0652363	-0.487073	0.793155	0.157293	0.662788		-0.242332	0.994546	0.00237505		0.737702	0.543278	0.264978		-1.75815	0.0411091	1.38606
Q9Z0H4	CELF2_MOUSE	CELF2_MOUSE CUGBP Elav-like family member 2 OS=Mus musculus OX=10090 GN=Celf2 PE=1 SV=1	ENSMUSG00000002107	Celf2	-0.140955	-1.74906	1.67444	0.146352	-0.582322	-1.54479	0.32948	0.105858	2.0675		-0.441367	0.622142	0.20611		0.470435	0.480885	0.317959		0.911802	0.131503	0.881063
S4R2U1	S4R2U1_MOUSE	S4R2U1_MOUSE CUGBP Elav-like family member 2 (Fragment) OS=Mus musculus OX=10090 GN=Celf2 PE=1 SV=1	ENSMUSG00000002107	Celf2	-0.181156	0.908548	-0.650652	0.201378	-0.197653	-0.22621	-0.41372	0.16446	-0.464058		-0.0164974	0.84617	0.0725424		-0.232564	0.628857	0.201448		-0.216067	0.539797	0.26777
Q8CIN6	CELF3_MOUSE	CELF3_MOUSE CUGBP Elav-like family member 3 OS=Mus musculus OX=10090 GN=Celf3 PE=2 SV=1	ENSMUSG00000028137	Celf3	1.25698	-1.12572	-0.107884	0.117086	-0.357604	-1.24174	0.231481	-0.379	0.68865		-0.249719	0.562995	0.249495		0.339365	0.8307	0.0805559		0.589084	0.251949	0.598687
Q7TSY6	CELF4_MOUSE	CELF4_MOUSE CUGBP Elav-like family member 4 OS=Mus musculus OX=10090 GN=Celf4 PE=1 SV=2	ENSMUSG00000024268	Celf4	-1.66612	0.815854	0.948224	-1.22363	-0.262009	-1.0768	-0.759073	0.427298	0.685226		-1.89265	0.380873	0.41922		-0.388556	0.933541	0.0298667		1.50409	0.143949	0.841792
Q9R0M0	CELR2_MOUSE	CELR2_MOUSE Cadherin EGF LAG seven-pass G-type receptor 2 OS=Mus musculus OX=10090 GN=Celsr2 PE=1 SV=2	ENSMUSG00000068740	Celsr2	-1.11344	1.05291	0.0967673	0.237752	1.19799	0.321064	-0.621124	-0.503815	-0.732783		0.224297	0.457424	0.339681		-0.717891	0.373194	0.428066		-1.75438	0.00525358	2.27954
Q5FWI3	CEIP2_MOUSE	CEIP2_MOUSE Cell surface hyaluronidase OS=Mus musculus OX=10090 GN=Cemip2 PE=1 SV=1	ENSMUSG00000024754	Cemip2	0.286028	-0.335019	0.169057	0.589738	0.331626	0.768368	0.38022	0.837952	0.897066		0.420681	0.0842041	1.07467		0.668895	0.0569758	1.24431		0.248214	0.530394	0.275402
Q9JKC6	CEND_MOUSE	CEND_MOUSE Cell cycle exit and neuronal differentiation protein 1 OS=Mus musculus OX=10090 GN=Cend1 PE=1 SV=1	ENSMUSG00000060240	Cend1	-0.964138	-2.70556	3.37929	-1.15541	-0.827676	-0.0410796	2.09189	-0.138072	0.135428		0.136462	0.769064	0.114038		1.09957	0.703686	0.152621		0.963104	0.15204	0.818041
E9PY14	E9PY14_MOUSE	E9PY14_MOUSE Centromere protein F (Fragment) OS=Mus musculus OX=10090 GN=Cenpf PE=1 SV=1	ENSMUSG00000026605	Cenpf	3.72546	-0.111163	-4.76162	-2.49705	0.619483	-3.54524	-3.40497	-0.315734	-1.02342		-2.38589	0.632132	0.199192		-0.912258	0.671638	0.172864		1.47363	0.891792	0.0497364
Q9QYM8	CENPH_MOUSE	CENPH_MOUSE Centromere protein H OS=Mus musculus OX=10090 GN=Cenph PE=1 SV=1	ENSMUSG00000045273	Cenph	0.592464	-0.691113	0.264769	-0.294424	-0.310873	0.0257156	0.954872	0.365064	1.10946		-0.559193	0.56829	0.24543		0.690103	0.16664	0.77822		-1.75074	0.030572	1.51468
Q9CXS4	CENPV_MOUSE	CENPV_MOUSE Centromere protein V OS=Mus musculus OX=10090 GN=Cenpv PE=1 SV=2	ENSMUSG00000018509	Cenpv	-0.466763	0.19673	0.526834	1.00619	1.18316	0.962505	-0.643105	0.14535	-0.149467		0.809459	0.0323304	1.49039		-0.346197	0.46316	0.334269		-1.74932	0.0183938	1.73533
Q8BI22	CE128_MOUSE	CE128_MOUSE Centrosomal protein of 128 kDa OS=Mus musculus OX=10090 GN=Cep128 PE=1 SV=2	ENSMUSG00000061533	Cep128	-0.0419525	-1.10629	1.31891	1.86115	1.55443	3.85249	1.71014	1.0265	1.0939		1.9031	0.0783168	1.10615		1.13585	0.172186	0.764001		-0.767246	0.202487	0.693603
Q62036	CP131_MOUSE	CP131_MOUSE Centrosomal protein of 131 kDa OS=Mus musculus OX=10090 GN=Cep131 PE=1 SV=2	ENSMUSG00000039781	Cep131	1.21056	0.776815	-2.1359	-0.676969	0.44539	1.1307	-0.816021	0.524457	1.2674		-0.331425	0.781175	0.107252		-0.252358	0.773076	0.111778		0.0790668	0.976204	0.0104593
Q6P5D4	CP135_MOUSE	CP135_MOUSE Centrosomal protein of 135 kDa OS=Mus musculus OX=10090 GN=Cep135 PE=1 SV=1	ENSMUSG00000036403	Cep135	1.3971	-1.40666	-0.0513218	0.365445	0.852459	-0.149714	-0.251003	-1.00638	0.530192		0.416767	0.684141	0.164854		-0.199681	0.82169	0.0852919		-0.616448	0.321649	0.492618
Q6A065	CE170_MOUSE	CE170_MOUSE Centrosomal protein of 170 kDa OS=Mus musculus OX=10090 GN=Cep170 PE=1 SV=2	ENSMUSG00000057335	Cep170	-0.590548	-0.290018	1.06531	0.0281005	0.718013	0.184546	0.733936	0.184712	0.0608978		0.474564	0.674901	0.17076		0.47473	0.655018	0.183747		0.000165614	0.958445	0.0184328
Q80U49	C170B_MOUSE	C170B_MOUSE Centrosomal protein of 170 kDa protein B OS=Mus musculus OX=10090 GN=Cep170b PE=1 SV=2	ENSMUSG00000072825	Cep170b	0.628691	-0.185977	-0.376501	-0.324886	-0.824252	0.0251783	-0.723531	-0.832159	-1.04861		-0.138909	0.371678	0.429833		-0.646182	0.0509385	1.29295		-0.507273	0.135346	0.868554
Q60952	CP250_MOUSE	CP250_MOUSE Centrosome-associated protein CEP250 OS=Mus musculus OX=10090 GN=Cep250 PE=1 SV=4	ENSMUSG00000038241	Cep250	0.21366	0.464942	-0.613776	-0.49952	0.337732	0.389704	-2.90622	-3.68389	-0.438771		0.124073	0.906571	0.0425981		-3.11988	0.0835481	1.07806		-3.24395	0.0766482	1.1155
Q6A078	CE290_MOUSE	CE290_MOUSE Centrosomal protein of 290 kDa OS=Mus musculus OX=10090 GN=Cep290 PE=1 SV=2	ENSMUSG00000019971	Cep290	1.431	-0.860306	-0.491002	-0.130503	0.365952	-0.599715	-0.0709138	-0.620109	0.0820209		0.360499	0.85567	0.0676938		0.420089	0.772347	0.112187		0.0595897	0.827603	0.082178
E9Q309	CE350_MOUSE	CE350_MOUSE Centrosome-associated protein 350 OS=Mus musculus OX=10090 GN=Cep350 PE=1 SV=1	ENSMUSG00000033671	Cep350	1.01168	0.0290631	-1.01065	-0.822	0.678403	-0.599845	-0.707916	0.236871	-0.78415		-0.628908	0.747671	0.12629		-0.736979	0.55725	0.25395		-0.108071	0.780131	0.107833
Q99NF3	CEP41_MOUSE	CEP41_MOUSE Centrosomal protein of 41 kDa OS=Mus musculus OX=10090 GN=Cep41 PE=1 SV=1	ENSMUSG00000029790	Cep41	0.502907	0.598406	-1.08501	0.421522	3.19692	1.06603	0.87611	0.852418	1.31105		0.563127	0.19491	0.710165		0.373203	0.149549	0.825217		-0.189923	0.554805	0.25586
Q9D3R3	CEP72_MOUSE	CEP72_MOUSE Centrosomal protein of 72 kDa OS=Mus musculus OX=10090 GN=Cep72 PE=1 SV=3	ENSMUSG00000021572	Cep72	-0.202198	0.85952	-0.578357	-1.17033	0.110654	1.25007	0.603098	-0.53924	-0.232525		0.312852	0.966085	0.0149845		-0.0303267	0.887848	0.0516615		-0.343178	0.885185	0.052966
Q9CZ62	CEP97_MOUSE	CEP97_MOUSE Centrosomal protein of 97 kDa OS=Mus musculus OX=10090 GN=Cep97 PE=1 SV=1	ENSMUSG00000022604	Cep97	-0.822966	1.417	-0.67682	-0.0477428	0.644693	-0.778866	1.14456	0.704075	-0.345573		0.629077	0.970227	0.0131264		1.3809	0.566759	0.246602		0.751818	0.404739	0.392825
Q8BGS7	CEPT1_MOUSE	CEPT1_MOUSE Choline/ethanolaminephosphotransferase 1 OS=Mus musculus OX=10090 GN=Cept1 PE=1 SV=1	ENSMUSG00000040774	Cept1	0.18419	1.04491	-1.24403	-0.714203	-0.393388	-0.843223	-0.906961	0.497484	0.745866		-0.898393	0.396853	0.40137		0.313294	0.896207	0.0475918		1.21169	0.224876	0.648056
P27545	CERS1_MOUSE	CERS1_MOUSE Ceramide synthase 1 OS=Mus musculus OX=10090 GN=Cers1 PE=1 SV=1	ENSMUSG00000087408	Cers1	-0.616269	0.470273	0.233275	0.131645	-1.01771	-1.94	-0.23256	0.155828	-0.387073		-1.25098	0.228705	0.640724		-0.465835	0.643222	0.191639		0.785148	0.273327	0.563317
Q924Z4	CERS2_MOUSE	CERS2_MOUSE Ceramide synthase 2 OS=Mus musculus OX=10090 GN=Cers2 PE=1 SV=1	ENSMUSG00000015714	Cers2	0.387414	-0.237413	-0.0378936	-1.66839	-0.68166	-1.81643	-1.47937	-0.618181	-0.72505		-1.6305	0.0236573	1.62604		-1.63496	0.0172653	1.76283		0.943345	0.373504	0.427705		P50571
P23953	EST1C_MOUSE	EST1C_MOUSE Carboxylesterase 1C OS=Mus musculus OX=10090 GN=Ces1c PE=1 SV=4	ENSMUSG00000057400	Ces1c	2.16918	2.83758	-5.74761	-2.21014	1.47605	-2.08334	-3.20332	0.294113	-1.32177		-4.25252	0.82941	0.0812307		-3.49095	0.712195	0.147401		0.76157	0.779729	0.108057
Q8VCT4	CES1D_MOUSE	CES1D_MOUSE Carboxylesterase 1D OS=Mus musculus OX=10090 GN=Ces1d PE=1 SV=1	ENSMUSG00000056973	Ces1d	1.10966	2.67615	-4.40008	-1.73762	-0.705918	-2.91835	-2.50786	0.0961393	-1.87867		-2.84728	0.518689	0.285093		-2.98833	0.620168	0.207491		-0.14105	0.741923	0.129641
E9PV38	E9PV38_MOUSE	E9PV38_MOUSE Carboxylic ester hydrolase OS=Mus musculus OX=10090 GN=Ces2g PE=1 SV=1	ENSMUSG00000031877	Ces2g	0.884844	-0.950852	0.136689	0.811312	0.883197	1.02058	-1.12698	-1.41368	-1.01312		0.746509	0.175698	0.755232		-1.26367	0.0913855	1.03912		-1.74759	0.0222067	1.65352
Q9R1K9	CETN2_MOUSE	CETN2_MOUSE Centrin-2 OS=Mus musculus OX=10090 GN=Cetn2 PE=1 SV=1	ENSMUSG00000031347	Cetn2	0.608374	0.169889	-0.735967	0.398151	1.90926	1.53126	0.544136	1.38312	1.54479		1.36138	0.103542	0.984883		1.21323	0.0853929	1.06858		-0.148148	0.83499	0.0783188
O35648	CETN3_MOUSE	CETN3_MOUSE Centrin-3 OS=Mus musculus OX=10090 GN=Cetn3 PE=1 SV=1	ENSMUSG00000021537	Cetn3	1.1118	-0.289838	-0.785484	-0.633637	0.231574	-0.381069	-1.1839	-0.81358	-0.92115		-0.0912304	0.683884	0.165017		-0.631311	0.16393	0.785342		-0.540081	0.063477	1.19738
Q80VN0	CP100_MOUSE	CP100_MOUSE Cilia- and flagella-associated protein 100 OS=Mus musculus OX=10090 GN=Cfap100 PE=2 SV=2	ENSMUSG00000048794	Cfap100	0.37569	-0.166396	-0.0442079	-1.80968	-0.976499	-1.92255	-0.420998	0.150543	-0.211007		-1.76547	0.008833	2.05389		-0.166799	0.409375	0.387878		-1.74636	0.0331188	1.47993
Q0VFX2	CF157_MOUSE	CF157_MOUSE Cilia- and flagella-associated protein 157 OS=Mus musculus OX=10090 GN=Cfap157 PE=1 SV=1	ENSMUSG00000038987	Cfap157	0.938054	-0.891853	0.0176171	0.232388	0.730164	0.9999	-0.7527	-0.11401	-0.0321531		0.712547	0.332157	0.478656		-0.131627	0.606711	0.217018		-1.746	0.00177215	2.7515
Q8BTU1	CFA20_MOUSE	CFA20_MOUSE Cilia- and flagella-associated protein 20 OS=Mus musculus OX=10090 GN=Cfap20 PE=1 SV=1	ENSMUSG00000031796	Cfap20	0.424267	-0.849055	0.585359	1.25609	0.533963	0.308808	0.0237	-0.880754	-0.848857		0.109697	0.294599	0.530768		-1.27312	0.314895	0.501834		-1.74496	0.0318892	1.49636
Q810M1	CF299_MOUSE	CF299_MOUSE Cilia- and flagella-associated protein 299 OS=Mus musculus OX=10090 GN=Cfap299 PE=2 SV=1	ENSMUSG00000057816	Cfap299	0.875574	-0.439509	-0.355925	-0.276114	0.162783	0.239943	0.535338	-0.203079	-0.820946		0.518708	0.974442	0.0112438		0.152846	0.759448	0.119502		-0.365862	0.653648	0.184656
Q8C6E0	CFA36_MOUSE	CFA36_MOUSE Cilia- and flagella-associated protein 36 OS=Mus musculus OX=10090 GN=Cfap36 PE=1 SV=1	ENSMUSG00000020462	Cfap36	0.269155	-0.292011	0.145896	-1.63859	-0.548985	-1.23219	-0.556449	-0.181195	-0.00262798		-1.37808	0.030656	1.51348		-0.327091	0.289431	0.538455		1.05099	0.0668088	1.17517
E9Q5M6	CFA44_MOUSE	CFA44_MOUSE Cilia- and flagella-associated protein 44 OS=Mus musculus OX=10090 GN=Cfap44 PE=2 SV=1	ENSMUSG00000071550	Cfap44	0.578555	0.410063	-0.943586	0.297591	0.420735	1.15135	-0.0892451	-0.649136	-0.708031		0.0106721	0.331238	0.47986		-1.0592	0.393639	0.404902		-1.7415	0.00498376	2.30244
Q5F201	CFA52_MOUSE	CFA52_MOUSE Cilia- and flagella-associated protein 52 OS=Mus musculus OX=10090 GN=Cfap52 PE=1 SV=1	ENSMUSG00000020904	Cfap52	-1.13771	-2.22779	3.13011	0.061901	-2.32612	-0.552163	2.47948	1.86283	0.246041		0.585543	0.654963	0.183783		3.00053	0.4139	0.383104		2.41499	0.0650567	1.18671
Q9D180	CFA57_MOUSE	CFA57_MOUSE Cilia- and flagella-associated protein 57 OS=Mus musculus OX=10090 GN=Cfap57 PE=1 SV=3	ENSMUSG00000028730	Cfap57	-2.5788	3.81507	-2.04801	3.57841	-3.98871	4.72606	-3.32213	0.179974	-6.0313		5.62642	0.643127	0.191704		-1.27412	0.364306	0.438534		-6.90054	0.24135	0.617353
Q3V0B4	CFA65_MOUSE	CFA65_MOUSE Cilia- and flagella-associated protein 65 OS=Mus musculus OX=10090 GN=Cfap65 PE=1 SV=1	ENSMUSG00000047021	Cfap65	-0.0868938	-0.138455	0.341454	-0.544978	-0.145542	-1.22512	-0.272808	-0.00802136	-2.05937		-0.458085	0.125037	0.902963		-0.185914	0.283758	0.547052		0.27217	0.853187	0.0689559
Q3UY96	CFA74_MOUSE	CFA74_MOUSE Cilia- and flagella-associated protein 74 OS=Mus musculus OX=10090 GN=Cfap74 PE=2 SV=3	ENSMUSG00000078490	Cfap74	1.21584	-0.815098	-0.371423	0.232665	0.281371	-0.00625314	0.0305339	-0.0998074	-1.12389		0.604089	0.810533	0.0912292		0.271616	0.599926	0.221902		-0.332473	0.20576	0.686638
O88271	CFDP1_MOUSE	CFDP1_MOUSE Craniofacial development protein 1 OS=Mus musculus OX=10090 GN=Cfdp1 PE=1 SV=1	ENSMUSG00000031954	Cfdp1	-0.697132	-0.150612	1.06275	0.786213	0.397953	0.720032	0.544657	-0.660453	1.07956		0.870644	0.350921	0.45479		0.695269	0.750154	0.124849		-0.175375	0.584899	0.232919
P06909	CFAH_MOUSE	CFAH_MOUSE Complement factor H OS=Mus musculus OX=10090 GN=Cfh PE=1 SV=2	ENSMUSG00000026365	Cfh	1.86037	-0.0319754	-1.80554	-0.102537	1.4911	-0.534844	-0.283292	-0.00785594	0.781938		-0.0705612	0.832172	0.0797868		0.0241195	0.89462	0.0483614		0.0946806	0.870053	0.0604545
P18760	COF1_MOUSE	COF1_MOUSE Cofilin-1 OS=Mus musculus OX=10090 GN=Cfl1 PE=1 SV=3	ENSMUSG00000056201	Cfl1	1.66764	-2.53821	0.577823	-2.30478	-2.71486	-2.1118	1.65639	0.473434	2.12763		-2.8826	0.147756	0.830454		1.07856	0.32499	0.48813		-1.73709	0.00915672	2.03826
P45591	COF2_MOUSE	COF2_MOUSE Cofilin-2 OS=Mus musculus OX=10090 GN=Cfl2 PE=1 SV=1	ENSMUSG00000062929	Cfl2	0.726994	0.0950936	-0.67031	0.310174	-1.39866	-0.249929	0.667814	0.75941	0.317438		-0.345023	0.484257	0.314925		0.572721	0.280474	0.552107		0.917743	0.119653	0.922075
E9QMC1	E9QMC1_MOUSE	E9QMC1_MOUSE Cingulin OS=Mus musculus OX=10090 GN=Cgn PE=1 SV=1	ENSMUSG00000068876	Cgn	0.800157	-1.16378	0.440726	-0.123815	-0.215202	0.328148	1.46942	1.38693	0.669842		-0.564541	0.964921	0.0155081		0.946199	0.154038	0.812371		-1.73537	0.0122621	1.91143
D3Z3H4	D3Z3H4_MOUSE	D3Z3H4_MOUSE Cingulin-like protein 1 OS=Mus musculus OX=10090 GN=Cgnl1 PE=1 SV=1	ENSMUSG00000032232	Cgnl1	0.539801	-0.0896487	-0.359202	-1.01181	-0.240061	-1.66147	-0.618092	0.441686	0.502917		-0.922165	0.110275	0.957522		0.531335	0.870231	0.0603657		1.4535	0.120475	0.919102
A0A140T8S5	A0A140T8S5_MOUSE	A0A140T8S5_MOUSE Chromosome alignment-maintaining phosphoprotein 1 OS=Mus musculus OX=10090 GN=Champ1 PE=1 SV=2	ENSMUSG00000047710	Champ1	-0.586794	-0.592529	1.33069	-0.0859302	0.532122	-0.339509	-0.329244	-0.419361	-0.614108		0.500864	0.983824	0.00708266		0.167433	0.478059	0.320518		-0.333431	0.146288	0.83479
Q8BQV2	Q8BQV2_MOUSE	Q8BQV2_MOUSE Choline O-acetyltransferase OS=Mus musculus OX=10090 GN=Chat PE=1 SV=1	ENSMUSG00000021919	Chat	-0.982387	-0.0573534	1.12897	1.90557	2.34886	0.868327	0.874568	-1.01513	0.182889		1.96292	0.0895611	1.04788		0.240243	0.985763	0.00622762		-1.72268	0.0742151	1.12951
Q9CQA6	CHCH1_MOUSE	CHCH1_MOUSE Coiled-coil-helix-coiled-coil-helix domain-containing protein 1 OS=Mus musculus OX=10090 GN=Chchd1 PE=1 SV=1	ENSMUSG00000063787	Chchd1	0.953309	-0.611348	-0.217027	0.636319	1.23603	0.0864148	0.707579	0.835792	1.45202		0.853346	0.347868	0.458585		1.05282	0.141318	0.849803		0.199473	0.440311	0.356241
Q9D1L0	CHCH2_MOUSE	CHCH2_MOUSE Coiled-coil-helix-coiled-coil-helix domain-containing protein 2 OS=Mus musculus OX=10090 GN=Chchd2 PE=2 SV=1	ENSMUSG00000070493	Chchd2	0.461457	-1.75351	0.012256	-0.0921569	0.638984	0.460578	0.674194	-0.239133	1.1135		0.448322	0.343934	0.463524		0.661938	0.295825	0.528965		0.213616	0.712092	0.147464
D3Z0L4	D3Z0L4_MOUSE	D3Z0L4_MOUSE MICOS complex subunit (Fragment) OS=Mus musculus OX=10090 GN=Chchd3 PE=1 SV=1	ENSMUSG00000053768	Chchd3	1.01551	-1.20717	0.320616	0.202833	1.0563	1.12774	0.291067	0.777403	0.312657		0.735687	0.355223	0.449499		-0.0079598	0.570016	0.244113		-0.743647	0.375895	0.424933
Q62059	CSPG2_MOUSE	CSPG2_MOUSE Versican core protein OS=Mus musculus OX=10090 GN=Vcan PE=1 SV=2	VCAN	VCAN	0.146298	0.235778	-0.261419	2.352	2.72452	2.57017	-0.999721	-2.10269	-0.498743		2.42387	0.0001798	3.74521		-1.14602	0.06735	1.17166		-1.73058	0.0046971	2.32817
Q8VEA4	MIA40_MOUSE	MIA40_MOUSE Mitochondrial intermembrane space import and assembly protein 40 OS=Mus musculus OX=10090 GN=Chchd4 PE=1 SV=1	ENSMUSG00000034203	Chchd4	-0.918348	-0.62632	1.71248	1.70974	0.36529	-0.115243	0.590318	1.4073	-0.924575		0.99161	0.5809	0.235899		1.21664	0.793229	0.100602		0.225028	0.752388	0.123558
Q91VN4	MIC25_MOUSE	MIC25_MOUSE MICOS complex subunit Mic25 OS=Mus musculus OX=10090 GN=Chchd6 PE=1 SV=2	ENSMUSG00000030086	Chchd6	-0.82942	0.038357	0.903836	0.92923	0.787614	0.263269	1.53492	1.96261	0.753681		0.749257	0.313077	0.504349		1.49657	0.0875635	1.05768		0.747308	0.136965	0.86339
Q8K2Q5	CHCH7_MOUSE	CHCH7_MOUSE Coiled-coil-helix-coiled-coil-helix domain-containing protein 7 OS=Mus musculus OX=10090 GN=Chchd7 PE=1 SV=1	ENSMUSG00000042198	Chchd7	0.505702	0.225455	-0.665789	-0.0750029	-0.20057	0.270225	-0.551417	0.317935	-0.660158		-0.300458	0.953537	0.0206626		-0.776873	0.533413	0.272937		-0.476414	0.432976	0.363537
E9PZM4	CHD2_MOUSE	CHD2_MOUSE Chromodomain-helicase-DNA-binding protein 2 OS=Mus musculus OX=10090 GN=Chd2 PE=1 SV=1	ENSMUSG00000078671	Chd2	-0.302757	0.446215	-0.0209992	0.355194	1.38358	1.11518	0.168862	0.301612	-1.04418		1.13618	0.0734292	1.13413		0.189861	0.654493	0.184095		-0.946317	0.0962151	1.01676
E9Q614	E9Q614_MOUSE	E9Q614_MOUSE Chromodomain helicase DNA-binding protein 3 OS=Mus musculus OX=10090 GN=Chd3 PE=1 SV=1	ENSMUSG00000018474	Chd3	-0.357061	0.757822	-0.245754	-0.223255	0.678721	0.578268	-1.03223	-0.47593	-0.494669		0.824022	0.554896	0.255789		-0.248916	0.145549	0.83699		-1.72821	0.0460223	1.33703
Q6PDQ2	CHD4_MOUSE	CHD4_MOUSE Chromodomain-helicase-DNA-binding protein 4 OS=Mus musculus OX=10090 GN=Chd4 PE=1 SV=1	ENSMUSG00000063870	Chd4	-0.733599	0.180834	0.704179	1.56495	1.57053	0.305942	-0.464432	-0.613187	-0.564307		1.38411	0.138837	0.857493		-0.745141	0.229943	0.63838		-1.72655	0.0279733	1.55326
E0CYX2	E0CYX2_MOUSE	E0CYX2_MOUSE Exocyst complex component 5 (Fragment) OS=Mus musculus OX=10090 GN=Exoc5 PE=1 SV=2	ENSMUSG00000061244	Exoc5	0.764565	-0.0918871	-0.599394	1.17996	2.32732	2.4513	-2.45023	-1.76779	-0.198189		2.41921	0.0259102	1.58653		-1.67591	0.126208	0.898913		-1.72602	0.0126876	1.89662
Q09XV5	CHD8_MOUSE	CHD8_MOUSE Chromodomain-helicase-DNA-binding protein 8 OS=Mus musculus OX=10090 GN=Chd8 PE=1 SV=1	ENSMUSG00000053754	Chd8	0.160914	1.03967	-1.18107	0.137722	0.452888	0.937199	0.932653	1.06967	2.62852		0.291973	0.504425	0.297203		0.908752	0.142763	0.845383		0.616778	0.155258	0.808945
Q8BJ64	CHDH_MOUSE	CHDH_MOUSE Choline dehydrogenase, mitochondrial OS=Mus musculus OX=10090 GN=Chdh PE=1 SV=1	ENSMUSG00000015970	Chdh	-0.758356	1.44467	-0.709927	0.149421	-0.701403	-0.156643	-1.4882	1.29077	0.158877		0.553285	0.780981	0.107359		0.868805	0.996558	0.00149754		0.31552	0.804431	0.0945115
O35280	CHK1_MOUSE	CHK1_MOUSE Serine/threonine-protein kinase Chk1 OS=Mus musculus OX=10090 GN=Chek1 PE=1 SV=2	ENSMUSG00000032113	Chek1	-0.789295	0.107356	0.792277	0.723492	-0.183998	-0.869871	-0.304593	-0.119969	-1.03665		-0.291355	0.832298	0.079721		-0.41195	0.3843	0.41533		-0.120595	0.523383	0.28118
G3UYC5	G3UYC5_MOUSE	G3UYC5_MOUSE Serine/threonine-protein kinase Chk1 OS=Mus musculus OX=10090 GN=Chek1 PE=1 SV=1	ENSMUSG00000032113	Chek1	-0.789295	0.107356	0.792277	0.723492	-0.183998	-0.869871	-0.304593	-0.119969	-1.03665		-0.291355	0.832298	0.079721		-0.41195	0.3843	0.41533		-0.120595	0.523383	0.28118
P26339	CMGA_MOUSE	CMGA_MOUSE Chromogranin-A OS=Mus musculus OX=10090 GN=Chga PE=1 SV=1	ENSMUSG00000021194	Chga	-0.555579	-0.39172	0.942453	2.58372	0.779646	1.46499	1.32649	-0.78955	-0.849262		1.8567	0.0852564	1.06927		-0.39783	0.910725	0.0406126		-2.25453	0.125834	0.900201
P16014	SCG1_MOUSE	SCG1_MOUSE Secretogranin-1 OS=Mus musculus OX=10090 GN=Chgb PE=1 SV=2	ENSMUSG00000027350	Chgb	-1.33442	-2.33431	3.86402	-1.77049	-0.720239	1.1398	1.7992	4.89618	-0.921703		0.614183	0.818305	0.0870846		3.13363	0.506693	0.295255		2.51944	0.275942	0.559182
Q922Q9	CHID1_MOUSE	CHID1_MOUSE Chitinase domain-containing protein 1 OS=Mus musculus OX=10090 GN=Chid1 PE=1 SV=1	ENSMUSG00000025512	Chid1	-0.514116	0.602687	-0.0565713	-0.141502	-0.642882	-0.629025	-0.559709	0.00310958	-0.627904		-0.572453	0.255831	0.592046		-0.503138	0.347001	0.45967		0.0693156	0.783077	0.106196
O55229	CHKB_MOUSE	CHKB_MOUSE Choline/ethanolamine kinase OS=Mus musculus OX=10090 GN=Chkb PE=1 SV=3	ENSMUSG00000022617	Chkb	-0.551098	1.54827	-0.958393	1.06442	0.770303	2.06565	-0.749129	-0.199557	-0.516634		1.61552	0.213082	0.671454		0.0344638	0.561465	0.250678		-1.72602	0.0126876	1.89662
P70232	NCHL1_MOUSE	NCHL1_MOUSE Neural cell adhesion molecule L1-like protein OS=Mus musculus OX=10090 GN=Chl1 PE=1 SV=2	ENSMUSG00000030077	Chl1	-0.380633	-1.0677	1.20473	0.141867	-0.558268	-0.158835	-1.49655	0.624533	-0.140969		0.221798	0.882626	0.0542231		0.239664	0.793168	0.100635		0.0178658	0.833994	0.078837
A0A0N4SUM4	A0A0N4SUM4_MOUSE	A0A0N4SUM4_MOUSE Neural cell adhesion molecule L1-like protein OS=Mus musculus OX=10090 GN=Chl1 PE=1 SV=1	ENSMUSG00000030077	Chl1	-0.215159	-2.20655	2.46167	1.2674	0.272841	0.182839	0.0695022	1.75465	1.47405		0.488	0.708383	0.149732		1.68921	0.495326	0.305108		1.20121	0.44915	0.347608
A2AD03	A2AD03_MOUSE	A2AD03_MOUSE Rab proteins geranylgeranyltransferase component A OS=Mus musculus OX=10090 GN=Chm PE=1 SV=1	ENSMUSG00000025531	Chm	-0.592924	0.460056	0.214992	1.06022	-0.518187	-0.963401	-2.1458	-0.645265	-0.651337		-0.733179	0.82016	0.0861016		-0.866329	0.118151	0.927564		-0.133149	0.27208	0.565304
Q9QXG2	RAE1_MOUSE	RAE1_MOUSE Rab proteins geranylgeranyltransferase component A 1 OS=Mus musculus OX=10090 GN=Chm PE=1 SV=1	Chm	Chm	0.854749	0.614637	-1.35703	1.02815	0.252874	0.610823	-1.01691	-0.952138	-0.469834		-0.00381407	0.465252	0.332312		-1.56678	0.303925	0.517233		-1.72598	0.0114306	1.94193
Q921W0	CHM1A_MOUSE	CHM1A_MOUSE Charged multivesicular body protein 1a OS=Mus musculus OX=10090 GN=Chmp1a PE=1 SV=1	ENSMUSG00000000743	Chmp1a	0.429113	0.00654525	-0.31486	-0.0811388	0.363804	-0.047278	-0.723502	-0.302552	-0.365302		-0.0538232	0.88971	0.0507514		-0.371847	0.11629	0.934456		-1.72595	0.0234884	1.62915
Q99LU0	CH1B1_MOUSE	CH1B1_MOUSE Charged multivesicular body protein 1b-1 OS=Mus musculus OX=10090 GN=Chmp1b1 PE=1 SV=1	ENSMUSG00000109901	Chmp1b	1.62714	-1.20905	-0.36194	-0.169923	-0.127249	0.237879	-0.00761736	0.585827	1.73481		0.234691	0.966079	0.0149875		0.947768	0.487142	0.312344		0.713076	0.208268	0.681377
Q9DB34	CHM2A_MOUSE	CHM2A_MOUSE Charged multivesicular body protein 2a OS=Mus musculus OX=10090 GN=Chmp2a PE=1 SV=1	ENSMUSG00000033916	Chmp2a	1.71502	-1.68147	0.0962086	1.03383	1.12373	2.33155	-0.270269	-0.205184	1.85353		1.02752	0.244651	0.611453		-0.301393	0.746943	0.126712		-1.32891	0.271275	0.56659
Q8BJF9	CHM2B_MOUSE	CHM2B_MOUSE Charged multivesicular body protein 2b OS=Mus musculus OX=10090 GN=Chmp2b PE=1 SV=1	ENSMUSG00000004843	Chmp2b	1.1625	-1.2989	0.29611	0.500002	-0.423432	0.803043	1.57826	1.5689	2.72083		0.203892	0.781709	0.106955		1.28215	0.0800953	1.09639		-1.72585	0.0034011	2.46838
Q9CQ10	CHMP3_MOUSE	CHMP3_MOUSE Charged multivesicular body protein 3 OS=Mus musculus OX=10090 GN=Chmp3 PE=1 SV=3	ENSMUSG00000053119	Chmp3	0.740773	0.204582	-0.856721	-0.51468	-0.0746204	0.0119366	0.0152651	-0.189825	0.705511		-0.279203	0.678162	0.168667		-0.189317	0.799032	0.0974358		0.0898854	0.307416	0.512274
Q9D8B3	CHM4B_MOUSE	CHM4B_MOUSE Charged multivesicular body protein 4b OS=Mus musculus OX=10090 GN=Chmp4b PE=1 SV=2	ENSMUSG00000038467	Chmp4b	0.534187	-0.667761	0.25575	0.49012	1.06892	0.416993	0.4393	-0.53564	-0.617195		0.23437	0.213117	0.671381		-0.79139	0.605132	0.21815		-1.02576	0.0869157	1.0609
Q9D7S9	CHMP5_MOUSE	CHMP5_MOUSE Charged multivesicular body protein 5 OS=Mus musculus OX=10090 GN=Chmp5 PE=1 SV=1	ENSMUSG00000028419	Chmp5	-0.414719	0.767995	-0.266345	0.205192	-0.204091	0.318117	-0.102198	-0.382398	-1.21052		0.471537	0.857486	0.0667731		-0.116053	0.299765	0.523218		-0.58759	0.142614	0.845837
P0C0A3	CHMP6_MOUSE	CHMP6_MOUSE Charged multivesicular body protein 6 OS=Mus musculus OX=10090 GN=Chmp6 PE=1 SV=2	ENSMUSG00000025371	Chmp6	-0.485375	0.044646	0.605745	0.581103	0.00987307	1.16181	0.616395	0.928763	-0.369593		0.536457	0.312236	0.505517		0.571749	0.53921	0.268242		0.0352923	0.726897	0.138527
Q8R1T1	CHMP7_MOUSE	CHMP7_MOUSE Charged multivesicular body protein 7 OS=Mus musculus OX=10090 GN=Chmp7 PE=1 SV=1	ENSMUSG00000034190	Chmp7	0.621642	-0.0686791	-0.661848	0.919245	-0.304332	-0.154821	0.17533	-0.589928	-0.669119		-0.0861423	0.740786	0.130307		-0.521249	0.517451	0.286131		-0.435106	0.335166	0.47474
Q91V57	CHIN_MOUSE	CHIN_MOUSE N-chimaerin OS=Mus musculus OX=10090 GN=Chn1 PE=1 SV=2	ENSMUSG00000056486	Chn1	-1.05102	1.45351	-0.394145	0.838784	-0.255289	0.715919	0.612908	0.536225	-0.380996		1.11006	0.629768	0.200819		0.93037	0.77148	0.112675		-0.179694	0.725924	0.139109
Q3V2R3	Q3V2R3_MOUSE	Q3V2R3_MOUSE Beta-chimaerin OS=Mus musculus OX=10090 GN=Chn2 PE=1 SV=1	ENSMUSG00000004633	Chn2	-0.48554	1.10743	-0.600975	-0.982666	-0.437555	0.0356684	-0.0267455	-0.513252	0.496463		0.0479851	0.49508	0.305325		0.458795	0.974167	0.0113666		0.410809	0.341224	0.46696
Q9D1P4	CHRD1_MOUSE	CHRD1_MOUSE Cysteine and histidine-rich domain-containing protein 1 OS=Mus musculus OX=10090 GN=Chordc1 PE=1 SV=1	ENSMUSG00000001774	Chordc1	-0.0144564	-0.606586	0.858573	-1.1332	-1.3114	-1.10625	0.411076	-1.31754	-0.917541		-1.11874	0.0426368	1.37021		-0.903085	0.365479	0.437137		0.215658	0.33562	0.474152
P61022	CHP1_MOUSE	CHP1_MOUSE Calcineurin B homologous protein 1 OS=Mus musculus OX=10090 GN=Chp1 PE=1 SV=2	ENSMUSG00000014077	Chp1	1.81171	-0.368722	-1.42868	-0.244062	-0.432191	-0.440177	-1.04631	-1.62905	-0.659885		-0.0634687	0.713513	0.146598		-0.677588	0.324441	0.488864		-0.614119	0.0626197	1.20329
Q8C025	CHPT1_MOUSE	CHPT1_MOUSE Cholinephosphotransferase 1 OS=Mus musculus OX=10090 GN=Chpt1 PE=1 SV=1	ENSMUSG00000060002	Chpt1	-1.12789	0.763904	0.410239	0.253379	0.0306414	-0.444785	-0.8724	0.185988	0.0203294		-0.379597	0.916219	0.0380008		-0.389909	0.739929	0.13081		-0.010312	0.686477	0.163374
P12657	ACM1_MOUSE	ACM1_MOUSE Muscarinic acetylcholine receptor M1 OS=Mus musculus OX=10090 GN=Chrm1 PE=1 SV=2	ENSMUSG00000032773	Chrm1	0.401318	-1.08498	0.873381	-0.0103035	1.96788	0.722496	0.261883	0.746312	-0.313418		0.321178	0.371544	0.42999		-0.139435	0.812571	0.0901384		-0.460613	0.368582	0.433466
Q9ERZ3	ACM3_MOUSE	ACM3_MOUSE Muscarinic acetylcholine receptor M3 OS=Mus musculus OX=10090 GN=Chrm3 PE=1 SV=1	ENSMUSG00000046159	Chrm3	-0.982093	2.18459	-1.39303	0.117192	0.000881355	-0.0118569	0.573629	1.06668	1.21085		0.982974	0.934513	0.0294148		2.04877	0.426519	0.370062		-1.725	0.0207146	1.68372
P32211	ACM4_MOUSE	ACM4_MOUSE Muscarinic acetylcholine receptor M4 OS=Mus musculus OX=10090 GN=Chrm4 PE=2 SV=1	ENSMUSG00000040495	Chrm4	0.060725	-0.607932	0.534529	1.21743	-0.773255	-0.297662	-0.0722488	-0.00751465	-0.187846		-0.358387	0.942028	0.0259363		-0.132974	0.812569	0.09014		0.225413	0.830026	0.0809082
Q920H4	ACM5_MOUSE	ACM5_MOUSE Muscarinic acetylcholine receptor M5 OS=Mus musculus OX=10090 GN=Chrm5 PE=2 SV=2	ENSMUSG00000074939	Chrm5	-0.422345	0.00375823	0.539961	1.08891	-0.431392	-0.676081	0.367003	0.18938	-0.218873		-0.43515	0.943487	0.0252643		0.185621	0.836901	0.0773261		0.620772	0.847506	0.071857
Q2MKA5	ACHA5_MOUSE	ACHA5_MOUSE Neuronal acetylcholine receptor subunit alpha-5 OS=Mus musculus OX=10090 GN=Chrna5 PE=2 SV=1	ENSMUSG00000035594	Chrna5	-0.754992	0.985354	-0.183228	1.4325	-0.674224	2.71819	-0.165001	-0.01533	-3.52679		1.61572	0.362667	0.440493		0.0182274	0.375319	0.425599		-1.5975	0.18888	0.723814
Q80WV3	CHST2_MOUSE	CHST2_MOUSE Carbohydrate sulfotransferase 2 OS=Mus musculus OX=10090 GN=Chst2 PE=2 SV=3	ENSMUSG00000033350	Chst2	1.051	-0.35322	-0.660298	1.6653	1.04239	0.544221	0.291104	0.49576	1.93814		1.39561	0.158286	0.800556		0.84898	0.292117	0.534443		-0.546629	0.788171	0.10338
Q8CI94	PYGB_MOUSE	PYGB_MOUSE Glycogen phosphorylase, brain form OS=Mus musculus OX=10090 GN=Pygb PE=1 SV=3	ENSMUSG00000033059	Pygb	-0.976029	0.976319	-0.34343	1.43946	2.0672	2.32097	1.04469	0.567937	0.10521		2.41063	0.0312354	1.50535		0.911367	0.340746	0.467569		-1.71793	0.0485346	1.31395
Q9CY57	CHTOP_MOUSE	CHTOP_MOUSE Chromatin target of PRMT1 protein OS=Mus musculus OX=10090 GN=Chtop PE=1 SV=2	ENSMUSG00000001017	Chtop	-2.08822	0.78464	1.37809	1.18636	0.822904	0.923081	1.51388	0.0981465	-0.24105		0.138441	0.425915	0.370677		-0.686493	0.736478	0.13284		-0.824934	0.396228	0.402055
Q99KN2	CIAO1_MOUSE	CIAO1_MOUSE Probable cytosolic iron-sulfur protein assembly protein CIAO1 OS=Mus musculus OX=10090 GN=Ciao1 PE=1 SV=1	ENSMUSG00000003662	Ciao1	-0.608368	-0.854496	1.58457	-1.51981	-1.10113	-1.07359	-0.122312	-0.383211	0.200121		-0.492759	0.182019	0.739884		0.486056	0.866316	0.0623238		-1.71587	0.0286362	1.54308
Q9D187	CIA2B_MOUSE	CIA2B_MOUSE Cytosolic iron-sulfur assembly component 2B OS=Mus musculus OX=10090 GN=Ciao2b PE=1 SV=1	ENSMUSG00000031879	Ciao2b	-1.15607	0.304303	0.809853	-0.910097	-0.857469	-1.32108	-0.10925	0.236562	0.293723		-1.2144	0.169813	0.77003		-0.0677406	0.810546	0.0912222		-1.71331	0.00780408	2.10768
Q7TMW6	CIAO3_MOUSE	CIAO3_MOUSE Cytosolic iron-sulfur assembly component 3 OS=Mus musculus OX=10090 GN=Ciao3 PE=1 SV=2	ENSMUSG00000002280	Ciao3	1.09574	-0.291804	-0.781951	1.48748	1.47891	-0.213607	0.168579	0.633711	0.39336		1.77071	0.317423	0.498362		0.685164	0.535698	0.27108		-1.08555	0.422396	0.37428
F8WIK0	F8WIK0_MOUSE	F8WIK0_MOUSE Anamorsin OS=Mus musculus OX=10090 GN=Ciapin1 PE=1 SV=2	ENSMUSG00000031781	Ciapin1	-0.529665	-0.143413	0.833447	-0.866769	0.353829	-0.235922	-0.456774	-1.16963	-0.140177		-0.0925087	0.602853	0.219788		-0.313361	0.274059	0.562156		-0.220853	0.506694	0.295254
Q924A2	CIC_MOUSE	CIC_MOUSE Protein capicua homolog OS=Mus musculus OX=10090 GN=Cic PE=1 SV=2	ENSMUSG00000005442	Cic	-0.735855	0.669377	-0.904747	-0.914309	1.37359	-0.896352	-1.28833	1.87246	-0.324683		-0.160498	0.854233	0.0684236		0.411172	0.71848	0.143585		0.57167	0.856595	0.0672245
Q8BWY9	CIP2A_MOUSE	CIP2A_MOUSE Protein CIP2A OS=Mus musculus OX=10090 GN=Cip2a PE=1 SV=3	ENSMUSG00000033031	Cip2a	0.483186	-1.31153	0.948174	0.619313	1.33182	1.4284	0.797227	0.347126	1.91249		0.84863	0.213226	0.67116		0.314041	0.304229	0.5168		-0.534588	0.849261	0.0709586
P60824	CIRBP_MOUSE	CIRBP_MOUSE Cold-inducible RNA-binding protein OS=Mus musculus OX=10090 GN=Cirbp PE=1 SV=1	ENSMUSG00000045193	Cirbp	0.371503	1.177	-1.6016	0.0637988	-0.671912	-0.379856	-0.266421	0.0436651	1.50717		-0.751359	0.733261	0.134742		-0.327838	0.675831	0.170162		0.423521	0.26661	0.574124
Q91WS0	CISD1_MOUSE	CISD1_MOUSE CDGSH iron-sulfur domain-containing protein 1 OS=Mus musculus OX=10090 GN=Cisd1 PE=1 SV=1	ENSMUSG00000037710	Cisd1	0.527572	-1.85537	1.60608	-2.16456	-0.977957	-0.912277	1.33452	1.23656	0.783348		-1.50553	0.259644	0.585622		0.708989	0.378575	0.421848		-1.7097	0.00747949	2.12613
Q9CQB5	CISD2_MOUSE	CISD2_MOUSE CDGSH iron-sulfur domain-containing protein 2 OS=Mus musculus OX=10090 GN=Cisd2 PE=1 SV=1	ENSMUSG00000028165	Cisd2	-1.54001	-0.370631	0.614733	-1.6075	-2.02335	-2.43311	-0.354572	-0.617782	-0.332787		-1.65272	0.0757037	1.12088		0.0160585	0.996332	0.00159578		-1.7094	0.0135387	1.86842
B1AR13	CISD3_MOUSE	CISD3_MOUSE CDGSH iron-sulfur domain-containing protein 3, mitochondrial OS=Mus musculus OX=10090 GN=Cisd3 PE=1 SV=1	ENSMUSG00000078695	Cisd3	1.20504	-2.24338	1.08707	1.28282	2.67943	0.81804	2.09591	0.544226	2.10664		0.195749	0.279243	0.554018		1.00884	0.276474	0.558346		0.813092	0.989021	0.00479435
Q8BMK4	CKAP4_MOUSE	CKAP4_MOUSE Cytoskeleton-associated protein 4 OS=Mus musculus OX=10090 GN=Ckap4 PE=1 SV=2	ENSMUSG00000046841	Ckap4	-1.63883	1.49678	0.2685	0.233597	-0.14125	-0.438753	0.0255604	0.0960791	-0.457681		-0.40975	0.874008	0.0584844		-0.242939	0.876206	0.0573937		0.166811	0.990072	0.00433307
Z4YL78	Z4YL78_MOUSE	Z4YL78_MOUSE Cytoskeleton-associated protein 5 OS=Mus musculus OX=10090 GN=Ckap5 PE=1 SV=1	ENSMUSG00000040549	Ckap5	-0.140987	0.749507	-0.554208	-2.05658	-2.29981	-1.01779	0.973145	1.01263	0.094157		-1.91559	0.0302177	1.51974		1.11413	0.238431	0.622638		-1.70894	0.000894421	3.04846
Q04447	KCRB_MOUSE	KCRB_MOUSE Creatine kinase B-type OS=Mus musculus OX=10090 GN=Ckb PE=1 SV=1	ENSMUSG00000001270	Ckb	-0.391509	-0.108036	0.385122	-1.57752	-0.867	-0.951776	0.772997	-0.0460715	-1.81204		-0.84374	0.02652	1.57643		0.0619649	0.705115	0.15174		0.905705	0.387378	0.411865
P07310	KCRM_MOUSE	KCRM_MOUSE Creatine kinase M-type OS=Mus musculus OX=10090 GN=Ckm PE=1 SV=1	ENSMUSG00000030399	Ckm	-0.594191	1.9302	-1.48131	-0.352078	-2.42744	0.326115	0.910144	1.28564	-0.199697		0.242114	0.590036	0.229122		1.50434	0.556878	0.25424		1.26222	0.19	0.721246
P30275	KCRU_MOUSE	KCRU_MOUSE Creatine kinase U-type, mitochondrial OS=Mus musculus OX=10090 GN=Ckmt1 PE=1 SV=1	ENSMUSG00000000308	Ckmt1	0.456625	-1.99158	1.6292	1.70067	0.0503172	0.664507	3.57918	2.5435	1.90977		0.207883	0.544655	0.263879		2.08688	0.0869649	1.06066		1.879	0.0521741	1.28255
Q8CCC3	CL056_MOUSE	CL056_MOUSE Uncharacterized protein C12orf56 homolog OS=Mus musculus OX=10090 PE=2 SV=1	CL056	CL056	0.509738	-0.876556	0.477329	-0.293792	-0.0687566	-0.450611	0.857418	0.93882	0.793189		-0.771121	0.548207	0.261055		0.380089	0.14602	0.835587		-1.70335	0.000199741	3.69953
A0A087WNW8	A0A087WNW8_MOUSE	A0A087WNW8_MOUSE CLIP-associating protein 1 OS=Mus musculus OX=10090 GN=Clasp1 PE=1 SV=2	ENSMUSG00000064302	Clasp1	-0.43221	-0.851525	1.34275	0.557973	0.811782	-0.015472	-0.662188	0.264057	0.291062		0.990183	0.578846	0.237437		0.696268	0.944101	0.0249816		-0.293915	0.287686	0.541081
Q08EB5	Q08EB5_MOUSE	Q08EB5_MOUSE CLIP-associating protein 2 OS=Mus musculus OX=10090 GN=Clasp2 PE=1 SV=1	ENSMUSG00000033392	Clasp2	2.3239	-2.01684	-0.543411	-0.261716	0.19315	-2.0221	-2.96584	-0.261543	0.975579		0.281695	0.69033	0.160943		0.281867	0.716911	0.144535		0.000172551	0.970073	0.0131956
Q99LI2	CLCC1_MOUSE	CLCC1_MOUSE Chloride channel CLIC-like protein 1 OS=Mus musculus OX=10090 GN=Clcc1 PE=1 SV=1	ENSMUSG00000027884	Clcc1	-0.572677	0.353923	0.385045	-0.51761	1.24766	0.706566	-0.4584	-0.388274	0.921523		0.352643	0.525391	0.279517		-0.742196	0.958295	0.0185007		-1.09484	0.545724	0.263027
Q9R0A1	CLCN2_MOUSE	CLCN2_MOUSE Chloride channel protein 2 OS=Mus musculus OX=10090 GN=Clcn2 PE=1 SV=2	ENSMUSG00000022843	Clcn2	-0.252741	1.5767	-1.29303	0.892554	0.329453	0.154369	0.122113	0.509749	0.16279		0.582195	0.632573	0.198889		0.415531	0.778916	0.108509		-0.166663	0.488399	0.311226
P51791	CLCN3_MOUSE	CLCN3_MOUSE H(+)/Cl(-) exchange transporter 3 OS=Mus musculus OX=10090 GN=Clcn3 PE=1 SV=2	ENSMUSG00000004319	Clcn3	0.0883568	-0.926764	1.01906	-0.897039	-1.96269	-0.492285	0.158552	0.556944	-0.0144974		-0.985396	0.173856	0.759811		0.070195	0.782257	0.106651		-1.6972	0.0172867	1.76229
Q61418	CLCN4_MOUSE	CLCN4_MOUSE H(+)/Cl(-) exchange transporter 4 OS=Mus musculus OX=10090 GN=Clcn4 PE=2 SV=2	ENSMUSG00000000605	Clcn4	-0.744663	1.30483	-0.576003	0.0784181	-0.437975	-0.409007	-0.122513	-0.319102	-0.941308		0.166996	0.730045	0.13665		0.256901	0.551469	0.258479		0.0899049	0.53007	0.275667
O35454	CLCN6_MOUSE	CLCN6_MOUSE Chloride transport protein 6 OS=Mus musculus OX=10090 GN=Clcn6 PE=1 SV=1	ENSMUSG00000029016	Clcn6	1.66315	-1.51557	-0.101747	-0.657497	0.480937	1.14658	0.586547	0.159148	-0.790116		0.582684	0.785719	0.104733		0.260895	0.977562	0.00985547		-0.321789	0.638132	0.19509
Q9Z0S6	CLD10_MOUSE	CLD10_MOUSE Claudin-10 OS=Mus musculus OX=10090 GN=Cldn10 PE=1 SV=2	ENSMUSG00000022132	Cldn10	0.464839	-0.694042	0.31817	-0.0306155	0.149252	0.978843	1.23678	-0.361834	0.838874		-0.168917	0.521419	0.282814		0.520705	0.419846	0.37691		0.689622	0.737748	0.132092
Q60771	CLD11_MOUSE	CLD11_MOUSE Claudin-11 OS=Mus musculus OX=10090 GN=Cldn11 PE=1 SV=1	ENSMUSG00000037625	Cldn11	3.75833	-3.43223	-0.90427	-1.2595	0.912732	-2.15775	-6.62068	-8.06537	-1.5908		-0.355233	0.793492	0.100457		-5.71641	0.14322	0.843996		-5.36118	0.101133	0.995106
O54942	CLD5_MOUSE	CLD5_MOUSE Claudin-5 OS=Mus musculus OX=10090 GN=Cldn5 PE=1 SV=2	ENSMUSG00000041378	Cldn5	0.943472	-0.791869	-0.146491	-0.156415	0.257787	-0.39091	-0.661074	-1.51489	-1.0053		-0.00992343	0.864705	0.0631321		-0.858812	0.132723	0.877054		-1.69624	0.0113592	1.94465
Q9CQX5	CLDN1_MOUSE	CLDN1_MOUSE Claudin domain-containing protein 1 OS=Mus musculus OX=10090 GN=Cldnd1 PE=1 SV=1	ENSMUSG00000022744	Cldnd1	0.428456	-1.20907	0.883853	-1.14481	-0.197755	0.787767	-1.03055	-0.444423	-0.472851		-0.626211	0.808144	0.0925111		-0.901307	0.361047	0.442437		-0.275096	0.475036	0.323273
Q80U30	CL16A_MOUSE	CL16A_MOUSE Protein CLEC16A OS=Mus musculus OX=10090 GN=Clec16a PE=1 SV=2	ENSMUSG00000068663	Clec16a	0.161844	-0.115978	-0.123387	0.402048	-0.50538	-0.953851	1.92258	0.650795	0.818244		-0.389402	0.470069	0.327839		-1.633	0.00127263	2.8953		1.32362	0.0582604	1.23463
Q91V08	CLC2D_MOUSE	CLC2D_MOUSE C-type lectin domain family 2 member D OS=Mus musculus OX=10090 GN=Clec2d PE=1 SV=1	ENSMUSG00000030157	Clec2d	0.46954	-0.28321	-0.0849287	0.106712	-0.296805	-0.585283	-0.78685	-0.898783	-0.883244		-0.211876	0.38753	0.411695		-1.61822	0.00899105	2.04619		-1.69619	0.0188397	1.72492
P0C7M9	CLC2L_MOUSE	CLC2L_MOUSE C-type lectin domain family 2 member L OS=Mus musculus OX=10090 GN=Clec2l PE=1 SV=1	ENSMUSG00000079598	Clec2l	1.4447	-1.06556	-0.277985	-1.18096	0.814919	0.115862	-0.121127	-2.00757	-1.65991		0.393847	0.907264	0.0422663		-1.38193	0.240278	0.619286		-1.77577	0.225251	0.647332
P52194	CLGN_MOUSE	CLGN_MOUSE Calmegin OS=Mus musculus OX=10090 GN=Clgn PE=1 SV=2	ENSMUSG00000002190	Clgn	-0.351256	0.870921	-0.429877	1.00546	-0.456121	2.00231	-0.412256	0.654441	-1.57674		1.35671	0.378184	0.422297		-0.0609998	0.570721	0.243576		-1.41771	0.249214	0.603427
Q9Z1Q5	CLIC1_MOUSE	CLIC1_MOUSE Chloride intracellular channel protein 1 OS=Mus musculus OX=10090 GN=Clic1 PE=1 SV=3	ENSMUSG00000007041	Clic1	-1.4095	2.93218	-1.74184	-0.305406	-1.75944	-1.34505	-1.1896	-0.555443	-0.453709		0.0644475	0.534435	0.272105		0.854053	0.687194	0.16292		0.789606	0.456236	0.340811
Q9QYB1	CLIC4_MOUSE	CLIC4_MOUSE Chloride intracellular channel protein 4 OS=Mus musculus OX=10090 GN=Clic4 PE=1 SV=3	ENSMUSG00000037242	Clic4	2.9727	-0.862611	-2.34676	-1.34479	-0.45592	-2.26976	-3.25677	-4.30237	-1.08112		-0.482183	0.486565	0.312859		-2.39416	0.203976	0.690421		-1.91198	0.232547	0.633489
Q8BXK9	CLIC5_MOUSE	CLIC5_MOUSE Chloride intracellular channel protein 5 OS=Mus musculus OX=10090 GN=Clic5 PE=1 SV=1	ENSMUSG00000023959	Clic5	-0.349011	0.854824	-0.453114	1.58101	-0.166961	0.243185	-0.944523	0.271698	0.268788		0.592196	0.472062	0.326001		0.6178	0.806941	0.0931584		0.0256031	0.360001	0.443696
Q8BHB9	CLIC6_MOUSE	CLIC6_MOUSE Chloride intracellular channel protein 6 OS=Mus musculus OX=10090 GN=Clic6 PE=1 SV=1	ENSMUSG00000022949	Clic6	-4.52973	9.03819	-8.71252	-3.72465	-5.54913	-4.62731	-4.84824	10.0615	-3.80271		-0.0975771	0.580585	0.236134		0.727019	0.80766	0.0927717		0.824597	0.350589	0.455201
Q99KN9	EPN4_MOUSE	EPN4_MOUSE Clathrin interactor 1 OS=Mus musculus OX=10090 GN=Clint1 PE=1 SV=2	CLINT1	CLINT1	-0.0168722	-0.180065	0.376726	0.0667611	1.20052	0.582885	0.529018	1.34852	1.03836		0.599758	0.203862	0.690665		-1.61597	0.0197693	1.70401		0.455473	0.430505	0.366022
Q5SUH7	Q5SUH7_MOUSE	Q5SUH7_MOUSE Clathrin interactor 1 OS=Mus musculus OX=10090 GN=Clint1 PE=1 SV=1	ENSMUSG00000006169	Clint1	-0.725324	-0.43752	1.42125	-0.477958	0.273854	-0.590081	-0.0685576	-0.128632	0.054101		-0.0404376	0.653866	0.184511		0.368963	0.852472	0.06932		0.4094	0.476391	0.322036
Q5SUH6	Q5SUH6_MOUSE	Q5SUH6_MOUSE Clathrin interactor 1 OS=Mus musculus OX=10090 GN=Clint1 PE=1 SV=1	ENSMUSG00000006169	Clint1	-2.7113	2.15309	0.295882	0.288915	0.689873	-0.192338	4.2418	1.43723	2.5959		-0.0069676	0.820123	0.0861212		2.30001	0.156589	0.805239		-1.69246	0.0238881	1.62182
D3Z3M7	D3Z3M7_MOUSE	D3Z3M7_MOUSE CAP-Gly domain-containing linker protein 1 OS=Mus musculus OX=10090 GN=Clip1 PE=1 SV=1	ENSMUSG00000049550	Clip1	0.488113	1.57995	-2.26158	1.99274	-0.317283	1.07884	1.07425	0.459162	0.0721308		0.590731	0.499704	0.301287		-0.0289514	0.637918	0.195235		-0.619682	0.628675	0.201574
Q922J3	CLIP1_MOUSE	CLIP1_MOUSE CAP-Gly domain-containing linker protein 1 OS=Mus musculus OX=10090 GN=Clip1 PE=1 SV=1	ENSMUSG00000049550	Clip1	-0.971286	0.842873	0.222029	-0.303303	-0.200522	-0.312659	-0.270519	0.0682692	-0.643582		-0.525331	0.600031	0.221826		-0.492547	0.612356	0.212996		0.0327839	0.964859	0.0155363
Q9Z0H8	CLIP2_MOUSE	CLIP2_MOUSE CAP-Gly domain-containing linker protein 2 OS=Mus musculus OX=10090 GN=Clip2 PE=1 SV=2	ENSMUSG00000063146	Clip2	-0.502516	-0.247585	0.631784	-0.18056	0.431004	0.41399	-0.667914	-0.74717	-1.30264		0.661575	0.547987	0.26123		-0.499585	0.0947056	1.02362		-1.69154	0.0451957	1.3449
B9EHT4	CLIP3_MOUSE	CLIP3_MOUSE CAP-Gly domain-containing linker protein 3 OS=Mus musculus OX=10090 GN=Clip3 PE=1 SV=1	ENSMUSG00000013921	Clip3	0.937951	-0.19613	-0.628722	0.28944	-0.547634	0.0908206	0.430732	-0.417964	0.970414		0.286951	0.868799	0.0610805		0.626862	0.663119	0.178408		0.339911	0.466012	0.331602
O35492	CLK3_MOUSE	CLK3_MOUSE Dual specificity protein kinase CLK3 OS=Mus musculus OX=10090 GN=Clk3 PE=1 SV=2	ENSMUSG00000032316	Clk3	-0.432312	-0.0641042	0.605265	0.125579	0.365885	0.672062	-0.179104	1.08082	-0.143275		0.429989	0.362575	0.440602		-0.0791712	0.694967	0.158036		-0.50916	0.775862	0.110216
Q8C5W0	CLMN_MOUSE	CLMN_MOUSE Calmin OS=Mus musculus OX=10090 GN=Clmn PE=1 SV=2	ENSMUSG00000021097	Clmn	-0.038283	1.08339	-1.03178	0.220647	0.226907	-0.794678	-1.58662	-1.42381	-1.6982		0.25893	0.871863	0.0595516		-1.54833	0.0629988	1.20067		-1.68833	0.0392517	1.40614
D6RE34	D6RE34_MOUSE	D6RE34_MOUSE Ceroid-lipofuscinosis, neuronal 6 OS=Mus musculus OX=10090 GN=Cln6 PE=1 SV=1	ENSMUSG00000032245	Cln6	-1.57882	1.79247	-0.341523	-0.48031	0.53906	-0.73939	0.798931	1.5878	1.74623		-0.138787	0.870338	0.0603121		1.92933	0.238974	0.621648		-1.68736	0.0178419	1.74856
Q923F1	Q923F1_MOUSE	Q923F1_MOUSE Chloride channel, nucleotide-sensitive, 1A OS=Mus musculus OX=10090 GN=Clns1a PE=1 SV=1	ENSMUSG00000025439	Clns1a	-0.140513	0.253423	-0.031169	-1.63904	-0.696893	-2.73703	-1.66417	-1.40416	-2.01786		-1.60787	0.0459971	1.33727		-1.60445	0.00319333	2.49576		-0.0251264	0.994634	0.0023365
Q60649	CLPB_MOUSE	CLPB_MOUSE Caseinolytic peptidase B protein homolog OS=Mus musculus OX=10090 GN=Clpb PE=1 SV=1	ENSMUSG00000001829	Clpb	-0.722918	1.06957	-0.20996	0.556062	0.402114	0.319714	-0.764765	0.0242479	-0.647691		0.612074	0.518151	0.285544		-0.437731	0.435339	0.361172		-1.68299	0.0368632	1.43341
O88696	CLPP_MOUSE	CLPP_MOUSE ATP-dependent Clp protease proteolytic subunit, mitochondrial OS=Mus musculus OX=10090 GN=Clpp PE=1 SV=1	ENSMUSG00000002660	Clpp	-0.449639	0.385424	0.143547	1.15434	1.31517	0.705027	-0.0519874	0.725014	-0.127208		1.0108	0.0285789	1.54395		-0.195535	0.694688	0.15821		-1.20633	0.0556884	1.25424
Q8VBZ3	CLPT1_MOUSE	CLPT1_MOUSE Cleft lip and palate transmembrane protein 1 homolog OS=Mus musculus OX=10090 GN=Clptm1 PE=1 SV=1	ENSMUSG00000002981	Clptm1	0.561601	0.383027	-0.944505	-0.0473604	-1.5941	-0.165992	0.11615	1.80335	0.911434		-0.549019	0.430309	0.366219		0.528407	0.237871	0.623659		1.07743	0.0904807	1.04344
Q8BXA5	CLP1L_MOUSE	CLP1L_MOUSE Cleft lip and palate transmembrane protein 1-like protein OS=Mus musculus OX=10090 GN=Clptm1l PE=1 SV=1	ENSMUSG00000021610	Clptm1l	0.198302	0.0994478	-0.188165	0.66589	-0.100555	0.992045	-0.713306	0.0344468	-0.282506		0.566442	0.233243	0.632191		-0.381954	0.219971	0.657635		-0.948396	0.0974605	1.01117
Q9JHS4	CLPX_MOUSE	CLPX_MOUSE ATP-dependent Clp protease ATP-binding subunit clpX-like, mitochondrial OS=Mus musculus OX=10090 GN=Clpx PE=1 SV=2	ENSMUSG00000015357	Clpx	-0.172461	1.88501	-1.69392	0.355722	0.483833	0.523775	0.0819264	-0.0835346	-0.285064		0.656294	0.688194	0.162289		0.0889263	0.926925	0.0329552		-1.68086	0.00185106	2.73258
Q9EPL2	CSTN1_MOUSE	CSTN1_MOUSE Calsyntenin-1 OS=Mus musculus OX=10090 GN=Clstn1 PE=1 SV=1	ENSMUSG00000039953	Clstn1	0.950281	-0.260626	-0.670235	0.570126	-1.06294	-0.610899	-0.387848	-0.602792	-1.13714		-0.350273	0.615369	0.210864		-0.342166	0.251999	0.598601		0.00810694	0.558399	0.253055
Q9ER65	CSTN2_MOUSE	CSTN2_MOUSE Calsyntenin-2 OS=Mus musculus OX=10090 GN=Clstn2 PE=1 SV=2	ENSMUSG00000032452	Clstn2	-1.92029	0.553823	1.37928	0.0798728	-1.33548	0.631402	-0.615705	-0.255665	-0.926246		-0.47395	0.862664	0.0641583		-1.16953	0.582389	0.234787		-0.695578	0.56055	0.251386
[truncated: 6,630 more rows]
